# Supplementary material for: Genome-wide microRNA screening in Nile tilapia reveals pervasive isomiRs’ transcription, sex-biased arm switching and increasing complexity of expression throughout development
Source: Sci Rep. 2018 May 29;8:8248. doi: 10.1038/s41598-018-26607-x (PMC5974277; doi:10.1038/s41598-018-26607-x)
Supplement: Supplementary file 2 — Supplementary Dataset 1 [file 41598_2018_26607_MOESM2_ESM.xlsx]

## Sheet: Table S1
Table S1. RNAseq statistics overview.
An overview of resulted read counts in each filtering step. We used as filtering parameters: (i) the Nile tilapia genome (Orenil 1.1) as reference genome; (ii) size fraction among 16-26 nts;
(iii) pre-miR obtained by homology against miRBase1sr pre-miRs and Nile tilapia genome to detected known miRNAs, miRDeep2sr and miRCat3sr prediction to novel miRNA detection.
* Reduced value means identical miRNA sequences among tissues. dpf = Days post-fertilization.
		2 dpf	3 dpf	4 dpf	5 dpf	10 dpf	Female brain	Male brain	Female gonads	Male gonads	Female heart	Female red muscle	Male red muscle	Female white muscle	Male white muscle	Liver	Eye	Total reads
	Total reads	10361079	26472081	18598033	28036816	11026159	23322873	28774743	6919381	28868704	29487396	23860683	19796408	8764189	8877799	5699298	5869207	284734849
	Trimmed	7996253	6573969	14418784	6657923	8562161	6589729	8984543	3652135	4534455	1899706	14683855	15202217	5192036	5632897	3581205	2654270	116816138
	Genome matching	6529100	5245970	11307812	4361460	6274222	5187743	7169340	2585083	3514242	1465065	11495318	12240951	4025696	4613059	2523656	2057642	90596359
	Unique genome matching reads	164442	264692	353174	334073	433130	62762	278230	468491	1009235	134831	1534627	197632	108013	103914	59923	12585	5,519,754 (4,937,697)*
	Size selected	2547507	5245970	2549519	4361460	1076091	5187743	7169340	1707443	3514242	1465065	11292702	12200666	3929463	4583513	1754973	2035592	70621289
	Mapped reads into pre-miRs	1988375	4615085	2155480	3690652	833145	5082020	6773181	941828	1308076	1280983	8611874	11517368	3541979	4286161	1350066	2005397	59981670
	Mapped reads into known pre-miRNAs	1983684	4585004	2142991	3677925	830471	5077646	6758970	936880	1307184	1280658	8609290	11513273	3540592	4284545	1335263	2005045	59869421
	Mapped reads into novel pre-miRNAs	4691	30081	12489	12727	2674	4374	14211	4948	892	325	2584	4095	1387	1616	14803	352	112249

## Sheet: Table S2
Table S2. Raw read size distributions (nt).
An overview of read counts filtered with specific size (nts) among samples. dpf = Days post-fertilization.
		2 dpf	3 dpf	4 dpf	5 dpf	10 dpf	Eye	Female Brain	Female Gonads	Female White Muscle	Female Red Muscle	Liver	Female Heart	Male Red Muscle	Male Brain	Male Gonads	Male White Muscle	Total
	16	4437	32813	18107	43024	8234	6014	14857	37374	50893	295102	16418	18490	132981	15473	53347	57379	804943
	17	6753	38032	22523	47509	9515	9724	21169	33213	63713	289499	24645	17357	150186	21285	19954	60626	835703
	18	10261	57400	28249	60190	12561	11521	31882	40009	99178	339430	29404	20583	224697	30226	21325	89624	1106540
	19	13425	55553	30474	54242	13801	12769	108484	54844	93453	417842	27787	27411	329631	79102	41580	95796	1456194
	20	21025	113187	59485	112679	22129	51718	294199	91193	226645	1221903	66694	72247	1304047	268890	125449	264354	4315844
	21	120777	435105	239316	583727	101468	259421	1668949	338125	617152	1986847	469276	480493	2217411	1903048	352007	738746	12511868
	22	1399405	2595368	1033722	1771955	381629	1039453	2464290	464297	2227554	5066179	444444	622318	6553341	3561028	692759	2704088	33021830
	23	552779	1481753	890100	1228284	388772	577801	515358	316156	452656	949908	495921	131560	1069909	966686	422379	488273	10928295
	24	230645	293823	122802	270510	57834	55423	45978	105489	47179	311044	72482	30660	138548	165059	366803	50454	2364733
	25	116081	75195	58058	94689	40640	4907	11193	122188	25123	213091	60082	18565	40516	74292	501751	17552	1473923
	26	71919	67741	46683	94651	39508	6841	11384	104555	25917	201857	47820	25381	39399	84251	916888	16621	1801416

## Sheet: Table S3
Table S3. The highest expressed reads from mature miRNA 5p and 3p among samples. The read variation among samples indicates putative functional rules to miRNA isoforms (isomiRs).
	pre-miRNA	mature microRNA	2 dpf	3 dpf	4 dpf	5 dpf	10 dpf	Eye	Female Brain	Female Gonads	Female White Muscle	Female Red Muscle	Liver	Female Heart	Male Red Muscle	Male Brain	Male Gonads	Male White Muscle
	let-7a-3	let-7a-5p	TGAGGTAGTAGGTTGTATAGTT	TGAGGTAGTAGGTTGTATAGTT	TGAGGTAGTAGGTTGTATAGTT	TGAGGTAGTAGGTTGTATAGTT	TGAGGTAGTAGGTTGTATAGTT	TGAGGTAGTAGGTTGTATAGTT	TGAGGTAGTAGGTTGTATAGTT	TGAGGTAGTAGGTTGTATAGTT	TGAGGTAGTAGGTTGTATAGTT	TGAGGTAGTAGGTTGTATAGTT	TGAGGTAGTAGGTTGTATAGTT	TGAGGTAGTAGGTTGTATAGTT	TGAGGTAGTAGGTTGTATAGTT	TGAGGTAGTAGGTTGTATAGTT	TGAGGTAGTAGGTTGTATAGTT	TGAGGTAGTAGGTTGTATAGTT
	let-7a-7	let-7a-5p	TGAGGTAGTAGGTTGTATAGTT	TGAGGTAGTAGGTTGTATAGTT	TGAGGTAGTAGGTTGTATAGTT	TGAGGTAGTAGGTTGTATAGTT	TGAGGTAGTAGGTTGTATAGTT	TGAGGTAGTAGGTTGTATAGTT	TGAGGTAGTAGGTTGTATAGTT	TGAGGTAGTAGGTTGTATAGTT	TGAGGTAGTAGGTTGTATAGTT	TGAGGTAGTAGGTTGTATAGTT	TGAGGTAGTAGGTTGTATAGTT	TGAGGTAGTAGGTTGTATAGTT	TGAGGTAGTAGGTTGTATAGTT	TGAGGTAGTAGGTTGTATAGTT	TGAGGTAGTAGGTTGTATAGTT	TGAGGTAGTAGGTTGTATAGTT
	let-7a-1	let-7a-5p	TGAGGTAGTAGGTTGTATAGTT	TGAGGTAGTAGGTTGTATAGTT	TGAGGTAGTAGGTTGTATAGTT	TGAGGTAGTAGGTTGTATAGTT	TGAGGTAGTAGGTTGTATAGTT	TGAGGTAGTAGGTTGTATAGTT	TGAGGTAGTAGGTTGTATAGTT	TGAGGTAGTAGGTTGTATAGTT	TGAGGTAGTAGGTTGTATAGTT	TGAGGTAGTAGGTTGTATAGTT	TGAGGTAGTAGGTTGTATAGTT	TGAGGTAGTAGGTTGTATAGTT	TGAGGTAGTAGGTTGTATAGTT	TGAGGTAGTAGGTTGTATAGTT	TGAGGTAGTAGGTTGTATAGTT	TGAGGTAGTAGGTTGTATAGTT
	let-7a-5	let-7a-5p	TGAGGTAGTAGGTTGTATAGTT	TGAGGTAGTAGGTTGTATAGTT	TGAGGTAGTAGGTTGTATAGTT	TGAGGTAGTAGGTTGTATAGTT	TGAGGTAGTAGGTTGTATAGTT	TGAGGTAGTAGGTTGTATAGTT	TGAGGTAGTAGGTTGTATAGTT	TGAGGTAGTAGGTTGTATAGTT	TGAGGTAGTAGGTTGTATAGTT	TGAGGTAGTAGGTTGTATAGTT	TGAGGTAGTAGGTTGTATAGTT	TGAGGTAGTAGGTTGTATAGTT	TGAGGTAGTAGGTTGTATAGTT	TGAGGTAGTAGGTTGTATAGTT	TGAGGTAGTAGGTTGTATAGTT	TGAGGTAGTAGGTTGTATAGTT
	let-7a-4	let-7a-5p	TGAGGTAGTAGGTTGTATAGTT	TGAGGTAGTAGGTTGTATAGTT	TGAGGTAGTAGGTTGTATAGTT	TGAGGTAGTAGGTTGTATAGTT	TGAGGTAGTAGGTTGTATAGTT	TGAGGTAGTAGGTTGTATAGTT	TGAGGTAGTAGGTTGTATAGTT	TGAGGTAGTAGGTTGTATAGTT	TGAGGTAGTAGGTTGTATAGTT	TGAGGTAGTAGGTTGTATAGTT	TGAGGTAGTAGGTTGTATAGTT	TGAGGTAGTAGGTTGTATAGTT	TGAGGTAGTAGGTTGTATAGTT	TGAGGTAGTAGGTTGTATAGTT	TGAGGTAGTAGGTTGTATAGTT	TGAGGTAGTAGGTTGTATAGTT
	let-7a-2	let-7a-5p	TGAGGTAGTAGGTTGTATAGTT	TGAGGTAGTAGGTTGTATAGTT	TGAGGTAGTAGGTTGTATAGTT	TGAGGTAGTAGGTTGTATAGTT	TGAGGTAGTAGGTTGTATAGTT	TGAGGTAGTAGGTTGTATAGTT	TGAGGTAGTAGGTTGTATAGTT	TGAGGTAGTAGGTTGTATAGTT	TGAGGTAGTAGGTTGTATAGTT	TGAGGTAGTAGGTTGTATAGTT	TGAGGTAGTAGGTTGTATAGTT	TGAGGTAGTAGGTTGTATAGTT	TGAGGTAGTAGGTTGTATAGTT	TGAGGTAGTAGGTTGTATAGTT	TGAGGTAGTAGGTTGTATAGTT	TGAGGTAGTAGGTTGTATAGTT
	let-7a-6	let-7a-5p	TGAGGTAGTAGGTTGTATAGTT	TGAGGTAGTAGGTTGTATAGTT	TGAGGTAGTAGGTTGTATAGTT	TGAGGTAGTAGGTTGTATAGTT	TGAGGTAGTAGGTTGTATAGTT	TGAGGTAGTAGGTTGTATAGTT	TGAGGTAGTAGGTTGTATAGTT	TGAGGTAGTAGGTTGTATAGTT	TGAGGTAGTAGGTTGTATAGTT	TGAGGTAGTAGGTTGTATAGTT	TGAGGTAGTAGGTTGTATAGTT	TGAGGTAGTAGGTTGTATAGTT	TGAGGTAGTAGGTTGTATAGTT	TGAGGTAGTAGGTTGTATAGTT	TGAGGTAGTAGGTTGTATAGTT	TGAGGTAGTAGGTTGTATAGTT
	let-7b-2	let-7b-5p	TGAGGTAGTAGGTTGTGTGGTT	TGAGGTAGTAGGTTGTGTGGTT	TGAGGTAGTAGGTTGTGTGGTT	TGAGGTAGTAGGTTGTGTGGTT	TGAGGTAGTAGGTTGTGTGGTT	TGAGGTAGTAGGTTGTGTGGTT	TGAGGTAGTAGGTTGTGTGGTT	TGAGGTAGTAGGTTGTGTGGTT	TGAGGTAGTAGGTTGTGTGGTT	TGAGGTAGTAGGTTGTGTGGTT	TGAGGTAGTAGGTTGTGTGGTT	TGAGGTAGTAGGTTGTGTGGTT	TGAGGTAGTAGGTTGTGTGGTT	TGAGGTAGTAGGTTGTGTGGTT	TGAGGTAGTAGGTTGTGTGGTT	TGAGGTAGTAGGTTGTGTGGTT
	let-7b-1	let-7b-5p	TGAGGTAGTAGGTTGTGTGGTT	TGAGGTAGTAGGTTGTGTGGTT	TGAGGTAGTAGGTTGTGTGGTT	TGAGGTAGTAGGTTGTGTGGTT	TGAGGTAGTAGGTTGTGTGGTT	TGAGGTAGTAGGTTGTGTGGTT	TGAGGTAGTAGGTTGTGTGGTT	TGAGGTAGTAGGTTGTGTGGTT	TGAGGTAGTAGGTTGTGTGGTT	TGAGGTAGTAGGTTGTGTGGTT	TGAGGTAGTAGGTTGTGTGGTT	TGAGGTAGTAGGTTGTGTGGTT	TGAGGTAGTAGGTTGTGTGGTT	TGAGGTAGTAGGTTGTGTGGTT	TGAGGTAGTAGGTTGTGTGGTT	TGAGGTAGTAGGTTGTGTGGTT
	let-7c	let-7c-5p	TGAGGTAGTAGGTTGTATGGTT	TGAGGTAGTAGGTTGTATGGTT	TGAGGTAGTAGGTTGTATGGTT	TGAGGTAGTAGGTTGTATGGTT	TGAGGTAGTAGGTTGTATGGTT	TGAGGTAGTAGGTTGTATGGTT	TGAGGTAGTAGGTTGTATGGTT	TGAGGTAGTAGGTTGTATGGTT	TGAGGTAGTAGGTTGTATGGTT	TGAGGTAGTAGGTTGTATGGTT	TGAGGTAGTAGGTTGTATGGTT	TGAGGTAGTAGGTTGTATGGTT	TGAGGTAGTAGGTTGTATGGTT	TGAGGTAGTAGGTTGTATGGTT	TGAGGTAGTAGGTTGTATGGTT	TGAGGTAGTAGGTTGTATGGTT
	let-7d-2	let-7d-5p	TGAGGTAGTTGGTTGTATGGTT	TGAGGTAGTTGGTTGTATGGTT	TGAGGTAGTTGGTTGTATGGTT	TGAGGTAGTTGGTTGTATGGTT	TGAGGTAGTTGGTTGTATGGTT	TGAGGTAGTTGGTTGTATGGTT	TGAGGTAGTTGGTTGTATGGTT	TGAGGTAGTTGGTTGTATGGTT	TGAGGTAGTTGGTTGTATGGTT	TGAGGTAGTTGGTTGTATGGTT	TGAGGTAGTTGGTTGTATGGTT	TGAGGTAGTTGGTTGTATGGTT	TGAGGTAGTTGGTTGTATGGTT	TGAGGTAGTTGGTTGTATGGTT	TGAGGTAGTTGGTTGTATGGTT	TGAGGTAGTTGGTTGTATGGTT
	let-7d-1	let-7d-5p	TGAGGTAGTTGGTTGTATGGTT	TGAGGTAGTTGGTTGTATGGTT	TGAGGTAGTTGGTTGTATGGTT	TGAGGTAGTTGGTTGTATGGTT	TGAGGTAGTTGGTTGTATGGTT	TGAGGTAGTTGGTTGTATGGTT	TGAGGTAGTTGGTTGTATGGTT	TGAGGTAGTTGGTTGTATGGTT	TGAGGTAGTTGGTTGTATGGTT	TGAGGTAGTTGGTTGTATGGTT	TGAGGTAGTTGGTTGTATGGTT	TGAGGTAGTTGGTTGTATGGTT	TGAGGTAGTTGGTTGTATGGTT	TGAGGTAGTTGGTTGTATGGTT	TGAGGTAGTTGGTTGTATGGTT	TGAGGTAGTTGGTTGTATGGTT
	let-7e-1	let-7e-5p	TGAGGTAGTAGATTGAATAGTT	TGAGGTAGTAGATTGAATAGTT	TGAGGTAGTAGATTGAATAGTT	TGAGGTAGTAGATTGAATAGTT	TGAGGTAGTAGATTGAATAGTT	TGAGGTAGTAGATTGAATAGTT	TGAGGTAGTAGATTGAATAGTT	TGAGGTAGTAGATTGAATAGTT	TGAGGTAGTAGATTGAATAGTT	TGAGGTAGTAGATTGAATAGTT	TGAGGTAGTAGATTGAATAGTT	TGAGGTAGTAGATTGAATAGTT	TGAGGTAGTAGATTGAATAGTT	TGAGGTAGTAGATTGAATAGTT	TGAGGTAGTAGATTGAATAGTT	TGAGGTAGTAGATTGAATAGTT
	let-7e-2	let-7e-5p	TGAGGTAGTAGATTGAATAGTT	TGAGGTAGTAGATTGAATAGTT	TGAGGTAGTAGATTGAATAGTT	TGAGGTAGTAGATTGAATAGTT	TGAGGTAGTAGATTGAATAGTT	TGAGGTAGTAGATTGAATAGTT	TGAGGTAGTAGATTGAATAGTT	TGAGGTAGTAGATTGAATAGTT	TGAGGTAGTAGATTGAATAGTT	TGAGGTAGTAGATTGAATAGTT	TGAGGTAGTAGATTGAATAGTT	TGAGGTAGTAGATTGAATAGTT	TGAGGTAGTAGATTGAATAGTT	TGAGGTAGTAGATTGAATAGTT	TGAGGTAGTAGATTGAATAGTT	TGAGGTAGTAGATTGAATAGTT
	let-7f	let-7f-5p	TGAGGTAGTAGATTGTATAGTT	TGAGGTAGTAGATTGTATAGTT	TGAGGTAGTAGATTGTATAGTT	TGAGGTAGTAGATTGTATAGTT	TGAGGTAGTAGATTGTATAGTT	TGAGGTAGTAGATTGTATAGTT	TGAGGTAGTAGATTGTATAGTT	TGAGGTAGTAGATTGTATAGTT	TGAGGTAGTAGATTGTATAGTT	TGAGGTAGTAGATTGTATAGTT	TGAGGTAGTAGATTGTATAGTT	TGAGGTAGTAGATTGTATAGTT	TGAGGTAGTAGATTGTATAGTT	TGAGGTAGTAGATTGTATAGTT	TGAGGTAGTAGATTGTATAGTT	TGAGGTAGTAGATTGTATAGTT
	let-7g-2	let-7g-5p	TGAGGTAGTAGTTTGTATAGTT	TGAGGTAGTAGTTTGTATAGTT	TGAGGTAGTAGTTTGTATAGTT	TGAGGTAGTAGTTTGTATAGTT	TGAGGTAGTAGTTTGTATAGTT	TGAGGTAGTAGTTTGTATAGTT	TGAGGTAGTAGTTTGTATAGTT	TGAGGTAGTAGTTTGTATAGTT	TGAGGTAGTAGTTTGTATAGTT	TGAGGTAGTAGTTTGTATAGTT	TGAGGTAGTAGTTTGTATAGTT	TGAGGTAGTAGTTTGTATAGTT	TGAGGTAGTAGTTTGTATAGTT	TGAGGTAGTAGTTTGTATAGTT	TGAGGTAGTAGTTTGTATAGTT	TGAGGTAGTAGTTTGTATAGTT
	let-7g-1	let-7g-5p	TGAGGTAGTAGTTTGTATAGTT	TGAGGTAGTAGTTTGTATAGTT	TGAGGTAGTAGTTTGTATAGTT	TGAGGTAGTAGTTTGTATAGTT	TGAGGTAGTAGTTTGTATAGTT	TGAGGTAGTAGTTTGTATAGTT	TGAGGTAGTAGTTTGTATAGTT	TGAGGTAGTAGTTTGTATAGTT	TGAGGTAGTAGTTTGTATAGTT	TGAGGTAGTAGTTTGTATAGTT	TGAGGTAGTAGTTTGTATAGTT	TGAGGTAGTAGTTTGTATAGTT	TGAGGTAGTAGTTTGTATAGTT	TGAGGTAGTAGTTTGTATAGTT	TGAGGTAGTAGTTTGTATAGTT	TGAGGTAGTAGTTTGTATAGTT
	let-7h	let-7h-5p	TGAGGTAGTAAGTTGTGTTGTT	TGAGGTAGTAAGTTGTGTTGTT	TGAGGTAGTAAGTTGTGTTGTT	TGAGGTAGTAAGTTGTGTTGTT	TGAGGTAGTAAGTTGTGTTGTT	TGAGGTAGTAAGTTGTGTTGTT	TGAGGTAGTAAGTTGTGTTGTT	TGAGGTAGTAAGTTGTGTTGTT	TGAGGTAGTAAGTTGTGTTGTT	TGAGGTAGTAAGTTGTGTTGTT	TGAGGTAGTAAGTTGTGTTGTT	TGAGGTAGTAAGTTGTGTTGTT	TGAGGTAGTAAGTTGTGTTGTT	TGAGGTAGTAAGTTGTGTTGTT	TGAGGTAGTAAGTTGTGTTGTT	TGAGGTAGTAAGTTGTGTTGTT
	let-7i-2	let-7i-5p	TGAGGTAGTAGTTTGTGCTGTT	TGAGGTAGTAGTTTGTGCTGTT	TGAGGTAGTAGTTTGTGCTGTT	TGAGGTAGTAGTTTGTGCTGTT	TGAGGTAGTAGTTTGTGCTGTT	TGAGGTAGTAGTTTGTGCTGTT	TGAGGTAGTAGTTTGTGCTGTT	TGAGGTAGTAGTTTGTGCTGTT	TGAGGTAGTAGTTTGTGCTGTT	TGAGGTAGTAGTTTGTGCTGTT	TGAGGTAGTAGTTTGTGCTGTT	TGAGGTAGTAGTTTGTGCTGTT	TGAGGTAGTAGTTTGTGCTGTT	TGAGGTAGTAGTTTGTGCTGTT	TGAGGTAGTAGTTTGTGCTGTT	TGAGGTAGTAGTTTGTGCTGTT
	let-7i-1	let-7i-5p	TGAGGTAGTAGTTTGTGCTGTT	TGAGGTAGTAGTTTGTGCTGTT	TGAGGTAGTAGTTTGTGCTGTT	TGAGGTAGTAGTTTGTGCTGTT	TGAGGTAGTAGTTTGTGCTGTT	TGAGGTAGTAGTTTGTGCTGTT	TGAGGTAGTAGTTTGTGCTGTT	TGAGGTAGTAGTTTGTGCTGTT	TGAGGTAGTAGTTTGTGCTGTT	TGAGGTAGTAGTTTGTGCTGTT	TGAGGTAGTAGTTTGTGCTGTT	TGAGGTAGTAGTTTGTGCTGTT	TGAGGTAGTAGTTTGTGCTGTT	TGAGGTAGTAGTTTGTGCTGTT	TGAGGTAGTAGTTTGTGCTGTT	TGAGGTAGTAGTTTGTGCTGTT
	let-7j	let-7j-5p	TGAGGTAGTTGTTTGTACAGTT	TGAGGTAGTTGTTTGTACAGTT	TGAGGTAGTTGTTTGTACAGTT	TGAGGTAGTTGTTTGTACAGTT	TGAGGTAGTTGTTTGTACAGTT	TGAGGTAGTTGTTTGTACAGTT	TGAGGTAGTTGTTTGTACAGTT	TGAGGTAGTTGTTTGTACAGTT	TGAGGTAGTTGTTTGTACAGTT	TGAGGTAGTTGTTTGTACAGTT	TGAGGTAGTTGTTTGTACAGTT	TGAGGTAGTTGTTTGTACAGTT	TGAGGTAGTTGTTTGTACAGTT	TGAGGTAGTTGTTTGTACAGTT	TGAGGTAGTTGTTTGTACAGTT	TGAGGTAGTTGTTTGTACAGTT
	mir-100-2	miR-100-5p	AACCCGTAGATCCGAACTTGTG	AACCCGTAGATCCGAACTTGTG	AACCCGTAGATCCGAACTTGTG	AACCCGTAGATCCGAACTTGTG	AACCCGTAGATCCGAACTTGTG	AACCCGTAGATCCGAACTTGTG	AACCCGTAGATCCGAACTTGTG	AACCCGTAGATCCGAACTTGT	AACCCGTAGATCCGAACTTGTG	AACCCGTAGATCCGAACTTGTG	AACCCGTAGATCCGAACTTGT	AACCCGTAGATCCGAACTTGT	AACCCGTAGATCCGAACTTGTG	AACCCGTAGATCCGAACTTGTG	AACCCGTAGATCCGAACTTGTG	AACCCGTAGATCCGAACTTGTG
	mir-100-1	miR-100-5p	AACCCGTAGATCCGAACTTGTG	AACCCGTAGATCCGAACTTGTG	AACCCGTAGATCCGAACTTGTG	AACCCGTAGATCCGAACTTGTG	AACCCGTAGATCCGAACTTGTG	AACCCGTAGATCCGAACTTGTG	AACCCGTAGATCCGAACTTGTG	AACCCGTAGATCCGAACTTGT	AACCCGTAGATCCGAACTTGTG	AACCCGTAGATCCGAACTTGTG	AACCCGTAGATCCGAACTTGT	AACCCGTAGATCCGAACTTGT	AACCCGTAGATCCGAACTTGTG	AACCCGTAGATCCGAACTTGTG	AACCCGTAGATCCGAACTTGTG	AACCCGTAGATCCGAACTTGTG
	mir-101b	miR-101b-5p		TCAGTTATCATGGTACCGGTGCT	TCAGTTATCATGGTACCGGTGCT	TCAGTTATCATGGTACCGGTGCT	TCAGTTATCATGGTACCGGTGCT	CAGTTATCATGGTACCGGTGCTGT	TCAGTTATCATGGTACCGGTGCT	TCAGTTATCATGGTACCGGTGC	TCAGTTATCATGGTACCGGTGC	TCAGTTATCATGGTACCGGTGC	TCAGTTATCATGGTACCGGTGCT	TCAGTTATCATGGTACCGGTGCT	TCAGTTATCATGGTACCGGTGC	TCAGTTATCATGGTACCGGTGCT	TCAGTTATCATGGTACCGGTGCT	TCAGTTATCATGGTACCGGTGC
	mir-103-2	miR-103-5p		AGCCTCTTTACGGTGCTGCCTTGT	AGCCTCTTTACGGTGCTGCCTTG	AGCCTCTTTACGGTGCTGCCTTG	AGCCTCTTTACGGTGCTGCCTTG	AGCCTCTTTACGGTGCTGCCTTG	AGCCTCTTTACGGTGCTGCCTTG	AGCCTCTTTACGGTGCTGCCT	AGCCTCTTTACGGTGCTGCCTTG	AGCCTCTTTACGGTGCTGCCTTGT	AGCCTCTTTACGGTGCTGCCTTGT	AGCCTCTTTACGGTGCTGCCTTG	AGCCTCTTTACGGTGCTGCCTTGT	AGCCTCTTTACGGTGCTGCCTTG	AGCCTCTTTACGGTGCTGCCT	AGCCTCTTTACGGTGCTGCCTTG
	mir-103-1	miR-103-5p-2	AGCCTCTTTACAGTGCTGCCTTG	AGCCTCTTTACAGTGCTGCCTTG	AGCCTCTTTACAGTGCTGCCTTG	AGCCTCTTTACAGTGCTGCCTTG	AGCCTCTTTACAGTGCTGCCTTG	AGCCTCTTTACAGTGCTGCCTTG	AGCCTCTTTACAGTGCTGCCTTG		AGCCTCTTTACAGTGCTGCCTTG	AGCCTCTTTACAGTGCTGCCTTGT	AGCCTCTTTACAGTGCTGCCT	AGCCTCTTTACAGTGCTGCCTTG	AGCCTCTTTACAGTGCTGCCT	AGCCTCTTTACAGTGCTGCCTTG		AGCCTCTTTACAGTGCTGCCTTG
	mir-106a	miR-106a-5p	TAAAGTGCTTACAGTGCAGGTAG	TAAAGTGCTTACAGTGCAGGTAG	TAAAGTGCTTACAGTGCAGGTAG	TAAAGTGCTTACAGTGCAGGTAG	TAAAGTGCTTACAGTGCAGGTAG	TAAAGTGCTTACAGTGCAGGTAG	TAAAGTGCTTACAGTGCAGGTAG	TAAAGTGCTTACAGTGCAGGTA	TAAAGTGCTTACAGTGCAGGTAG	TAAAGTGCTTACAGTGCAGGTAG	TAAAGTGCTTACAGTGCAGGTAG	TAAAGTGCTTACAGTGCAGGTAG	TAAAGTGCTTACAGTGCAGGTA	TAAAGTGCTTACAGTGCAGGTAG	TAAAGTGCTTACAGTGCAGGTAG	TAAAGTGCTTACAGTGCAGGTAG
	mir-107	miR-107-5p		AGCTTCTTTACAGTGTTGCCTTG	AGCTTCTTTACAGTGTTGCCTTGT	AGCTTCTTTACAGTGTTGCCTTG	AGCTTCTTTACAGTGTTGCCTTGT	AGCTTCTTTACAGTGTTGCCTTGT	AGCTTCTTTACAGTGTTGCCTT			AGCTTCTTTACAGTGTTGCCT	AGCTTCTTTACAGTGTTGCCT	AGCTTCTTTACAGTGTTGCCTTGT	AGCTTCTTTACAGTGTTGCCT	AGCTTCTTTACAGTGTTGCCTTGT	AGCTTCTTTACAGTGTTGCCTT
	mir-10a	miR-10a-5p	CACCCTGTAGATCCGAATTTGT	CACCCTGTAGATCCGAATTTGT	CACCCTGTAGATCCGAATTTGT	CACCCTGTAGATCCGAATTTGT	ACCCTGTAGATCCGAATTTGTG	CACCCTGTAGATCCGAATTTGT	ACCCTGTAGATCCGAATTTGT	ACCCTGTAGATCCGAATTTGT	ACCCTGTAGATCCGAATTTGTG	ACCCTGTAGATCCGAATTTGT	ACCCTGTAGATCCGAATTTGT	CACCCTGTAGATCCGAATTTGT	ACCCTGTAGATCCGAATTTGTG	CACCCTGTAGATCCGAATTTGT	ACCCTGTAGATCCGAATTTGT	ACCCTGTAGATCCGAATTTGT
	mir-10b-1	miR-10b-5p	TACCCTGTAGAACCGAATTTGT	TACCCTGTAGAACCGAATTTGT	TACCCTGTAGAACCGAATTTGT	TACCCTGTAGAACCGAATTTGT	TACCCTGTAGAACCGAATTTGT	TACCCTGTAGAACCGAATTTGT	TACCCTGTAGAACCGAATTTGT	TACCCTGTAGAACCGAATTTGT	TACCCTGTAGAACCGAATTTGT	TACCCTGTAGAACCGAATTTGT	TACCCTGTAGAACCGAATTTGT	TACCCTGTAGAACCGAATTTGT	TACCCTGTAGAACCGAATTTGT	TACCCTGTAGAACCGAATTTGT	TACCCTGTAGAACCGAATTTGT	TACCCTGTAGAACCGAATTTGT
	mir-10b-2	miR-10b-5p	TACCCTGTAGAACCGAATTTGT	TACCCTGTAGAACCGAATTTGT	TACCCTGTAGAACCGAATTTGT	TACCCTGTAGAACCGAATTTGT	TACCCTGTAGAACCGAATTTGT	TACCCTGTAGAACCGAATTTGT	TACCCTGTAGAACCGAATTTGT	TACCCTGTAGAACCGAATTTGT	TACCCTGTAGAACCGAATTTGT	TACCCTGTAGAACCGAATTTGT	TACCCTGTAGAACCGAATTTGT	TACCCTGTAGAACCGAATTTGT	TACCCTGTAGAACCGAATTTGT	TACCCTGTAGAACCGAATTTGT	TACCCTGTAGAACCGAATTTGT	TACCCTGTAGAACCGAATTTGT
	mir-10c	miR-10c-5p	ACCCTGTAGATCCGGATTTGTGT	TACCCTGTAGATCCGGATTTGT	TACCCTGTAGATCCGGATTTGT	TACCCTGTAGATCCGGATTTGT	TACCCTGTAGATCCGGATTTGT	TACCCTGTAGATCCGGATTTGT	TACCCTGTAGATCCGGATTTGT	ACCCTGTAGATCCGGATTTGTGT	TACCCTGTAGATCCGGATTTGT	TACCCTGTAGATCCGGATTTGT	TACCCTGTAGATCCGGATTTGT	TACCCTGTAGATCCGGATTTGT	TACCCTGTAGATCCGGATTTGT	TACCCTGTAGATCCGGATTTGT	TACCCTGTAGATCCGGATTTGT	TACCCTGTAGATCCGGATTTGT
	mir-10d	miR-10d-5p	TACCCTGTAGAACCGAATGTGT	TACCCTGTAGAACCGAATGTGT	TACCCTGTAGAACCGAATGTGT	TACCCTGTAGAACCGAATGTGT	TACCCTGTAGAACCGAATGTGT	TACCCTGTAGAACCGAATGTGT	TACCCTGTAGAACCGAATGTGT	TACCCTGTAGAACCGAATGTGT	TACCCTGTAGAACCGAATGTGT	TACCCTGTAGAACCGAATGTGT	TACCCTGTAGAACCGAATGTGT	TACCCTGTAGAACCGAATGTGT	TACCCTGTAGAACCGAATGTGT	TACCCTGTAGAACCGAATGTGT	TACCCTGTAGAACCGAATGTGT	TACCCTGTAGAACCGAATGTGT
	mir-122	miR-122-5p	TGGAGTGTGACAATGGTGTTT	TGGAGTGTGACAATGGTGTTTG	TGGAGTGTGACAATGGTGTTTG	TGGAGTGTGACAATGGTGTTTGT	TGGAGTGTGACAATGGTGTTTGT	TGGAGTGTGACAATGGTGTTT	TGGAGTGTGACAATGGTGTTTGT	TGGAGTGTGACAATGGTGTTT	TGGAGTGTGACAATGGTGTTTGT	TGGAGTGTGACAATGGTGTTTGT	TGGAGTGTGACAATGGTGTTTGT	TGGAGTGTGACAATGGTGTTT	TGGAGTGTGACAATGGTGTTTGT	TGGAGTGTGACAATGGTGTTTGT	TGGAGTGTGACAATGGTGTTT	TGGAGTGTGACAATGGTGTTT
	mir-124a-2	miR-124a-5p	TGTGTTCACAGTGGACCTTGAT	TGTGTTCACAGTGGACCTTGAT	TGTGTTCACAGTGGACCTTGAT	TGTGTTCACAGTGGACCTTGAT	TGTGTTCACAGTGGACCTTGAT	TGTGTTCACAGTGGACCTTGAT	TGTGTTCACAGTGGACCTTGAT							TGTGTTCACAGTGGACCTTGAT
	mir-124a-5	miR-124a-5p-2	CGTGTTCACAGCGGACCTTGATT	CGTGTTCACAGCGGACCTTGAT	CGTGTTCACAGCGGACCTTGAT	CGTGTTCACAGCGGACCTTGAT	CGTGTTCACAGCGGACCTTGAT	CGTGTTCACAGCGGACCTTGAT	CGTGTTCACAGCGGACCTTGAT							CGTGTTCACAGCGGACCTTGAT	CGTGTTCACAGCGGACCTTGAT
	mir-124a-6	miR-124a-5p-2	CGTGTTCACAGCGGACCTTGATT	CGTGTTCACAGCGGACCTTGAT	CGTGTTCACAGCGGACCTTGAT	CGTGTTCACAGCGGACCTTGAT	CGTGTTCACAGCGGACCTTGAT	CGTGTTCACAGCGGACCTTGAT	CGTGTTCACAGCGGACCTTGAT							CGTGTTCACAGCGGACCTTGAT	CGTGTTCACAGCGGACCTTGAT
	mir-124a-4	miR-124a-5p-2	CGTGTTCACAGCGGACCTTGATT	CGTGTTCACAGCGGACCTTGAT	CGTGTTCACAGCGGACCTTGAT	CGTGTTCACAGCGGACCTTGAT	CGTGTTCACAGCGGACCTTGAT	CGTGTTCACAGCGGACCTTGAT	CGTGTTCACAGCGGACCTTGAT							CGTGTTCACAGCGGACCTTGAT	CGTGTTCACAGCGGACCTTGAT
	mir-124a-1	miR-124a-5p-3		GTGTTCACAGTGGACCTTGAT	AGTGTTCACAGTGGACCTTGAT	AGTGTTCACAGTGGACCTTGAT	GTGTTCACAGTGGACCTTGAT	AGTGTTCACAGTGGACCTTGAT	CAGTGTTCACAGTGGACCTTGA							AGTGTTCACAGTGGACCTTGAT
	mir-124a-3	miR-124a-5p-4	CGTGTTCACGGCGGACCTTGAT	CGTGTTCACGGCGGACCTTGATT	CGTGTTCACGGCGGACCTTGATT	CGTGTTCACGGCGGACCTTGATT	CGTGTTCACGGCGGACCTTGATT		CGTGTTCACGGCGGACCTTGA							CGTGTTCACGGCGGACCTTGAT
	mir-124b-3	miR-124b-5p	CATTCACCGCGTGCCTTAATTG						TTCACCGCGTGCCTTAATTGTA			CATTCACCGCGTGCCTTAATT
	mir-124b-2	miR-124b-5p	CATTCACCGCGTGCCTTAATTG						TTCACCGCGTGCCTTAATTGTA			CATTCACCGCGTGCCTTAATT
	mir-124b-1	miR-124b-5p	CATTCACCGCGTGCCTTAATTG									CATTCACCGCGTGCCTTAATT
	mir-125a-2	miR-125a-5p	TCCCTGAGACCCTTAACCTGTG	TCCCTGAGACCCTTAACCTGTG	TCCCTGAGACCCTTAACCTGTG	TCCCTGAGACCCTTAACCTGTG	TCCCTGAGACCCTTAACCTGTG	CCCTGAGACCCTTAACCTGTGA	TCCCTGAGACCCTTAACCTGTG	CCCTGAGACCCTTAACCTGTGA	TCCCTGAGACCCTTAACCTGTG	TCCCTGAGACCCTTAACCTGT	CCCTGAGACCCTTAACCTGTGA	TCCCTGAGACCCTTAACCTGTG	TCCCTGAGACCCTTAACCTGT	TCCCTGAGACCCTTAACCTGTG	TCCCTGAGACCCTTAACCTGTG	TCCCTGAGACCCTTAACCTGTG
	mir-125a-1	miR-125a-5p	TCCCTGAGACCCTTAACCTGTG	TCCCTGAGACCCTTAACCTGTG	TCCCTGAGACCCTTAACCTGTG	TCCCTGAGACCCTTAACCTGTG	TCCCTGAGACCCTTAACCTGTG	CCCTGAGACCCTTAACCTGTGA	TCCCTGAGACCCTTAACCTGTG	CCCTGAGACCCTTAACCTGTGA	TCCCTGAGACCCTTAACCTGTG	TCCCTGAGACCCTTAACCTGT	CCCTGAGACCCTTAACCTGTGA	TCCCTGAGACCCTTAACCTGTG	TCCCTGAGACCCTTAACCTGT	TCCCTGAGACCCTTAACCTGTG	TCCCTGAGACCCTTAACCTGTG	TCCCTGAGACCCTTAACCTGTG
	mir-125b-2	miR-125b-5p	TCCCTGAGACCCTAACTTGTGA	TCCCTGAGACCCTAACTTGTGA	TCCCTGAGACCCTAACTTGTGA	TCCCTGAGACCCTAACTTGTGA	TCCCTGAGACCCTAACTTGTGA	TCCCTGAGACCCTAACTTGTGA	TCCCTGAGACCCTAACTTGTG	TCCCTGAGACCCTAACTTGT	TCCCTGAGACCCTAACTTGTGA	TCCCTGAGACCCTAACTTGTG	TCCCTGAGACCCTAACTTGTG	TCCCTGAGACCCTAACTTGTG	TCCCTGAGACCCTAACTTGTG	TCCCTGAGACCCTAACTTGTG	TCCCTGAGACCCTAACTTGTG	TCCCTGAGACCCTAACTTGTG
	mir-125b-3	miR-125b-5p	TCCCTGAGACCCTAACTTGTGA	TCCCTGAGACCCTAACTTGTGA	TCCCTGAGACCCTAACTTGTGA	TCCCTGAGACCCTAACTTGTGA	TCCCTGAGACCCTAACTTGTGA	TCCCTGAGACCCTAACTTGTGA	TCCCTGAGACCCTAACTTGTG	TCCCTGAGACCCTAACTTGT	TCCCTGAGACCCTAACTTGTGA	TCCCTGAGACCCTAACTTGTG	TCCCTGAGACCCTAACTTGTG	TCCCTGAGACCCTAACTTGTG	TCCCTGAGACCCTAACTTGTG	TCCCTGAGACCCTAACTTGTG	TCCCTGAGACCCTAACTTGTG	TCCCTGAGACCCTAACTTGTG
	mir-125b-1	miR-125b-5p	TCCCTGAGACCCTAACTTGTGA	TCCCTGAGACCCTAACTTGTGA	TCCCTGAGACCCTAACTTGTGA	TCCCTGAGACCCTAACTTGTGA	TCCCTGAGACCCTAACTTGTGA	TCCCTGAGACCCTAACTTGTGA	TCCCTGAGACCCTAACTTGTG	TCCCTGAGACCCTAACTTGT	TCCCTGAGACCCTAACTTGTGA	TCCCTGAGACCCTAACTTGTG	TCCCTGAGACCCTAACTTGTG	TCCCTGAGACCCTAACTTGTG	TCCCTGAGACCCTAACTTGTG	TCCCTGAGACCCTAACTTGTG	TCCCTGAGACCCTAACTTGTG	TCCCTGAGACCCTAACTTGTG
	mir-126	miR-126-5p	CATTATTACTTTTGGTACGCGCTATGCCACTCTCAAC	CATTATTACTTTTGGTACGCG	CATTATTACTTTTGGTACGCG	CATTATTACTTTTGGTACGCG	CATTATTACTTTTGGTACGCG	CATTATTACTTTTGGTACGCG	CATTATTACTTTTGGTACGCG	CATTATTACTTTTGGTACGCG	CATTATTACTTTTGGTACGCG	CATTATTACTTTTGGTACGCG	CATTATTACTTTTGGTACGCG	CATTATTACTTTTGGTACGCG	CATTATTACTTTTGGTACGCG	CATTATTACTTTTGGTACGCG	CATTATTACTTTTGGTACGCG	CATTATTACTTTTGGTACGCG
	mir-128-1	miR-128-5p	CGGGGCCGGGACGCTGTCTGAGA	CGGGGCCGGGACGCTGTCTGAGA	CGGGGCCGGGACGCTGTCTGAGA	CGGGGCCGGGACGCTGTCTGAGA	CGGGGCCGGGACGCTGTCTGAGA		CGGGGCCGGGACGCTGTCTGAGA	CGGGGCCGGGACGCTGTCTGAGA	CGGGGCCGGGACGCTGTCTGAGA	CGGGGCCGGGACGCTGTCTGAGA	CGGGGCCGGGACGCTGTCTGAGA	CGGGGCCGGGACGCTGTCTGAGA	CGGGGCCGGGACGCTGTCTGAGA	CGGGGCCGGGACGCTGTCTGAGA	CGGGGCCGGGACGCTGTCTGAGA	CGGGGCCGGGACGCTGTCTGAGA
	mir-128-2	miR-128-5p-2	GGGGGCCGTTACACTGTCAGAGA	GGGGGCCGTTACACTGTCAGAGA	GGGGGCCGTTACACTGTCAGA	GGGGGCCGTTACACTGTCAGAGA	GGGGGCCGTTACACTGTCAGA		GGGGGCCGTTACACTGTCAGA	GGGGGCCGTTACACTGTCAGAGA	GGGGGCCGTTACACTGTCAGA	GGGGGCCGTTACACTGTCAGA			GGGGGCCGTTACACTGTCAGA	GGGGGCCGTTACACTGTCAGAGA	GGGGGCCGTTACACTGTCAGAGA	GGGGGCCGTTACACTGTCAGA
	mir-129-2	miR-129-5p	CTTTTTGCGGTCTGGGCTTGC	CTTTTTGCGGTCTGGGCTTGC	CTTTTTGCGGTCTGGGCTTGC	CTTTTTGCGGTCTGGGCTTGC	CTTTTTGCGGTCTGGGCTTGC	CTTTTTGCGGTCTGGGCTTGC	CTTTTTGCGGTCTGGGCTTGC	CTTTTTGCGGTCTGGGCTTGC	CTTTTTGCGGTCTGGGCTTGC	CTTTTTGCGGTCTGGGCTTGC		CTTTTTGCGGTCTGGGCTTGC	CTTTTTGCGGTCTGGGCTTGC	CTTTTTGCGGTCTGGGCTTGC	CTTTTTGCGGTCTGGGCTTGC	CTTTTTGCGGTCTGGGCTTGC
	mir-129-3	miR-129-5p	CTTTTTGCGGTCTGGGCTTGC	CTTTTTGCGGTCTGGGCTTGC	CTTTTTGCGGTCTGGGCTTGC	CTTTTTGCGGTCTGGGCTTGC	CTTTTTGCGGTCTGGGCTTGC	CTTTTTGCGGTCTGGGCTTGC	CTTTTTGCGGTCTGGGCTTGC	CTTTTTGCGGTCTGGGCTTGC	CTTTTTGCGGTCTGGGCTTGC	CTTTTTGCGGTCTGGGCTTGC		CTTTTTGCGGTCTGGGCTTGC	CTTTTTGCGGTCTGGGCTTGC	CTTTTTGCGGTCTGGGCTTGC	CTTTTTGCGGTCTGGGCTTGC	CTTTTTGCGGTCTGGGCTTGC
	mir-129-4	miR-129-5p	CTTTTTGCGGTCTGGGCTTGC	CTTTTTGCGGTCTGGGCTTGC	CTTTTTGCGGTCTGGGCTTGC	CTTTTTGCGGTCTGGGCTTGC	CTTTTTGCGGTCTGGGCTTGC	CTTTTTGCGGTCTGGGCTTGC	CTTTTTGCGGTCTGGGCTTGC	CTTTTTGCGGTCTGGGCTTGC	CTTTTTGCGGTCTGGGCTTGC	CTTTTTGCGGTCTGGGCTTGC		CTTTTTGCGGTCTGGGCTTGC	CTTTTTGCGGTCTGGGCTTGC	CTTTTTGCGGTCTGGGCTTGC	CTTTTTGCGGTCTGGGCTTGC	CTTTTTGCGGTCTGGGCTTGC
	mir-129-1	miR-129-5p	CTTTTTGCGGTCTGGGCTTGC	CTTTTTGCGGTCTGGGCTTGC	CTTTTTGCGGTCTGGGCTTGC	CTTTTTGCGGTCTGGGCTTGC	CTTTTTGCGGTCTGGGCTTGC	CTTTTTGCGGTCTGGGCTTGC	CTTTTTGCGGTCTGGGCTTGC	CTTTTTGCGGTCTGGGCTTGC	CTTTTTGCGGTCTGGGCTTGC	CTTTTTGCGGTCTGGGCTTGC		CTTTTTGCGGTCTGGGCTTGC	CTTTTTGCGGTCTGGGCTTGC	CTTTTTGCGGTCTGGGCTTGC	CTTTTTGCGGTCTGGGCTTGC	CTTTTTGCGGTCTGGGCTTGC
	mir-1306	miR-1306-5p		CCACCTCCCCTGCAAACGTCC	CCACCTCCCCTGCAAACGTCCA	CCACCTCCCCTGCAAACGTCCA			CCACCTCCCCTGCAAACGTCC			CCACCTCCCCTGCAAACGTCC	CCACCTCCCCTGCAAACGTCC		CCACCTCCCCTGCAAACGTCC	CCACCTCCCCTGCAAACGTCC		CCACCTCCCCTGCAAACGTCC
	mir-130b	miR-130b-5p	ACTCTTTCCCTGTTGCACTACT	ACTCTTTCCCTGTTGCACTACT	ACTCTTTCCCTGTTGCACTACT	ACTCTTTCCCTGTTGCACTACT	ACTCTTTCCCTGTTGCACTACT	ACTCTTTCCCTGTTGCACTACT	ACTCTTTCCCTGTTGCACTACT	ACTCTTTCCCTGTTGCACTACT	ACTCTTTCCCTGTTGCACTACT	ACTCTTTCCCTGTTGCACTACT	ACTCTTTCCCTGTTGCACTACT	ACTCTTTCCCTGTTGCACTACT	ACTCTTTCCCTGTTGCACTACT	ACTCTTTCCCTGTTGCACTACT	ACTCTTTCCCTGTTGCACTACT	ACTCTTTCCCTGTTGCACTACT
	mir-130c-1	miR-130c-5p	GCCCTTTTTCTGTTGTACTACT	GCCCTTTTTCTGTTGTACTACT	GCCCTTTTTCTGTTGTACTACT	GCCCTTTTTCTGTTGTACTACT	GCCCTTTTTCTGTTGTACTACT	GCCCTTTTTCTGTTGTACTACT	GCCCTTTTTCTGTTGTACTACT	GCCCTTTTTCTGTTGTACTACT	GCCCTTTTTCTGTTGTACTAC	GCCCTTTTTCTGTTGTACTAC	GCCCTTTTTCTGTTGTACTAC	GCCCTTTTTCTGTTGTACTACT	GCCCTTTTTCTGTTGTACTAC	GCCCTTTTTCTGTTGTACTACT	GCCCTTTTTCTGTTGTACTACT	GCCCTTTTTCTGTTGTACTAC
	mir-130c-2	miR-130c-5p-2	GCCCTTTTTCTGTTGCACTACT	GCCCTTTTTCTGTTGCACTACT	GCCCTTTTTCTGTTGCACTACT	GCCCTTTTTCTGTTGCACTACT	GCCCTTTTTCTGTTGCACTACT		GCCCTTTTTCTGTTGCACTACT		GCCCTTTTTCTGTTGCACTACT	GCCCTTTTTCTGTTGCACTACT	GCCCTTTTTCTGTTGCACTACT		GCCCTTTTTCTGTTGCACTACT	GCCCTTTTTCTGTTGCACTACT	GCCCTTTTTCTGTTGCACTACT	GCCCTTTTTCTGTTGCACTACT
	mir-132-3	miR-132-5p		ACCGTGGCATTAGATTGTTACT		ACCGTGGCATTAGATTGTTACT	ACCGTGGCATTAGATTGTTACT	ACCGTGGCATTAGATTGTTA	ACCGTGGCATTAGATTGTTA		ACCGTGGCATTAGATTGTTA	ACCGTGGCATTAGATTGTTACT			ACCGTGGCATTAGATTGTTACT	ACCGTGGCATTAGATTGTTACT		ACCGTGGCATTAGATTGTTA
	mir-132-2	miR-132-5p-2	ACCGTGGCTTTAGATTGTTAC	ACCGTGGCTTTAGATTGTTACT	ACCGTGGCTTTAGATTGTTACT	ACCGTGGCTTTAGATTGTTACT	ACCGTGGCTTTAGATTGTTACT	ACCGTGGCTTTAGATTGTTACT	ACCGTGGCTTTAGATTGTTACT		ACCGTGGCTTTAGATTGTTACT	ACCGTGGCTTTAGATTGTTACT		ACCGTGGCTTTAGATTGTTACT	ACCGTGGCTTTAGATTGTTACT	ACCGTGGCTTTAGATTGTTACT	ACCGTGGCTTTAGATTGTTACT	ACCGTGGCTTTAGATTGTTACT
	mir-132-1	miR-132-5p-3				ATGGCTGTAGACTGTTACCATG				ACCATGGCTGTAGACTGTTACC	ACCATGGCTGTAGACTGTTACCA
	mir-133a-1	miR-133a-5p	AGCTGGTAAAATGGAACCAAA	AGCTGGTAAAATGGAACCAAAT	AGCTGGTAAAATGGAACCAAAT	AGCTGGTAAAATGGAACCAAAT	AGCTGGTAAAATGGAACCAAAT	AGCTGGTAAAATGGAACCAAAT	AGCTGGTAAAATGGAACCAAAT	AGCTGGTAAAATGGAACCAAAT	AGCTGGTAAAATGGAACCAAAT	AGCTGGTAAAATGGAACCAAAT		AGCTGGTAAAATGGAACCAAAT	AGCTGGTAAAATGGAACCAAAT	AGCTGGTAAAATGGAACCAAATC	AGCTGGTAAAATGGAACCAAAT	AGCTGGTAAAATGGAACCAAAT
	mir-133a-2	miR-133a-5p	AGCTGGTAAAATGGAACCAAA	AGCTGGTAAAATGGAACCAAAT	AGCTGGTAAAATGGAACCAAAT	AGCTGGTAAAATGGAACCAAAT	AGCTGGTAAAATGGAACCAAAT	AGCTGGTAAAATGGAACCAAAT	AGCTGGTAAAATGGAACCAAAT	AGCTGGTAAAATGGAACCAAAT	AGCTGGTAAAATGGAACCAAAT	AGCTGGTAAAATGGAACCAAAT		AGCTGGTAAAATGGAACCAAAT	AGCTGGTAAAATGGAACCAAAT	AGCTGGTAAAATGGAACCAAATC	AGCTGGTAAAATGGAACCAAAT	AGCTGGTAAAATGGAACCAAAT
	mir-133b	miR-133b-5p		GCTGGTCAAACGGAACCAAGTC	GCTGGTCAAACGGAACCAAGTC	GCTGGTCAAACGGAACCAAGTC	GCTGGTCAAACGGAACCAAGTC				GCTGGTCAAACGGAACCAAGT	GCTGGTCAAACGGAACCAAGTC			GCTGGTCAAACGGAACCAAGTC			GCTGGTCAAACGGAACC
	mir-135a	miR-135a-5p	TATGGCTTTTTATTCCTACGTG	TATGGCTTTTTATTCCTACGTGA	TATGGCTTTTTATTCCTACGTGA	TATGGCTTTTTATTCCTACGTGA	TATGGCTTTTTATTCCTACGTGA	TATGGCTTTTTATTCC	TATGGCTTTTTATTCCTACGTGA	TATGGCTTTTTATTCCTACGTGA	TATGGCTTTTTATTCCTACGTGA	TATGGCTTTTTATTCCTACGTGA	TATGGCTTTTTATTCCTACGTG	TATGGCTTTTTATTCCTACGTG	TATGGCTTTTTATTCCTACGTGA	TATGGCTTTTTATTCCTACGTGA	TATGGCTTTTTATTCCTACGTGA	TATGGCTTTTTATTCCTACGTGA
	mir-135b	miR-135b-5p	TATGGCTTTTTATTCCTATCTGA	TATGGCTTTTTATTCCTATCTGA	TATGGCTTTTTATTCCTATCTGA	TATGGCTTTTTATTCCTATCTGA	TATGGCTTTTTATTCCTATCTGA	TATGGCTTTTTATTCCTATCTGA	TATGGCTTTTTATTCCTATCTGA	TATGGCTTTTTATTCCTATCTGA	TATGGCTTTTTATTCCTATCTG	TATGGCTTTTTATTCCTATCTG	TATGGCTTTTTATTCCTATCTGA	TATGGCTTTTTATTCCTATCTGA	TATGGCTTTTTATTCCTATCTG	TATGGCTTTTTATTCCTATCTGA	TATGGCTTTTTATTCCTATCTGA
	mir-135c-2	miR-135c-5p		TATGGCTTTCTATTCCTATGTGA	TATGGCTTTCTATTCCTATGTGA	TATGGCTTTCTATTCCTATGTGA	TATGGCTTTCTATTCCTATGTGA	TATGGCTTTCTATTCCTATGTGA	TATGGCTTTCTATTCCTATGTGA	TATGGCTTTCTATTCCTATGTG		TATGGCTTTCTATTCCTATGTGA	TATGGCTTTCTATTCCTATGTG	TATGGCTTTCTATTCCTATGTGA		TATGGCTTTCTATTCCTATGTGA	TATGGCTTTCTATTCCTATGTGA	TATGGCTTTCTATTCCTATGTGA
	mir-135c-1	miR-135c-5p		TATGGCTTTCTATTCCTATGTGA	TATGGCTTTCTATTCCTATGTGA	TATGGCTTTCTATTCCTATGTGA	TATGGCTTTCTATTCCTATGTGA	TATGGCTTTCTATTCCTATGTGA	TATGGCTTTCTATTCCTATGTGA	TATGGCTTTCTATTCCTATGTG		TATGGCTTTCTATTCCTATGTGA	TATGGCTTTCTATTCCTATGTG	TATGGCTTTCTATTCCTATGTGA		TATGGCTTTCTATTCCTATGTGA	TATGGCTTTCTATTCCTATGTGA	TATGGCTTTCTATTCCTATGTGA
	mir-137a	miR-137a-5p		ACGGGTATTCTTGGGTGGATAATA	ACGGGTATTCTTGGGTGGATAATA	ACGGGTATTCTTGGGTGGATA	ACGGGTATTCTTGGGTGGATAATA									ACGGGTATTCTTGGGTGGATAAT
	mir-137b-1	miR-137b-5p	ACGGGTATTCTTGGGTTGATAATA	ACGGGTATTCTTGGGTTGATAATA	ACGGGTATTCTTGGGTTGATAATA	CACGGGTATTCTTGGGTTGATA	ACGGGTATTCTTGGGTTGATAATA	CACGGGTATTCTTGGGTTGATA	CACGGGTATTCTTGGGTTGAT						CACGGGTATTCTTGGGTTGAT	CACGGGTATTCTTGGGTTGATA	ACGGGTATTCTTGGGTTGATA
	mir-137b-2	miR-137b-5p	ACGGGTATTCTTGGGTTGATAATA	ACGGGTATTCTTGGGTTGATAATA	ACGGGTATTCTTGGGTTGATAATA	CACGGGTATTCTTGGGTTGATA	ACGGGTATTCTTGGGTTGATAATA	CACGGGTATTCTTGGGTTGATA	CACGGGTATTCTTGGGTTGAT						CACGGGTATTCTTGGGTTGAT	CACGGGTATTCTTGGGTTGATA	ACGGGTATTCTTGGGTTGATA
	mir-138-1	miR-138-5p		AGCTGGTGTTGTGAATCAGGCCG	AGCTGGTGTTGTGAATCAGGCCG	AGCTGGTGTTGTGAATCAGGCCG	AGCTGGTGTTGTGAATCAGGCCG	AGCTGGTGTTGTGAATCAGGCCG	AGCTGGTGTTGTGAATCAGGCCG	AGCTGGTGTTGTGAATCAGGCCG	AGCTGGTGTTGTGAATCAGGCCG	AGCTGGTGTTGTGAATCAGGCCG	AGCTGGTGTTGTGAATCAGGCC	AGCTGGTGTTGTGAATCAGGCCG	AGCTGGTGTTGTGAATCAGGCCG	AGCTGGTGTTGTGAATCAGGCCG	AGCTGGTGTTGTGAATCAGGCC	AGCTGGTGTTGTGAATCAGGCCG
	mir-138-2	miR-138-5p		AGCTGGTGTTGTGAATCAGGCCG	AGCTGGTGTTGTGAATCAGGCCG	AGCTGGTGTTGTGAATCAGGCCG	AGCTGGTGTTGTGAATCAGGCCG	AGCTGGTGTTGTGAATCAGGCCG	AGCTGGTGTTGTGAATCAGGCCG	AGCTGGTGTTGTGAATCAGGCCG	AGCTGGTGTTGTGAATCAGGCCG	AGCTGGTGTTGTGAATCAGGCCG	AGCTGGTGTTGTGAATCAGGCC	AGCTGGTGTTGTGAATCAGGCCG	AGCTGGTGTTGTGAATCAGGCCG	AGCTGGTGTTGTGAATCAGGCCG	AGCTGGTGTTGTGAATCAGGCC	AGCTGGTGTTGTGAATCAGGCCG
	mir-1388	miR-1388-5p	AGGACTGTCCAACCTGAGAATG	AGGACTGTCCAACCTGAGAATG	AGGACTGTCCAACCTGAGAATG	AGGACTGTCCAACCTGAGAATG	AGGACTGTCCAACCTGAGAATG	AGGACTGTCCAACCTGAGAAT	AGGACTGTCCAACCTGAGAAT	AGGACTGTCCAACCTGAGAAT	AGGACTGTCCAACCTGAGAAT	AGGACTGTCCAACCTGAGAAT	AGGACTGTCCAACCTGAGAAT	AGGACTGTCCAACCTGAGAAT	AGGACTGTCCAACCTGAGAAT	AGGACTGTCCAACCTGAGAATG	AGGACTGTCCAACCTGAGAAT	AGGACTGTCCAACCTGAGAAT
	mir-139	miR-139-5p	TCTACAGTGCATGTGTCTCCAGT	TCTACAGTGCATGTGTCTCCAGT	TCTACAGTGCATGTGTCTCCAGT	TCTACAGTGCATGTGTCTCCAGT	TCTACAGTGCATGTGTCTCCAGT	TCTACAGTGCATGTGTCTCCAGT	TCTACAGTGCATGTGTCTCCAGT	TCTACAGTGCATGTGTCTCCAGT	TCTACAGTGCATGTGTCTCCAGT	TCTACAGTGCATGTGTCTCCAGT	TCTACAGTGCATGTGTCTCCAGT	TCTACAGTGCATGTGTCTCCAGT	TCTACAGTGCATGTGTCTCCAGT	TCTACAGTGCATGTGTCTCCAGT	TCTACAGTGCATGTGTCTCCAGT	TCTACAGTGCATGTGTCTCCAGT
	mir-142a-2	miR-142a-5p	CCCATAAAGTAGAAAGCACTAC	CATAAAGTAGAAAGCACTACT	CATAAAGTAGAAAGCACTACT	CATAAAGTAGAAAGCACTACT	CATAAAGTAGAAAGCACTACT	CATAAAGTAGAAAGCACTACT	CATAAAGTAGAAAGCACTACT	CCCATAAAGTAGAAAGCACT	CATAAAGTAGAAAGCACTACT	CATAAAGTAGAAAGCACTACT	CATAAAGTAGAAAGCACTACT	CATAAAGTAGAAAGCACTACT	CATAAAGTAGAAAGCACTACT	CATAAAGTAGAAAGCACTACT	CATAAAGTAGAAAGCACTACT	CATAAAGTAGAAAGCACTACT
	mir-142a-1	miR-142a-5p	CATAAAGTAGAAAGCACTACT	CATAAAGTAGAAAGCACTACT	CATAAAGTAGAAAGCACTACT	CATAAAGTAGAAAGCACTACT	CATAAAGTAGAAAGCACTACT	CATAAAGTAGAAAGCACTACT	CATAAAGTAGAAAGCACTACT	TCCATAAAGTAGAAAGCACT	TCCATAAAGTAGAAAGCACTA	CATAAAGTAGAAAGCACTACT	CATAAAGTAGAAAGCACTACT	CATAAAGTAGAAAGCACTACT	CATAAAGTAGAAAGCACTACT	CATAAAGTAGAAAGCACTACT	CATAAAGTAGAAAGCACTACT	CATAAAGTAGAAAGCACTACT
	mir-143	miR-143-5p	GGTGCAGTGCTGCATCTCTGGTC	GGTGCAGTGCTGCATCTCTGGTC	GGTGCAGTGCTGCATCTCTGGTC	GGTGCAGTGCTGCATCTCTGGTC	GGTGCAGTGCTGCATCTCTGGTC	GGTGCAGTGCTGCATCTCTGGTC	GGTGCAGTGCTGCATCTCTGGTC	GGTGCAGTGCTGCATCTCTGGTC	GGTGCAGTGCTGCATCTCTGGTC	GGTGCAGTGCTGCATCTCTGGTC	GGTGCAGTGCTGCATCTCTGGTC	GGTGCAGTGCTGCATCTCTGGTC	GGTGCAGTGCTGCATCTCTGGTC	GGTGCAGTGCTGCATCTCTGGTC	GGTGCAGTGCTGCATCTCTGGTC	GGTGCAGTGCTGCATCTCTGGTC
	mir-144	miR-144-5p	GGATATCATCTTATACTGTAAGT	GGATATCATCTTATACTGTAAGT	GGATATCATCTTATACTGTAAGT	GGATATCATCTTATACTGTAAGT	GGATATCATCTTATACTGTAAGT	GGATATCATCTTATACTGTAAGT	GGATATCATCTTATACTGTAAGT	GGATATCATCTTATACTGTAAGT	GGATATCATCTTATACTGTAAGT	GGATATCATCTTATACTGTAAGT	GGATATCATCTTATACTGTAAGT	GGATATCATCTTATACTGTAAGT	GGATATCATCTTATACTGTAAGT	GGATATCATCTTATACTGTAAGT	GGATATCATCTTATACTGTAAGT	GGATATCATCTTATACTGTAAGT
	mir-145	miR-145-5p	GTCCAGTTTTCCCAGGAATCCCT	GTCCAGTTTTCCCAGGAATCCCT	GTCCAGTTTTCCCAGGAATCCCT	GTCCAGTTTTCCCAGGAATCCCT	GTCCAGTTTTCCCAGGAATCCCT	GTCCAGTTTTCCCAGGAATCCCT	GTCCAGTTTTCCCAGGAATCCCT	GTCCAGTTTTCCCAGGAATCCCT	GTCCAGTTTTCCCAGGAATCCC	GTCCAGTTTTCCCAGGAATCCCT	GTCCAGTTTTCCCAGGAATCCC	GTCCAGTTTTCCCAGGAATCCCT	GTCCAGTTTTCCCAGGAATCCCT	GTCCAGTTTTCCCAGGAATCCCT	GTCCAGTTTTCCCAGGAATCCCT	GTCCAGTTTTCCCAGGAATCCC
	mir-146a	miR-146a-5p	TGAGAACTGAATTCCATAGATGG	TGAGAACTGAATTCCATAGATGG	TGAGAACTGAATTCCATAGATGG	TGAGAACTGAATTCCATAGATGG	TGAGAACTGAATTCCATAGATGG	TGAGAACTGAATTCCATAGATGG	TGAGAACTGAATTCCATAGATGG	TGAGAACTGAATTCCATAGATGG	TGAGAACTGAATTCCATAGATGG	TGAGAACTGAATTCCATAGATGG	TGAGAACTGAATTCCATAGATGG	TGAGAACTGAATTCCATAGATGG	TGAGAACTGAATTCCATAGATGG	TGAGAACTGAATTCCATAGATGG	TGAGAACTGAATTCCATAGATGG	TGAGAACTGAATTCCATAGATGG
	mir-147	miR-147-5p	ACAGAATCGTTTCTGCACAAACT	ACAGAATCGTTTCTGCACAAACT	ACAGAATCGTTTCTGCACAAACT	ACAGAATCGTTTCTGCACAAACT	ACAGAATCGTTTCTGCACAAACT	ACAGAATCGTTTCTGCACAAACT	ACAGAATCGTTTCTGCACAAACT		ACAGAATCGTTTCTGCACAAACT	ACAGAATCGTTTCTGCACAAACT	ACAGAATCGTTTCTGCACAAACT	ACAGAATCGTTTCTGCACAAACT	ACAGAATCGTTTCTGCACAAACT	ACAGAATCGTTTCTGCACAAACT	ACAGAATCGTTTCTGCACAAACT	ACAGAATCGTTTCTGCACAAACT
	mir-148a	miR-148a-5p	TAAAGTTCTGTGATACACTTAGAC	AAGTTCTGTGATACACTTAGACT	AAGTTCTGTGATACACTTAGACT	AAGTTCTGTGATACACTTAGACT	AAGTTCTGTGATACACTTAGACT	AAGTTCTGTGATACACTTAGACT	AAGTTCTGTGATACACTTAGACT	AAGTTCTGTGATACACTTAGACT	AAGTTCTGTGATACACTTAGACT	AAGTTCTGTGATACACTTAGACT	AAGTTCTGTGATACACTTAGACT	AAGTTCTGTGATACACTTAGACT	AAGTTCTGTGATACACTTAGACT	AAGTTCTGTGATACACTTAGACT	AAGTTCTGTGATACACTTAGACT	AAGTTCTGTGATACACTTAGACT
	mir-152	miR-152-5p	AAGTTCTGTGATACACTCTGACT	AAGTTCTGTGATACACTCTGACT	AAGTTCTGTGATACACTCTGACT	AAGTTCTGTGATACACTCTGACT	AAGTTCTGTGATACACTCTGACT	AAGTTCTGTGATACACTCTGACT	AAGTTCTGTGATACACTCTGACT	AAGTTCTGTGATACACTCTGACT	AAGTTCTGTGATACACTCTGACT	AAGTTCTGTGATACACTCTGACT	AAGTTCTGTGATACACTCTGACT	AAGTTCTGTGATACACTCTGACT	AAGTTCTGTGATACACTCTGACT	AAGTTCTGTGATACACTCTGACT	AAGTTCTGTGATACACTCTGACT	AAGTTCTGTGATACACTCTGACT
	mir-153a-2	miR-153a-5p	TCATTTTTGTGATGTTGCAGCT	TCATTTTTGTGATGTTGCAGCT	TCATTTTTGTGATGTTGCAGCT	TCATTTTTGTGATGTTGCAGCT	TCATTTTTGTGATGTTGCAGCT	TCATTTTTGTGATGTTGCAGCT	TCATTTTTGTGATGTTGCAGCT	GTCATTTTTGTGATGTTGCAGC						TCATTTTTGTGATGTTGCAGCT	TCATTTTTGTGATGTTGCAGCT
	mir-153a-1	miR-153a-5p	TCATTTTTGTGATGTTGCAGCT	TCATTTTTGTGATGTTGCAGCT	TCATTTTTGTGATGTTGCAGCT	TCATTTTTGTGATGTTGCAGCT	TCATTTTTGTGATGTTGCAGCT	TCATTTTTGTGATGTTGCAGCT	TCATTTTTGTGATGTTGCAGCT	GTCATTTTTGTGATGTTGCAGC						TCATTTTTGTGATGTTGCAGCT	TCATTTTTGTGATGTTGCAGCT
	mir-153b	miR-153b-5p		GTCATTTTTGTGGTTTGCAGCT	GTCATTTTTGTGGTTTGCAGCT	GTCATTTTTGTGGTTTGCAGCT	GTCATTTTTGTGGTTTGCAGCT		GTCATTTTTGTGGTTTGCAGCT		GTCATTTTTGTGGTTTGCAGCT					GTCATTTTTGTGGTTTGCAGCT	GTCATTTTTGTGGTTTGCAGCT
	mir-153c	miR-153c-5p		TCATTCTTGTGGTTTGCAGCT		TCATTCTTGTGGTTTGCAGCT	TCATTCTTGTGGTTTGCAGCT		TCATTCTTGTGGTTTGCAGCT		TCATTCTTGTGGTTTGCAGCT	TCATTCTTGTGGTTTGCAGCT			TCATTCTTGTGGTTTGCAGCT	TCATTCTTGTGGTTTGCAGCT	TCATTCTTGTGGTTTGCAGCT
	mir-15a	miR-15a-5p	TAGCAGCACGGAATGGTTTGT	TAGCAGCACGGAATGGTTTGT	TAGCAGCACGGAATGGTTTGT	TAGCAGCACGGAATGGTTTGT	TAGCAGCACGGAATGGTTTGT	TAGCAGCACGGAATGGTTTGT	TAGCAGCACGGAATGGTTTGT	TAGCAGCACGGAATGGTTTGT	TAGCAGCACGGAATGGTTTGT	TAGCAGCACGGAATGGTTTGT	TAGCAGCACGGAATGGTTTGT	TAGCAGCACGGAATGGTTTGT	TAGCAGCACGGAATGGTTTGT	TAGCAGCACGGAATGGTTTGT	TAGCAGCACGGAATGGTTTGT	TAGCAGCACGGAATGGTTTGT
	mir-15b	miR-15b-5p	TAGCAGCGCATCATGGTTTGA	TAGCAGCGCATCATGGTTTGA	TAGCAGCGCATCATGGTTTGA	TAGCAGCGCATCATGGTTTGA	TAGCAGCGCATCATGGTTTGA	TAGCAGCGCATCATGGTTTGA	TAGCAGCGCATCATGGTTTGA	TAGCAGCGCATCATGGTTTGA	TAGCAGCGCATCATGGTTTGA	TAGCAGCGCATCATGGTTTGA	TAGCAGCGCATCATGGTTTGA	TAGCAGCGCATCATGGTTTGA	TAGCAGCGCATCATGGTTTGA	TAGCAGCGCATCATGGTTTGA	TAGCAGCGCATCATGGTTTGA	TAGCAGCGCATCATGGTTTGA
	mir-1-1	miR-1-5p	ACATACTTCTTTATATGCCCATA	ACATACTTCTTTATATGCCCATA	ACATACTTCTTTATATGCCCAT	ACATACTTCTTTATATGCCCATA	ACATACTTCTTTATATGCCCATA				ACATACTTCTTTATATGCCCATA	ACATACTTCTTTATATGCCCAT		ACATACTTCTTTATATGCCCATA	ACATACTTCTTTATATGCCCATA			ACATACTTCTTTATATGCCCAT
	mir-1-2	miR-1-5p-2		ACATACTTCTTTATGTACCCAT	ACATACTTCTTTATGTACCCAT	ACATACTTCTTTATGTACCCAT	ACATACTTCTTTATGTACCCATATGAAC				ATACTTCTTTATGTACCCATA	ACATACTTCTTTATGTACCCAT			CATACTTCTTTATGTACCCATA			CATACTTCTTTATGTACCCAT
	mir-16a	miR-16a-5p	TAGCAGCACGTAAATATTGGC	TAGCAGCACGTAAATATTGGC	TAGCAGCACGTAAATATTGGC	TAGCAGCACGTAAATATTGGC	TAGCAGCACGTAAATATTGGC	TAGCAGCACGTAAATATTGGCG	TAGCAGCACGTAAATATTGGCG	TAGCAGCACGTAAATATTGGC	TAGCAGCACGTAAATATTGGCG	TAGCAGCACGTAAATATTGGCG	TAGCAGCACGTAAATATTGGC	TAGCAGCACGTAAATATTGGCG	TAGCAGCACGTAAATATTGGCG	TAGCAGCACGTAAATATTGGCG	TAGCAGCACGTAAATATTGGCG	TAGCAGCACGTAAATATTGGCG
	mir-16b	miR-16b-5p	TAGCAGCACGTAAATATTGGAG	TAGCAGCACGTAAATATTGGAG	TAGCAGCACGTAAATATTGGAG	TAGCAGCACGTAAATATTGGAG	TAGCAGCACGTAAATATTGGAG	TAGCAGCACGTAAATATTGGAG	TAGCAGCACGTAAATATTGGA	TAGCAGCACGTAAATATTGGAG	TAGCAGCACGTAAATATTGGAG	TAGCAGCACGTAAATATTGGAG	TAGCAGCACGTAAATATTGGAGT	TAGCAGCACGTAAATATTGGAGT	TAGCAGCACGTAAATATTGGAGT	TAGCAGCACGTAAATATTGGA	TAGCAGCACGTAAATATTGGA	TAGCAGCACGTAAATATTGGAG
	mir-17a-2	miR-17a-5p	CAAAGTGCTTACAGTGCAGGTAG	CAAAGTGCTTACAGTGCAGGTA	CAAAGTGCTTACAGTGCAGGTAG	CAAAGTGCTTACAGTGCAGGTA	CAAAGTGCTTACAGTGCAGGTAG	CAAAGTGCTTACAGTGCAGGTAG	CAAAGTGCTTACAGTGCAGGTA	CAAAGTGCTTACAGTGCAGGTA	CAAAGTGCTTACAGTGCAGGT	CAAAGTGCTTACAGTGCAGGT	CAAAGTGCTTACAGTGCAGGTAG	CAAAGTGCTTACAGTGCAGGTA	CAAAGTGCTTACAGTGCAGGT	CAAAGTGCTTACAGTGCAGGTA	CAAAGTGCTTACAGTGCAGGTAG	CAAAGTGCTTACAGTGCAGGT
	mir-17a-1	miR-17a-5p	CAAAGTGCTTACAGTGCAGGTAG	CAAAGTGCTTACAGTGCAGGTA	CAAAGTGCTTACAGTGCAGGTAG	CAAAGTGCTTACAGTGCAGGTA	CAAAGTGCTTACAGTGCAGGTAG	CAAAGTGCTTACAGTGCAGGTAG	CAAAGTGCTTACAGTGCAGGTA	CAAAGTGCTTACAGTGCAGGTA	CAAAGTGCTTACAGTGCAGGT	CAAAGTGCTTACAGTGCAGGT	CAAAGTGCTTACAGTGCAGGTAG	CAAAGTGCTTACAGTGCAGGTA	CAAAGTGCTTACAGTGCAGGT	CAAAGTGCTTACAGTGCAGGTA	CAAAGTGCTTACAGTGCAGGTAG	CAAAGTGCTTACAGTGCAGGT
	mir-181a-1	miR-181a-5p	AACATTCAACGCTGTCGGTGAGT	AACATTCAACGCTGTCGGTGAGT	AACATTCAACGCTGTCGGTGAGT	AACATTCAACGCTGTCGGTGAGT	AACATTCAACGCTGTCGGTGAGT	AACATTCAACGCTGTCGGTGAGT	AACATTCAACGCTGTCGGTGAGT	AACATTCAACGCTGTCGGTGAGT	AACATTCAACGCTGTCGGTGAG	AACATTCAACGCTGTCGGTGAG	AACATTCAACGCTGTCGGTGAGT	AACATTCAACGCTGTCGGTGAGT	AACATTCAACGCTGTCGGTGAG	AACATTCAACGCTGTCGGTGAGT	AACATTCAACGCTGTCGGTGAGT	AACATTCAACGCTGTCGGTGAG
	mir-181a-3	miR-181a-5p	AACATTCAACGCTGTCGGTGAGT	AACATTCAACGCTGTCGGTGAGT	AACATTCAACGCTGTCGGTGAGT	AACATTCAACGCTGTCGGTGAGT	AACATTCAACGCTGTCGGTGAGT	AACATTCAACGCTGTCGGTGAGT	AACATTCAACGCTGTCGGTGAGT	AACATTCAACGCTGTCGGTGAGT	AACATTCAACGCTGTCGGTGAG	AACATTCAACGCTGTCGGTGAG	AACATTCAACGCTGTCGGTGAGT	AACATTCAACGCTGTCGGTGAGT	AACATTCAACGCTGTCGGTGAG	AACATTCAACGCTGTCGGTGAGT	AACATTCAACGCTGTCGGTGAGT	AACATTCAACGCTGTCGGTGAG
	mir-181a-4	miR-181a-5p	AACATTCAACGCTGTCGGTGAGT	AACATTCAACGCTGTCGGTGAGT	AACATTCAACGCTGTCGGTGAGT	AACATTCAACGCTGTCGGTGAGT	AACATTCAACGCTGTCGGTGAGT	AACATTCAACGCTGTCGGTGAGT	AACATTCAACGCTGTCGGTGAGT	AACATTCAACGCTGTCGGTGAGT	AACATTCAACGCTGTCGGTGAG	AACATTCAACGCTGTCGGTGAG	AACATTCAACGCTGTCGGTGAGT	AACATTCAACGCTGTCGGTGAGT	AACATTCAACGCTGTCGGTGAG	AACATTCAACGCTGTCGGTGAGT	AACATTCAACGCTGTCGGTGAGT	AACATTCAACGCTGTCGGTGAG
	mir-181a-2	miR-181a-5p	AACATTCAACGCTGTCGGTGAGT	AACATTCAACGCTGTCGGTGAGT	AACATTCAACGCTGTCGGTGAGT	AACATTCAACGCTGTCGGTGAGT	AACATTCAACGCTGTCGGTGAGT	AACATTCAACGCTGTCGGTGAGT	AACATTCAACGCTGTCGGTGAGT	AACATTCAACGCTGTCGGTGAGT	AACATTCAACGCTGTCGGTGAG	AACATTCAACGCTGTCGGTGAG	AACATTCAACGCTGTCGGTGAGT	AACATTCAACGCTGTCGGTGAGT	AACATTCAACGCTGTCGGTGAG	AACATTCAACGCTGTCGGTGAGT	AACATTCAACGCTGTCGGTGAGT	AACATTCAACGCTGTCGGTGAG
	mir-181b-3	miR-181b-5p	AACATTCATTGCTGTCGCTGGGTT	AACATTCATTGCTGTCGCTGGGTT	AACATTCATTGCTGTCGCTGGGT	AACATTCATTGCTGTCGCTGGGTT	AACATTCATTGCTGTCGCTGGGT	AACATTCATTGCTGTCGCTGGGT	AACATTCATTGCTGTCGCTGGGT	AACATTCATTGCTGTCGCTGGGTT	AACATTCATTGCTGTCGCTGGG	AACATTCATTGCTGTCGCTGGG	AACATTCATTGCTGTCGCTGGGT	AACATTCATTGCTGTCGCTGGGT	AACATTCATTGCTGTCGCTGGGT	AACATTCATTGCTGTCGCTGGGT	AACATTCATTGCTGTCGCTGGGT	AACATTCATTGCTGTCGCTGGGT
	mir-181b-1	miR-181b-5p-2	AACATTCATTGCTGTCGGTGGG	AACATTCATTGCTGTCGGTGGGT	AACATTCATTGCTGTCGGTGGGT	AACATTCATTGCTGTCGGTGGGT	AACATTCATTGCTGTCGGTGGGT	AACATTCATTGCTGTCGGTGGG	AACATTCATTGCTGTCGGTGGGT	AACATTCATTGCTGTCGGTGGG	AACATTCATTGCTGTCGGTGGG	AACATTCATTGCTGTCGGTGGGT	AACATTCATTGCTGTCGGTGGGT	AACATTCATTGCTGTCGGTGGGT	AACATTCATTGCTGTCGGTGGG	AACATTCATTGCTGTCGGTGGGT	AACATTCATTGCTGTCGGTGGGT	AACATTCATTGCTGTCGGTGGG
	mir-181b-2	miR-181b-5p-2	AACATTCATTGCTGTCGGTGGG	AACATTCATTGCTGTCGGTGGGT	AACATTCATTGCTGTCGGTGGGT	AACATTCATTGCTGTCGGTGGGT	AACATTCATTGCTGTCGGTGGGT	AACATTCATTGCTGTCGGTGGG	AACATTCATTGCTGTCGGTGGGT	AACATTCATTGCTGTCGGTGGG	AACATTCATTGCTGTCGGTGGG	AACATTCATTGCTGTCGGTGGGT	AACATTCATTGCTGTCGGTGGGT	AACATTCATTGCTGTCGGTGGGT	AACATTCATTGCTGTCGGTGGG	AACATTCATTGCTGTCGGTGGGT	AACATTCATTGCTGTCGGTGGGT	AACATTCATTGCTGTCGGTGGG
	mir-182-2	miR-182-5p	TTTGGCAATGGTAGAACTCACTCTGG	TTTGGCAATGGTAGAACTCACT	TTTGGCAATGGTAGAACTCACT	TTTGGCAATGGTAGAACTCACT	TTTGGCAATGGTAGAACTCACT	TTTGGCAATGGTAGAACTCACT	TTTGGCAATGGTAGAACTCACT	TTTGGCAATGGTAGAACTCAC	TTTGGCAATGGTAGAACTCACT	TTTGGCAATGGTAGAACTCACT	TTTGGCAATGGTAGAACTCACT	TTTGGCAATGGTAGAACTCACT	TTTGGCAATGGTAGAACTCACT	TTTGGCAATGGTAGAACTCAC	TTTGGCAATGGTAGAACTCACTCTGG	TTTGGCAATGGTAGAACTCAC
	mir-182-3	miR-182-5p	TTTGGCAATGGTAGAACTCACTCTGG	TTTGGCAATGGTAGAACTCACT	TTTGGCAATGGTAGAACTCACT	TTTGGCAATGGTAGAACTCACT	TTTGGCAATGGTAGAACTCACT	TTTGGCAATGGTAGAACTCACT	TTTGGCAATGGTAGAACTCACT	TTTGGCAATGGTAGAACTCAC	TTTGGCAATGGTAGAACTCACT	TTTGGCAATGGTAGAACTCACT	TTTGGCAATGGTAGAACTCACT	TTTGGCAATGGTAGAACTCACT	TTTGGCAATGGTAGAACTCACT	TTTGGCAATGGTAGAACTCAC	TTTGGCAATGGTAGAACTCACTCTGG	TTTGGCAATGGTAGAACTCAC
	mir-182-1	miR-182-5p-2	TTTGGCAATGGTAGAACTCACACT	TTTGGCAATGGTAGAACTCACA	TTTGGCAATGGTAGAACTCACA	TTTGGCAATGGTAGAACTCACA	TTTGGCAATGGTAGAACTCACA	TTTGGCAATGGTAGAACTCACA	TTTGGCAATGGTAGAACTCACA	TTTGGCAATGGTAGAACTCACA	TTTGGCAATGGTAGAACTCACA	TTTGGCAATGGTAGAACTCACACT	TTTGGCAATGGTAGAACTCACA		TTTGGCAATGGTAGAACTCACACT	TTTGGCAATGGTAGAACTCACA	TTTGGCAATGGTAGAACTCACA	TTTGGCAATGGTAGAACTCACA
	mir-183-1	miR-183-5p	TATGGCACTGGTAGAATTCACT	TATGGCACTGGTAGAATTCACTG	TATGGCACTGGTAGAATTCACTG	TATGGCACTGGTAGAATTCACTG	TATGGCACTGGTAGAATTCACTG	TATGGCACTGGTAGAATTCACT	TATGGCACTGGTAGAATTCACT	TATGGCACTGGTAGAATTCACT	CTGGTAGAATTCACTG	TATGGCACTGGTAGAATTCACT	TATGGCACTGGTAGAATTCACT	TATGGCACTGGTAGAATTCACT	TATGGCACTGGTAGAATTCACT	TATGGCACTGGTAGAATTCACT	TATGGCACTGGTAGAATTCACT	TATGGCACTGGTAGAATTCACT
	mir-183-2	miR-183-5p	TATGGCACTGGTAGAATTCACT	TATGGCACTGGTAGAATTCACTG	TATGGCACTGGTAGAATTCACTG	TATGGCACTGGTAGAATTCACTG	TATGGCACTGGTAGAATTCACTG	TATGGCACTGGTAGAATTCACT	TATGGCACTGGTAGAATTCACT	TATGGCACTGGTAGAATTCACT	CTGGTAGAATTCACTG	TATGGCACTGGTAGAATTCACT	TATGGCACTGGTAGAATTCACT	TATGGCACTGGTAGAATTCACT	TATGGCACTGGTAGAATTCACT	TATGGCACTGGTAGAATTCACT	TATGGCACTGGTAGAATTCACT	TATGGCACTGGTAGAATTCACT
	mir-183-3	miR-183-5p	TATGGCACTGGTAGAATTCACT	TATGGCACTGGTAGAATTCACTG	TATGGCACTGGTAGAATTCACTG	TATGGCACTGGTAGAATTCACTG	TATGGCACTGGTAGAATTCACTG	TATGGCACTGGTAGAATTCACT	TATGGCACTGGTAGAATTCACT	TATGGCACTGGTAGAATTCACT	CTGGTAGAATTCACTG	TATGGCACTGGTAGAATTCACT	TATGGCACTGGTAGAATTCACT	TATGGCACTGGTAGAATTCACT	TATGGCACTGGTAGAATTCACT	TATGGCACTGGTAGAATTCACT	TATGGCACTGGTAGAATTCACT	TATGGCACTGGTAGAATTCACT
	mir-184-1	miR-184-5p	CCTTATCACTTTTCCAGCCCAGC	CCTTATCACTTTTCCAGCCCAGC	CCTTATCACTTTTCCAGCCCAGC	TTATCACTTTTCCAGCCCAGC	CCTTATCACTTTTCCAGCCCAGC	TTATCACTTTTCCAGCCCAGC		TCCTTATCACTTTTCCAGCCCAGC	CCTTATCACTTTTCCAGCCCAGC						TTATCACTTTTCCAGCCCAGC	CCTTATCACTTTTCCAGCCCAGC
	mir-184-2	miR-184-5p	CCTTATCACTTTTCCAGCCCAGC	CCTTATCACTTTTCCAGCCCAGC	CCTTATCACTTTTCCAGCCCAGC	TTATCACTTTTCCAGCCCAGC	CCTTATCACTTTTCCAGCCCAGC	TTATCACTTTTCCAGCCCAGC		TCCTTATCACTTTTCCAGCCCAGC	CCTTATCACTTTTCCAGCCCAGC						TTATCACTTTTCCAGCCCAGC	CCTTATCACTTTTCCAGCCCAGC
	mir-187	miR-187-5p		GGCTGCAACACAGGACATGGGT	GGCTGCAACACAGGACATGGGT	GGCTGCAACACAGGACATGGGT	GGCTGCAACACAGGACATGG		GGCTGCAACACAGGACATGGGT							GGCTGCAACACAGGACATGGGT	GGCTGCAACACAGGACATGGG
	mir-18a-2	miR-18a-5p	TAAGGTGCATCTAGTGCAGATA	TAAGGTGCATCTAGTGCAGATA	TAAGGTGCATCTAGTGCAGATA	TAAGGTGCATCTAGTGCAGATA	TAAGGTGCATCTAGTGCAGATA	TAAGGTGCATCTAGTGCAGAT	TAAGGTGCATCTAGTGCAGATA	TAAGGTGCATCTAGTGCAGATA	TAAGGTGCATCTAGTGCAGATA	TAAGGTGCATCTAGTGCAGATA	TAAGGTGCATCTAGTGCAGATA	TAAGGTGCATCTAGTGCAGATA	TAAGGTGCATCTAGTGCAGATA	TAAGGTGCATCTAGTGCAGATA	TAAGGTGCATCTAGTGCAGATA	TAAGGTGCATCTAGTGCAGATA
	mir-18a-1	miR-18a-5p	TAAGGTGCATCTAGTGCAGATA	TAAGGTGCATCTAGTGCAGATA	TAAGGTGCATCTAGTGCAGATA	TAAGGTGCATCTAGTGCAGATA	TAAGGTGCATCTAGTGCAGATA	TAAGGTGCATCTAGTGCAGAT	TAAGGTGCATCTAGTGCAGATA	TAAGGTGCATCTAGTGCAGATA	TAAGGTGCATCTAGTGCAGATA	TAAGGTGCATCTAGTGCAGATA	TAAGGTGCATCTAGTGCAGATA	TAAGGTGCATCTAGTGCAGATA	TAAGGTGCATCTAGTGCAGATA	TAAGGTGCATCTAGTGCAGATA	TAAGGTGCATCTAGTGCAGATA	TAAGGTGCATCTAGTGCAGATA
	mir-190a-1	miR-190a-5p	TGATATGTTTGATATATTAGGTTG	TGATATGTTTGATATATTAGGTTG	TGATATGTTTGATATATTAGGTTG	TGATATGTTTGATATATTAGGTTG	TGATATGTTTGATATATTAGGTTG	TGATATGTTTGATATATTAGGTT	TGATATGTTTGATATATTAGGT	TGATATGTTTGATATATTAGGT	TGATATGTTTGATATATTAGG	TGATATGTTTGATATATTAGGT	TGATATGTTTGATATATTAGGT	TGATATGTTTGATATATTAGGTTGT	TGATATGTTTGATATATTAGGT	TGATATGTTTGATATATTAGGTT	TGATATGTTTGATATATTAGGTT	TGATATGTTTGATATATTAGG
	mir-190a-2	miR-190a-5p	TGATATGTTTGATATATTAGGTTG	TGATATGTTTGATATATTAGGTTG	TGATATGTTTGATATATTAGGTTG	TGATATGTTTGATATATTAGGTTG	TGATATGTTTGATATATTAGGTTG	TGATATGTTTGATATATTAGGTT	TGATATGTTTGATATATTAGGT	TGATATGTTTGATATATTAGGT	TGATATGTTTGATATATTAGG	TGATATGTTTGATATATTAGGT	TGATATGTTTGATATATTAGGT	TGATATGTTTGATATATTAGGTTGT	TGATATGTTTGATATATTAGGT	TGATATGTTTGATATATTAGGTT	TGATATGTTTGATATATTAGGTT	TGATATGTTTGATATATTAGG
	mir-190b	miR-190b-5p		TGATATGTTTGATATTCGGTTG	TGATATGTTTGATATTCGGTTG	TGATATGTTTGATATTCGGTTG	TGATATGTTTGATATTCGGTTG	TGATATGTTTGATATTCGGTTG		TGATATGTTTGATATTCGGTTGT			TGATATGTTTGATATTCGGTTGT
	mir-192	miR-192-5p	ATGACCTATGAATTGACAGCC	ATGACCTATGAATTGACAGCC	ATGACCTATGAATTGACAGCC	ATGACCTATGAATTGACAGCC	ATGACCTATGAATTGACAGCC	ATGACCTATGAATTGACAGCC	ATGACCTATGAATTGACAGCCA	ATGACCTATGAATTGACAGCC	ATGACCTATGAATTGACAGCC	ATGACCTATGAATTGACAGCC	ATGACCTATGAATTGACAGCC	ATGACCTATGAATTGACAGCC	ATGACCTATGAATTGACAGCC	ATGACCTATGAATTGACAGC	ATGACCTATGAATTGACAGCC	ATGACCTATGAATTGACAGCC
	mir-193a	miR-193a-5p	TGGGTCTTTGCGGGCAAGGTGA	TGGGTCTTTGCGGGCAAGGTGA	TGGGTCTTTGCGGGCAAGGTGA	TGGGTCTTTGCGGGCAAGGTGA		TGGGTCTTTGCGGGCAAGGTGA	TGGGTCTTTGCGGGCAAGGTGA	TGGGTCTTTGCGGGCAAGGTGA	TGGGTCTTTGCGGGCAAGGTGA	TGGGTCTTTGCGGGCAAGGTGA	TGGGTCTTTGCGGGCAAGGTGA	TGGGTCTTTGCGGGCAAGGTGA	TGGGTCTTTGCGGGCAAGGTGA	TGGGTCTTTGCGGGCAAGGTGA	TGGGTCTTTGCGGGCAAGGTGA	TGGGTCTTTGCGGGCAAGGTGA
	mir-194a	miR-194a-5p	TGTAACAGCAACTCCATG	TGTAACAGCAACTCCATGTGGAA	TGTAACAGCAACTCCATGTGGAA	TGTAACAGCAACTCCATGTGGAA	TGTAACAGCAACTCCATGTGGAA		TGTAACAGCAACTCCATGTGGA	TGTAACAGCAACTCCATGTGGAA	TGTAACAGCAACTCCATGTGGA	TGTAACAGCAACTCCATGTGGA	TGTAACAGCAACTCCATGTGGA				TGTAACAGCAACTCCATGTGGAA	TGTAACAGCAACTCCATGTGGA
	mir-196a-2	miR-196a-5p	TAGGTAGTTTCATGTTGTTGGG	TAGGTAGTTTCATGTTGTTGGG	TAGGTAGTTTCATGTTGTTGGG	TAGGTAGTTTCATGTTGTTGGG	TAGGTAGTTTCATGTTGTTGGG		TAGGTAGTTTCATGTTGTTGG	TAGGTAGTTTCATGTTGTTGGG	TAGGTAGTTTCATGTTGTTGGG	TAGGTAGTTTCATGTTGTTGGG	TAGGTAGTTTCATGTTGTTGG		TAGGTAGTTTCATGTTGTTGGG	TAGGTAGTTTCATGTTGTTGGG	TAGGTAGTTTCATGTTGTTGGG	TAGGTAGTTTCATGTTGTTGGG
	mir-196a-1	miR-196a-5p	TAGGTAGTTTCATGTTGTTGGG	TAGGTAGTTTCATGTTGTTGGG	TAGGTAGTTTCATGTTGTTGGG	TAGGTAGTTTCATGTTGTTGGG	TAGGTAGTTTCATGTTGTTGGG		TAGGTAGTTTCATGTTGTTGG	TAGGTAGTTTCATGTTGTTGGG	TAGGTAGTTTCATGTTGTTGGG	TAGGTAGTTTCATGTTGTTGGG	TAGGTAGTTTCATGTTGTTGG		TAGGTAGTTTCATGTTGTTGGG	TAGGTAGTTTCATGTTGTTGGG	TAGGTAGTTTCATGTTGTTGGG	TAGGTAGTTTCATGTTGTTGGG
	mir-196b	miR-196b-5p	TAGGTAGTCTCATGTTGTTGGGC	TAGGTAGTCTCATGTTGTTGGG	TAGGTAGTCTCATGTTGTTGGGC	TAGGTAGTCTCATGTTGTTGGGC	TAGGTAGTCTCATGTTGTTGGGC				TAGGTAGTCTCATGTTGTTGGG	TAGGTAGTCTCATGTTGTTGGG			TAGGTAGTCTCATGTTGTTGGG		TAGGTAGTCTCATGTTGTTGGGC	TAGGTAGTCTCATGTTGTTGGG
	mir-199a-2	miR-199a-5p	CCCAGTGTTCAGACTACCTGTTC	CCCAGTGTTCAGACTACCTGTTC	CCCAGTGTTCAGACTACCTGTTC	CCCAGTGTTCAGACTACCTGTTC	CCCAGTGTTCAGACTACCTGTTC	CCCAGTGTTCAGACTACCTGTTC	CCCAGTGTTCAGACTACCTGTTC	CCCAGTGTTCAGACTACCTGTTC	CCCAGTGTTCAGACTACCTGTTC	CCCAGTGTTCAGACTACCTGTT	CCCAGTGTTCAGACTACCTGTTC	CCCAGTGTTCAGACTACCTGTTC	CCCAGTGTTCAGACTACCTGTTC	CCCAGTGTTCAGACTACCTGTTC	CCCAGTGTTCAGACTACCTGTTC	CCCAGTGTTCAGACTACCTGTTC
	mir-199a-3	miR-199a-5p	CCCAGTGTTCAGACTACCTGTTC	CCCAGTGTTCAGACTACCTGTTC	CCCAGTGTTCAGACTACCTGTTC	CCCAGTGTTCAGACTACCTGTTC	CCCAGTGTTCAGACTACCTGTTC	CCCAGTGTTCAGACTACCTGTTC	CCCAGTGTTCAGACTACCTGTTC	CCCAGTGTTCAGACTACCTGTTC	CCCAGTGTTCAGACTACCTGTTC	CCCAGTGTTCAGACTACCTGTT	CCCAGTGTTCAGACTACCTGTTC	CCCAGTGTTCAGACTACCTGTTC	CCCAGTGTTCAGACTACCTGTTC	CCCAGTGTTCAGACTACCTGTTC	CCCAGTGTTCAGACTACCTGTTC	CCCAGTGTTCAGACTACCTGTTC
	mir-199a-4	miR-199a-5p	CCCAGTGTTCAGACTACCTGTTC	CCCAGTGTTCAGACTACCTGTTC	CCCAGTGTTCAGACTACCTGTTC	CCCAGTGTTCAGACTACCTGTTC	CCCAGTGTTCAGACTACCTGTTC	CCCAGTGTTCAGACTACCTGTTC	CCCAGTGTTCAGACTACCTGTTC	CCCAGTGTTCAGACTACCTGTTC	CCCAGTGTTCAGACTACCTGTTC	CCCAGTGTTCAGACTACCTGTT	CCCAGTGTTCAGACTACCTGTTC	CCCAGTGTTCAGACTACCTGTTC	CCCAGTGTTCAGACTACCTGTTC	CCCAGTGTTCAGACTACCTGTTC	CCCAGTGTTCAGACTACCTGTTC	CCCAGTGTTCAGACTACCTGTTC
	mir-199a-1	miR-199a-5p	CCCAGTGTTCAGACTACCTGTTC	CCCAGTGTTCAGACTACCTGTTC	CCCAGTGTTCAGACTACCTGTTC	CCCAGTGTTCAGACTACCTGTTC	CCCAGTGTTCAGACTACCTGTTC	CCCAGTGTTCAGACTACCTGTTC	CCCAGTGTTCAGACTACCTGTTC	CCCAGTGTTCAGACTACCTGTTC	CCCAGTGTTCAGACTACCTGTTC	CCCAGTGTTCAGACTACCTGTT	CCCAGTGTTCAGACTACCTGTTC	CCCAGTGTTCAGACTACCTGTTC	CCCAGTGTTCAGACTACCTGTTC	CCCAGTGTTCAGACTACCTGTTC	CCCAGTGTTCAGACTACCTGTTC	CCCAGTGTTCAGACTACCTGTTC
	mir-199b-1	miR-199b-5p		TAACCAATGTGCAGACTACTGT	TAACCAATGTGCAGACTACT	TAACCAATGTGCAGACTACTGT						TAACCAATGTGCAGACTACT	TAACCAATGTGCAGACTACT		TAACCAATGTGCAGACTACTGT	AACCAATGTGCAGACTACTGTA
	mir-199b-2	miR-199b-5p		TAACCAATGTGCAGACTACTGT	TAACCAATGTGCAGACTACT	TAACCAATGTGCAGACTACTGT						TAACCAATGTGCAGACTACT	TAACCAATGTGCAGACTACT		TAACCAATGTGCAGACTACTGT	AACCAATGTGCAGACTACTGTA
	mir-199c	miR-199c-5p	AACCAATGTGCAGACTACTGTTC	AACCAATGTGCAGACTACTGTT	AACCAATGTGCAGACTACTGTT	AACCAATGTGCAGACTACTGTT	TAACCAATGTGCAGACTACTGTT		AACCAATGTGCAGACTACTGTT		AACCAATGTGCAGACTACTGTT	AACCAATGTGCAGACTACTGTT	AACCAATGTGCAGACTACTGTT	AACCAATGTGCAGACTACTGTT	AACCAATGTGCAGACTACTGTT	AACCAATGTGCAGACTACTGTT	AACCAATGTGCAGACTACTGTT	AACCAATGTGCAGACTACTGTT
	mir-19a-1	miR-19a-5p	AGTTTTGCATAGTTGCGCTGC	AGTTTTGCATAGTTGCGCTGC	AGTTTTGCATAGTTGCGCTGC	AGTTTTGCATAGTTGCGCTGC	AGTTTTGCATAGTTGCGCTGCAAGAAGAAATAAGT		AGTTTTGCATAGTTGCGCTGC		AGTTTTGCATAGTTGCGCTGCA	AGTTTTGCATAGTTGCGCTGC	AGTTTTGCATAGTTGCGCTGC		AGTTTTGCATAGTTGCGCTGC	GTTAGTTTTGCATAGTTGCGCT	TAGTTTTGCATAGTTGCGCTGC	AGTTTTGCATAGTTGCGCTGC
	mir-19a-2	miR-19a-5p-2	GCTAGTTTTGCATAGTTGCACT	GCTAGTTTTGCATAGTTGCACT	GCTAGTTTTGCATAGTTGCACT	GCTAGTTTTGCATAGTTGCACT	GCTAGTTTTGCATAGTTGCACT		GCTAGTTTTGCATAGTTGCACT	GCTAGTTTTGCATAGTTGCACT	GCTAGTTTTGCATAGTTGCACT	GCTAGTTTTGCATAGTTGCACT	GCTAGTTTTGCATAGTTGCACT	GCTAGTTTTGCATAGTTGCACT	GCTAGTTTTGCATAGTTGCAC	GCTAGTTTTGCATAGTTGCACT	GCTAGTTTTGCATAGTTGCACT	GCTAGTTTTGCATAGTTGCAC
	mir-19b-2	miR-19b-5p		AGTTTTGCTGGTTTGCATTCAGC	AGTTTTGCTGGTTTGCATTCAGC	AGTTTTGCTGGTTTGCATTCAGC	AGTTTTGCTGGTTTGCATTCAGC				AGTTTTGCTGGTTTGCATT	AGTTTTGCTGGTTTGCATTCAG	AGTTTTGCTGGTTTGCATTCAG		AGTTTTGCTGGTTTGCATTC	AGTTTTGCTGGTTTGCATTCAGC	AGTTTTGCTGGTTTGCATTCAGC	AGTTTTGCTGGTTTGCATT
	mir-19b-1	miR-19b-5p-2		AGTTTTGCTGGTTTGCTTTCAGC	TAGTTTTGCTGGTTTGCTTTCAGC	TAGTTTTGCTGGTTTGCTTTCA	AGTTTTGCTGGTTTGCTTTCAG					TAGTTTTGCTGGTTTGCTTTCAG				TAGTTTTGCTGGTTTGCTTT	TAGTTTTGCTGGTTTGCTTTCA
	mir-19d	miR-19d-5p	AGCTTTGCAGGGTGGGCAGTCAGC	AGCTTTGCAGGGTGGGCAGTCAGC	AGCTTTGCAGGGTGGGCAGTCAGC	AGCTTTGCAGGGTGGGCAGTCAGC	AGCTTTGCAGGGTGGGCAGTCAGC		AGCTTTGCAGGGTGGGCAGTCAG		AGCTTTGCAGGGTGGGCAGTCAGC	AGCTTTGCAGGGTGGGCAGTCAGC	AGCTTTGCAGGGTGGGCAGTCAGC		AGCTTTGCAGGGTGGGCAGTCAGC
	mir-200a	miR-200a-5p	CATCTTACCCGACAGTGCTGGA	CATCTTACCCGACAGTGCTGGA	CATCTTACCCGACAGTGCTGGA	CATCTTACCCGACAGTGCTGGA	CATCTTACCCGACAGTGCTGGA			CATCTTACCCGACAGTGCT	CATCTTACCCGACAGTGCTGGA	CATCTTACCCGACAGTGCTGG	CATCTTACCCGACAGTGCTGGA	CATCTTACCCGACAGTGCTGGA	CATCTTACCCGACAGTGCTGGA	CATCTTACCCGACAGTGCTGGA	CATCTTACCCGACAGTGCTGGA	CATCTTACCCGACAGTGCTGGA
	mir-200b	miR-200b-5p	CATCTTACGAGGCAGCATTGGA	CATCTTACGAGGCAGCATTGGA	CATCTTACGAGGCAGCATTGGA	CATCTTACGAGGCAGCATTGGA	CATCTTACGAGGCAGCATTGGA				CATCTTACGAGGCAGCATTGGA	CATCTTACGAGGCAGCATTGGA	CATCTTACGAGGCAGCATTGGA		CATCTTACGAGGCAGCATTGGA	CATCTTACGAGGCAGCATTGGA	CATCTTACGAGGCAGCATTGGA
	mir-202	miR-202-5p		TTCCTATGCACATACTTCTTT	TTCCTATGCACATACTTCTTT	TTCCTATGCACATACTTCTTT	TTTCCTATGCACATACTTCTTT		TTCCTATGCACATACTTCTTT	TTCCTATGCACATACTTCTTT	TTCCTATGCACATACTTCTTT					TTCCTATGCACATACTTCTTT	TTCCTATGCACATACTTCTTT	TTCCTATGCACATACTTCTTT
	mir-203a-1	miR-203a-5p	AGTGGTTCTCAACAGTTCAACA	AGTGGTTCTCAACAGTTCAACA	AGTGGTTCTCAACAGTTCAACA	AGTGGTTCTCAACAGTTCAACA	AGTGGTTCTCAACAGTTCAACA	AGTGGTTCTCAACAGTTCAA	AGTGGTTCTCAACAGTTCAACA	AAGTGGTTCTCAACAGTTCAAC	AGTGGTTCTCAACAGTTCAACA	AGTGGTTCTCAACAGTTCAACA	AGTGGTTCTCAACAGTTCA		AGTGGTTCTCAACAGTTCAACA	AGTGGTTCTCAACAGTTCAACA	AAGTGGTTCTCAACAGTTCAAC	AGTGGTTCTCAACAGTTCAACA
	mir-203a-2	miR-203a-5p-2	AGTGGTTCTAGATAGTTCAACAGT	AGTGGTTCTAGATAGTTCAACA	AGTGGTTCTAGATAGTTCAACA	AGTGGTTCTAGATAGTTCAACA	AGTGGTTCTAGATAGTTCAACA	TGGTTCTAGATAGTTCAACAGT			AGTGGTTCTAGATAGTTCAACA	AGTGGTTCTAGATAGTTCAACA			AGTGGTTCTAGATAGTTCAACA			AGTGGTTCTAGATAGTTCAACA
	mir-204-2	miR-204-5p	TTCCCTTTGTCATCCTATGCCT	TTCCCTTTGTCATCCTATGCCT	TTCCCTTTGTCATCCTATGCCT	TTCCCTTTGTCATCCTATGCCT	TTCCCTTTGTCATCCTATGCCT	TTCCCTTTGTCATCCTATGCCT	TTCCCTTTGTCATCCTATGCCT	TTCCCTTTGTCATCCTATGCCT	TTCCCTTTGTCATCCTATGCCT	TTCCCTTTGTCATCCTATGCCT	TTCCCTTTGTCATCCTATGCCT	TTCCCTTTGTCATCCTATGCCT	TTCCCTTTGTCATCCTATGCCT	TTCCCTTTGTCATCCTATGCCT	TTCCCTTTGTCATCCTATGCCT	TTCCCTTTGTCATCCTATGCCT
	mir-204-1	miR-204-5p	TTCCCTTTGTCATCCTATGCCT	TTCCCTTTGTCATCCTATGCCT	TTCCCTTTGTCATCCTATGCCT	TTCCCTTTGTCATCCTATGCCT	TTCCCTTTGTCATCCTATGCCT	TTCCCTTTGTCATCCTATGCCT	TTCCCTTTGTCATCCTATGCCT	TTCCCTTTGTCATCCTATGCCT	TTCCCTTTGTCATCCTATGCCT	TTCCCTTTGTCATCCTATGCCT	TTCCCTTTGTCATCCTATGCCT	TTCCCTTTGTCATCCTATGCCT	TTCCCTTTGTCATCCTATGCCT	TTCCCTTTGTCATCCTATGCCT	TTCCCTTTGTCATCCTATGCCT	TTCCCTTTGTCATCCTATGCCT
	mir-204-3	miR-204-5p	TTCCCTTTGTCATCCTATGCCT	TTCCCTTTGTCATCCTATGCCT	TTCCCTTTGTCATCCTATGCCT	TTCCCTTTGTCATCCTATGCCT	TTCCCTTTGTCATCCTATGCCT	TTCCCTTTGTCATCCTATGCCT	TTCCCTTTGTCATCCTATGCCT	TTCCCTTTGTCATCCTATGCCT	TTCCCTTTGTCATCCTATGCCT	TTCCCTTTGTCATCCTATGCCT	TTCCCTTTGTCATCCTATGCCT	TTCCCTTTGTCATCCTATGCCT	TTCCCTTTGTCATCCTATGCCT	TTCCCTTTGTCATCCTATGCCT	TTCCCTTTGTCATCCTATGCCT	TTCCCTTTGTCATCCTATGCCT
	mir-205-1	miR-205-5p	TCCTTCATTCCACCGGAGTCTG	TCCTTCATTCCACCGGAGTCTG	TCCTTCATTCCACCGGAGTCTG	TCCTTCATTCCACCGGAGTCTG	TCCTTCATTCCACCGGAGTCTG	TCCTTCATTCCACCGGAGTCT	TCCTTCATTCCACCGGAGTCT	TCCTTCATTCCACCGGAGTCTG	TCCTTCATTCCACCGGAGTCTG	TCCTTCATTCCACCGGAGTCTG	TCCTTCATTCCACCGGAGTCTG	TCCTTCATTCCACCGGAGTCT	TCCTTCATTCCACCGGAGTCTG	TCCTTCATTCCACCGGAGTCT	TCCTTCATTCCACCGGAGTCTG	TCCTTCATTCCACCGGAGTCTG
	mir-205-2	miR-205-5p	TCCTTCATTCCACCGGAGTCTG	TCCTTCATTCCACCGGAGTCTG	TCCTTCATTCCACCGGAGTCTG	TCCTTCATTCCACCGGAGTCTG	TCCTTCATTCCACCGGAGTCTG	TCCTTCATTCCACCGGAGTCT	TCCTTCATTCCACCGGAGTCT	TCCTTCATTCCACCGGAGTCTG	TCCTTCATTCCACCGGAGTCTG	TCCTTCATTCCACCGGAGTCTG	TCCTTCATTCCACCGGAGTCTG	TCCTTCATTCCACCGGAGTCT	TCCTTCATTCCACCGGAGTCTG	TCCTTCATTCCACCGGAGTCT	TCCTTCATTCCACCGGAGTCTG	TCCTTCATTCCACCGGAGTCTG
	mir-206	miR-206-5p	CATGCTTCCTTATATCCCCATA	ACATGCTTCCTTATATCCCCATA	ACATGCTTCCTTATATCCCCATA	ACATGCTTCCTTATATCCCCATA	ACATGCTTCCTTATATCCCCATA				ACATGCTTCCTTATATCCCCAT	ACATGCTTCCTTATATCCCCATA			ACATGCTTCCTTATATCCCCATA			ACATGCTTCCTTATATCCCCAT
	mir-20a	miR-20a-5p	TAAAGTGCTTATAGTGCAGGTAG	TAAAGTGCTTATAGTGCAGGTAG	TAAAGTGCTTATAGTGCAGGTAG	TAAAGTGCTTATAGTGCAGGTAG	TAAAGTGCTTATAGTGCAGGTAG	TAAAGTGCTTATAGTGCAGGTAG	TAAAGTGCTTATAGTGCAGGTAG	TAAAGTGCTTATAGTGCAGGTAG	TAAAGTGCTTATAGTGCAGGTAG	TAAAGTGCTTATAGTGCAGGTAG	TAAAGTGCTTATAGTGCAGGTAG	TAAAGTGCTTATAGTGCAGGTAG	TAAAGTGCTTATAGTGCAGGTAG	TAAAGTGCTTATAGTGCAGGTAG	TAAAGTGCTTATAGTGCAGGTAG	TAAAGTGCTTATAGTGCAGGTAG
	mir-210	miR-210-5p		AGCCACTGACTAACGCACATTG	AGCCACTGACTAACGCACATTG	AGCCACTGACTAACGCACATTG	AGCCACTGACTAACGCACATTG	AAGCCACTGACTAACGCACATT	AGCCACTGACTAACGCACATTG	GCCACTGACTAACGCACATT	AGCCACTGACTAACGCACATTG	AGCCACTGACTAACGCACATTG	AGCCACTGACTAACGCACATTG	AGCCACTGACTAACGCACATTG	AGCCACTGACTAACGCACATTG	AGCCACTGACTAACGCACATTG	AGCCACTGACTAACGCACATTG	AGCCACTGACTAACGCACATTG
	mir-212-1	miR-212-5p	ACCTTGGCTTTAGACTGCTTACT	ACCTTGGCTTTAGACTGCTTACT	ACCTTGGCTTTAGACTGCTTACT	ACCTTGGCTTTAGACTGCTTACT	ACCTTGGCTTTAGACTGCTTACT	ACCTTGGCTTTAGACTGCTTACT	ACCTTGGCTTTAGACTGCTTACT	ACCTTGGCTTTAGACTGCTTACT	ACCTTGGCTTTAGACTGCTTACT	ACCTTGGCTTTAGACTGCTTACT	ACCTTGGCTTTAGACTGCTTACT	ACCTTGGCTTTAGACTGCTTACT	ACCTTGGCTTTAGACTGCTTACT	ACCTTGGCTTTAGACTGCTTACT	ACCTTGGCTTTAGACTGCTTACT	ACCTTGGCTTTAGACTGCTTACT
	mir-212-2	miR-212-5p-2	ACCTTGGCTCTAGACTGCTTACT	ACCTTGGCTCTAGACTGCTTACT	ACCTTGGCTCTAGACTGCTTACT	ACCTTGGCTCTAGACTGCTTACT	ACCTTGGCTCTAGACTGCTTACT	ACCTTGGCTCTAGACTGCTTACT	ACCTTGGCTCTAGACTGCTTACT	ACCTTGGCTCTAGACTGCTTAC	ACCTTGGCTCTAGACTGCTTACT	ACCTTGGCTCTAGACTGCTTACT	ACCTTGGCTCTAGACTGCTTACT	ACCTTGGCTCTAGACTGCTTACT	ACCTTGGCTCTAGACTGCTTACT	ACCTTGGCTCTAGACTGCTTACT	ACCTTGGCTCTAGACTGCTTACT	ACCTTGGCTCTAGACTGCTTACT
	mir-214-1	miR-214-5p		TGCCTATCTACACTTGCTGTGC	TGTCTGCCTATCTACACTTGCTG	TGCCTATCTACACTTGCTGTGC	GCCTATCTACACTTGCTGTGC	TGCCTATCTACACTTGCTGTGC	GCCTATCTACACTTGCTGTGCA	TGCCTATCTACACTTGCTGT	TGCCTATCTACACTTGCTGTGC	TGCCTATCTACACTTGCTGTGC			TGCCTATCTACACTTGCTGTGC		TGCCTATCTACACTTGCTGTGC	TGCCTATCTACACTTGCTGTGC
	mir-214-2	miR-214-5p-2			CTGTCTGTGCCTGCTGTACAGG											TGTCTGTGCCTGCTGTACAGGT
	mir-214-3	miR-214-5p-3	GCCTGTCTACACTTGCTGTGC	TGCCTGTCTACACTTGCTGTGC	TGCCTGTCTACACTTGCTGTGC	TGCCTGTCTACACTTGCTGTGC	GCCTGTCTACACTTGCTGTGC	TGCCTGTCTACACTTGCTGTG	TGCCTGTCTACACTTGCTGTGC	TGCCTGTCTACACTTGCTGTGC	TGCCTGTCTACACTTGCTGTGC	TGCCTGTCTACACTTGCTGTGC	TGCCTGTCTACACTTGCTGTGC	TGCCTGTCTACACTTGCTGTGC	TGCCTGTCTACACTTGCTGTGC	TGCCTGTCTACACTTGCTGTGC	TGCCTGTCTACACTTGCTGTGC	TGCCTGTCTACACTTGCTGTGC
	mir-21-1	miR-21-5p	TAGCTTATCAGACTGGTGTTGGC	TAGCTTATCAGACTGGTGTTGGC	TAGCTTATCAGACTGGTGTTGGC	TAGCTTATCAGACTGGTGTTGGC	TAGCTTATCAGACTGGTGTTGGC	TAGCTTATCAGACTGGTGTTGG	TAGCTTATCAGACTGGTGTTGGC	TAGCTTATCAGACTGGTGTTGG	TAGCTTATCAGACTGGTGTTGGC	TAGCTTATCAGACTGGTGTTGGC	TAGCTTATCAGACTGGTGTTGG	TAGCTTATCAGACTGGTGTTGGC	TAGCTTATCAGACTGGTGTTGGC	TAGCTTATCAGACTGGTGTTGGC	TAGCTTATCAGACTGGTGTTGGC	TAGCTTATCAGACTGGTGTTGGC
	mir-21-2	miR-21-5p	TAGCTTATCAGACTGGTGTTGGC	TAGCTTATCAGACTGGTGTTGGC	TAGCTTATCAGACTGGTGTTGGC	TAGCTTATCAGACTGGTGTTGGC	TAGCTTATCAGACTGGTGTTGGC	TAGCTTATCAGACTGGTGTTGG	TAGCTTATCAGACTGGTGTTGGC	TAGCTTATCAGACTGGTGTTGG	TAGCTTATCAGACTGGTGTTGGC	TAGCTTATCAGACTGGTGTTGGC	TAGCTTATCAGACTGGTGTTGG	TAGCTTATCAGACTGGTGTTGGC	TAGCTTATCAGACTGGTGTTGGC	TAGCTTATCAGACTGGTGTTGGC	TAGCTTATCAGACTGGTGTTGGC	TAGCTTATCAGACTGGTGTTGGC
	mir-216a	miR-216a-5p	AAATCTCAGCTGGCAACTGTGA	AAATCTCAGCTGGCAACTGTGA	AAATCTCAGCTGGCAACTGTGA	AAATCTCAGCTGGCAACTGTGA	AAATCTCAGCTGGCAACTGTGA	AAATCTCAGCTGGCAACTGTGA	AAATCTCAGCTGGCAACTGTGA	AAATCTCAGCTGGCAACTGTGA	AAATCTCAGCTGGCAACTGTGA	AAATCTCAGCTGGCAACTGTGA	AAATCTCAGCTGGCAACTGTGA	AAATCTCAGCTGGCAACTGTGA	AAATCTCAGCTGGCAACTG	AAATCTCAGCTGGCAACTGTGA	AAATCTCAGCTGGCAACTGTGA	AAATCTCAGCTGGCAACTGTGA
	mir-216b	miR-216b-5p	TAATCTCTGCAGGCAACTGTGA	TAATCTCTGCAGGCAACTGTGA	TAATCTCTGCAGGCAACTGTGA	TAATCTCTGCAGGCAACTGTGA	TAATCTCTGCAGGCAACTGTGA	TAATCTCTGCAGGCAACTGTGA	TAATCTCTGCAGGCAACTGTGA	TAATCTCTGCAGGCAACTGTGA	TAATCTCTGCAGGCAACTGTGA	TAATCTCTGCAGGCAACTGTGA	TAATCTCTGCAGGCAACTGTGA	TAATCTCTGCAGGCAACTGTGA	TAATCTCTGCAGGCAACTG	TAATCTCTGCAGGCAACTGTGA	TAATCTCTGCAGGCAACTGTGA	TAATCTCTGCAGGCAACTGTG
	mir-217	miR-217-5p	TACTGCATCAGGAACTGATTGGC	TACTGCATCAGGAACTGATTGGC	TACTGCATCAGGAACTGATTGGC	TACTGCATCAGGAACTGATTGGC	TACTGCATCAGGAACTGATTGGC	TACTGCATCAGGAACTGATTGGC	TACTGCATCAGGAACTGATTGGC	TACTGCATCAGGAACTGATTGGC	TACTGCATCAGGAACTGATTGGC	TACTGCATCAGGAACTGAT	TACTGCATCAGGAACTGATTGGC	TACTGCATCAGGAACTGATTGGC	TACTGCATCAGGAACTGAT	TACTGCATCAGGAACTGATTGGC	TACTGCATCAGGAACTGATTGGC	TACTGCATCAGGAACTGATTGG
	mir-2184	miR-2184-5p	AACAGTAAGAGTTTATGTGCTG	AACAGTAAGAGTTTATGTGCTG	AACAGTAAGAGTTTATGTGC	AACAGTAAGAGTTTATGTGCTG	AACAGTAAGAGTTTATGTGCT	AACAGTAAGAGTTTATGTGCT	AACAGTAAGAGTTTATGTGCT	AACAGTAAGAGTTTATGTGCTG	AACAGTAAGAGTTTATGTGCT	AACAGTAAGAGTTTATGTGCTG	AACAGTAAGAGTTTATGTGCT	AACAGTAAGAGTTTATGTGCT	AACAGTAAGAGTTTATGTGCTG	AACAGTAAGAGTTTATGTGCT	AACAGTAAGAGTTTATGTGCT	AACAGTAAGAGTTTATGTGCTG
	mir-2187-2	miR-2187-5p		TTAATTAGTATAGCCTGTTTTA	TTAATTAGTATAGCCTGTTTTA	TTAATTAGTATAGCCTGTTTTA	TTAATTAGTATAGCCTGTTTTA	TTAATTAGTATAGCCTGTTTT	TAATTAGTATAGCCTGTTTTAGT	TTAATTAGTATAGCCTGTTTT			TTAATTAGTATAGCCTGTTTT	TTAATTAGTATAGCCTGTTTTA		TTAATTAGTATAGCCTGTTTT	TTAATTAGTATAGCCTGTTTTA
	mir-2187-1	miR-2187-5p-2		TTTAATTAGTACAGCCTGTATT	TTTAATTAGTACAGCCTGTATT	TTTAATTAGTACAGCCTGTATT		TTTAATTAGTACAGCCTGTATT				TTTAATTAGTACAGCCTGTATT			TTTAATTAGTACAGCCTGTATT	TTTAATTAGTACAGCCTGTATT	TTTAATTAGTACAGCCTGTATT
	mir-2188	miR-2188-5p	AAGGTCCAACCTCACATGTCCT	AAGGTCCAACCTCACATGTCCT	AAGGTCCAACCTCACATGTCCT	AAGGTCCAACCTCACATGTCCT	AAGGTCCAACCTCACATGTCCT	AAGGTCCAACCTCACATGTCC	AAGGTCCAACCTCACATGTCCT	AAGGTCCAACCTCACATGTCCT	AAGGTCCAACCTCACATGTCCT	AAGGTCCAACCTCACATGTCC	AAGGTCCAACCTCACATGTCCT	AAGGTCCAACCTCACATGTCCT	AAGGTCCAACCTCACATGTCCT	AAGGTCCAACCTCACATGTCCT	AAGGTCCAACCTCACATGTCCT	AAGGTCCAACCTCACATGTCC
	mir-218a-1	miR-218a-5p	TTGTGCTTGATCTAACCATGTG	TTGTGCTTGATCTAACCATGTG	TTGTGCTTGATCTAACCATGTG	TTGTGCTTGATCTAACCATGTG	TTGTGCTTGATCTAACCATGTG	TTGTGCTTGATCTAACCATGTG	TTGTGCTTGATCTAACCATGTG	TTGTGCTTGATCTAACCATGTG	TTGTGCTTGATCTAACCATGTG	TTGTGCTTGATCTAACCATGTG	TTGTGCTTGATCTAACCATGTG	TTGTGCTTGATCTAACCATGT	TTGTGCTTGATCTAACCATGTG	TTGTGCTTGATCTAACCATGTG	TTGTGCTTGATCTAACCATGT	TTGTGCTTGATCTAACCATGTG
	mir-218a-2	miR-218a-5p	TTGTGCTTGATCTAACCATGTG	TTGTGCTTGATCTAACCATGTG	TTGTGCTTGATCTAACCATGTG	TTGTGCTTGATCTAACCATGTG	TTGTGCTTGATCTAACCATGTG	TTGTGCTTGATCTAACCATGTG	TTGTGCTTGATCTAACCATGTGA	TTGTGCTTGATCTAACCATGTG	TTGTGCTTGATCTAACCATGTG	TTGTGCTTGATCTAACCATGTG	TTGTGCTTGATCTAACCATGTGA	TTGTGCTTGATCTAACCATGTGA	TTGTGCTTGATCTAACCATGTG	TTGTGCTTGATCTAACCATGTGA	TTGTGCTTGATCTAACCATGTGA	TTGTGCTTGATCTAACCATGTG
	mir-218b	miR-218b-5p		TTGTGCTTGATCTAACCATGCA	TTGTGCTTGATCTAACCATGCA	TTGTGCTTGATCTAACCATGCA	TTGTGCTTGATCTAACCATGCA	TTGTGCTTGATCTAACCATG	TTGTGCTTGATCTAACCATGC	TTGTGCTTGATCTAACCATGC	TTGTGCTTGATCTAACCATGC	TTGTGCTTGATCTAACCATGC	TTGTGCTTGATCTAACCATGC	TTGTGCTTGATCTAACCATG	TTGTGCTTGATCTAACCATGC	TTGTGCTTGATCTAACCATG	TTGTGCTTGATCTAACCATGC	TTGTGCTTGATCTAACCATGC
	mir-219-3	miR-219-5p	TGATTGTCCAAACGCAATTCTTGT	TGATTGTCCAAACGCAATTCTT	TGATTGTCCAAACGCAATTCTT	TGATTGTCCAAACGCAATTCT	TGATTGTCCAAACGCAATTCTTG	TGATTGTCCAAACGCAATTCT	TGATTGTCCAAACGCAATTCT		TTGTCCAAACGCAATTCTTG	TGATTGTCCAAACGCAATTCTTG				TGATTGTCCAAACGCAATTCT
	mir-219-1	miR-219-5p	TGATTGTCCAAACGCAATTCTTG	TGATTGTCCAAACGCAATTCTT	TGATTGTCCAAACGCAATTCTT	TGATTGTCCAAACGCAATTCT	TGATTGTCCAAACGCAATTCTTG	TGATTGTCCAAACGCAATTCT	TGATTGTCCAAACGCAATTCT		TTGTCCAAACGCAATTCTTG	TGATTGTCCAAACGCAATTCTTG				TGATTGTCCAAACGCAATTCT
	mir-219-2	miR-219-5p	TGATTGTCCAAACGCAATTCTTG	TGATTGTCCAAACGCAATTCTT	TGATTGTCCAAACGCAATTCTT	TGATTGTCCAAACGCAATTCT	TGATTGTCCAAACGCAATTCTTG	TGATTGTCCAAACGCAATTCT	TGATTGTCCAAACGCAATTCT		TTGTCCAAACGCAATTCTTG	TGATTGTCCAAACGCAATTCTTG				TGATTGTCCAAACGCAATTCT
	mir-221	miR-221-5p	ACCTGGCATACAGTGTAGGAATCTGT	ACCTGGCATACAGTGTAGGAATCTGT	ACCTGGCATACAGTGTAGGAATCTGT	ACCTGGCATACAGTGTAGGAATCTGT	ACCTGGCATACAGTGTAGGAATCTGT	ACCTGGCATACAGTGTAGGAATCTGT	ACCTGGCATACAGTGTAGGAATCTGT	ACCTGGCATACAGTGTAGGAATCTGT	ACCTGGCATACAGTGTAGGAATCTGT	ACCTGGCATACAGTGTAGGAATCTGT	ACCTGGCATACAGTGTAGGAATCTGT		ACCTGGCATACAGTGTAGGAATCTGT	ACCTGGCATACAGTGTAGGAATCTGT		ACCTGGCATACAGTGTAGGAATCTGT
	mir-222a-2	miR-222a-5p	TGCTCAGTAGTCAGTGTAGATCC	TGCTCAGTAGTCAGTGTAGATCC	TGCTCAGTAGTCAGTGTAGATCC	TGCTCAGTAGTCAGTGTAGATCC	TGCTCAGTAGTCAGTGTAGATCC	TGCTCAGTAGTCAGTGTAGATC	TGCTCAGTAGTCAGTGTAGATC	TGCTCAGTAGTCAGTGTAGATC	TGCTCAGTAGTCAGTGTAGATC	TGCTCAGTAGTCAGTGTAGATC	TGCTCAGTAGTCAGTGTAGATC	TGCTCAGTAGTCAGTGTAGATC	TGCTCAGTAGTCAGTGTAGATC	TGCTCAGTAGTCAGTGTAGATC	TGCTCAGTAGTCAGTGTAGATC	TGCTCAGTAGTCAGTGTAGATC
	mir-222a-1	miR-222a-5p-2	TGCTCAGTAGGCAGTGTAGATCCT	TGCTCAGTAGGCAGTGTAGATCCT	TGCTCAGTAGGCAGTGTAGATCCT	TGCTCAGTAGGCAGTGTAGATCCT	TGCTCAGTAGGCAGTGTAGATCCT	TGCTCAGTAGGCAGTGTAGATC	TGCTCAGTAGGCAGTGTAGATC	TGCTCAGTAGGCAGTGTAGATCCT	TGCTCAGTAGGCAGTGTAGATCCT	TGCTCAGTAGGCAGTGTAGATCCT	TGCTCAGTAGGCAGTGTAGATC	TGCTCAGTAGGCAGTGTAGATC	TGCTCAGTAGGCAGTGTAGATCCT	TGCTCAGTAGGCAGTGTAGATC	TGCTCAGTAGGCAGTGTAGATCCT	TGCTCAGTAGGCAGTGTAGA
	mir-223	miR-223-5p	TGTATTTGACAAGCTGAGTTGGAC	AGTGTATTTGACAAGCTGAGT	GTGTATTTGACAAGCTGAGTTGGACACT	TGTATTTGACAAGCTGAGTTGGA	GTGTATTTGACAAGCTGAGTTGGACACT	TGTATTTGACAAGCTGAGTTGG	TGTATTTGACAAGCTGAGTTGGA	TGTATTTGACAAGCTGAGTTGG	TGTATTTGACAAGCTGAGTTGGA	TGTATTTGACAAGCTGAGTTGGA	AGTGTATTTGACAAGCTGAGT	TGTATTTGACAAGCTGAGTTGGA	TGTATTTGACAAGCTGAGTTGGA	TGTATTTGACAAGCTGAGTTGG	AGTGTATTTGACAAGCTGAGT	TGTATTTGACAAGCTGAGTTGG
	mir-22a-2	miR-22a-5p	AGTTCTTCACTGGCAAGCTTTA	AGTTCTTCACTGGCAAGCTTT	AGTTCTTCACTGGCAAGCTTTA	AGTTCTTCACTGGCAAGCTTTA	AGTTCTTCACTGGCAAGCTTTA	AGTTCTTCACTGGCAAGCTTT	AGTTCTTCACTGGCAAGCTTT	AGTTCTTCACTGGCAAGCTTT	AGTTCTTCACTGGCAAGCTTTA	AGTTCTTCACTGGCAAGCTTT	AGTTCTTCACTGGCAAGCTTTA	AGTTCTTCACTGGCAAGCTTT	AGTTCTTCACTGGCAAGCTTTA	AGTTCTTCACTGGCAAGCTTT	AGTTCTTCACTGGCAAGCTTT	AGTTCTTCACTGGCAAGCTTTA
	mir-22a-1	miR-22a-5p	AGTTCTTCACTGGCAAGCTTTA	AGTTCTTCACTGGCAAGCTTT	AGTTCTTCACTGGCAAGCTTTA	AGTTCTTCACTGGCAAGCTTTA	AGTTCTTCACTGGCAAGCTTTA	AGTTCTTCACTGGCAAGCTTT	AGTTCTTCACTGGCAAGCTTT	AGTTCTTCACTGGCAAGCTTT	AGTTCTTCACTGGCAAGCTTTA	AGTTCTTCACTGGCAAGCTTT	AGTTCTTCACTGGCAAGCTTTA	AGTTCTTCACTGGCAAGCTTT	AGTTCTTCACTGGCAAGCTTTA	AGTTCTTCACTGGCAAGCTTT	AGTTCTTCACTGGCAAGCTTT	AGTTCTTCACTGGCAAGCTTTA
	mir-22b	miR-22b-5p	CGTTCTTCACTGGCTAGCTTT	CGTTCTTCACTGGCTAGCTTT	CGTTCTTCACTGGCTAGCTTTA	CGTTCTTCACTGGCTAGCTTTA	CGTTCTTCACTGGCTAGCTTTA	CGTTCTTCACTGGCTAGCTTT	CGTTCTTCACTGGCTAGCTTT	CGTTCTTCACTGGCTAGCTTT	CGTTCTTCACTGGCTAGCTTTA	CGTTCTTCACTGGCTAGCTTTA	CGTTCTTCACTGGCTAGCTTT	CGTTCTTCACTGGCTAGCTTT	CGTTCTTCACTGGCTAGCTTTA	CGTTCTTCACTGGCTAGCTTTA	CGTTCTTCACTGGCTAGCTTTA	CGTTCTTCACTGGCTAGCTTTA
	mir-23a-2	miR-23a-5p		GGGATTCCTGGCAGAGTGATT	GGATTCCTGGCAGAGTGATTT	GGGATTCCTGGCAGAGTGATTT	GGATTCCTGGCAGAGTGATTT		GGATTCCTGGCAGAGTGA		GGGATTCCTGGCAGAGTGAT	GGATTCCTGGCAGAGTGATTT	GGATTCCTGGCAGAGTGATTT		CCTGGCAGAGTGATTT		GGATTCCTGGCAGAGTGATT	GGATTCCTGGCAGAGTGATTTGG
	mir-23a-3	miR-23a-5p-2	CCTGGCACCGTGATTT	GGGTTCCTGGCACCGTGATTT	GGGTTCCTGGCACCGTGATTT	GGGTTCCTGGCACCGTGATTT	GGGTTCCTGGCACCGTGATTT	GGGTTCCTGGCACCGTGATTT	AGGGTTCCTGGCACCGTGATTT	GGGTTCCTGGCACCGTGATT	GGGTTCCTGGCACCGTGATTT	GGGTTCCTGGCACCGTGATT	GGGTTCCTGGCACCGTGATTT	GGGTTCCTGGCACCGTGATTT	GGGTTCCTGGCACCGTGATTT	GGGTTCCTGGCACCGTGATTT	GGGTTCCTGGCACCGTGATTT	GGGTTCCTGGCACCGTGATTT
	mir-23a-1	miR-23a-5p-3	GGAATTCCTGGCAGAGTGATTT	GGAATTCCTGGCAGAGTGATT	GGAATTCCTGGCAGAGTGATTT	GGAATTCCTGGCAGAGTGATTT	GGAATTCCTGGCAGAGTGATTT	GGAATTCCTGGCAGAGTGATTT	GGAATTCCTGGCAGAGTGATTT	GGAATTCCTGGCAGAGTGATTT	GGAATTCCTGGCAGAGTGATTT	GGAATTCCTGGCAGAGTGATTT		GGAATTCCTGGCAGAGTGATT	GGAATTCCTGGCAGAGTGATTT		GGAATTCCTGGCAGAGTGATTTTTT	GGAATTCCTGGCAGAGTGATTT
	mir-23b	miR-23b-5p	GGGTTCCTGGCGTGCTGATTT	GGGTTCCTGGCGTGCTGATTT	GGGTTCCTGGCGTGCTGATTT	GGGTTCCTGGCGTGCTGATTT	GGGTTCCTGGCGTGCTGATTT		GGGTTCCTGGCGTGCTGATTT	GGGTTCCTGGCGTGCTGATT	GGGTTCCTGGCGTGCTGAT	AGGGTTCCTGGCGTGCTGATT	GGGTTCCTGGCGTGCTGAT	AGGGTTCCTGGCGTGCTGATTT	GGGTTCCTGGCGTGCTGATT	GGGTTCCTGGCGTGCTGATT		GGGTTCCTGGCGTGCTGATTT
	mir-24-2	miR-24-5p		TGCCTACTGAGCTGATAACAGT	TGCCTACTGAGCTGATAACAGTT	TGCCTACTGAGCTGATAACAGT	TGCCTACTGAGCTGATAACAGT	TGCCTACTGAGCTGATAACAGT	TGCCTACTGAGCTGATAACAGT	TGCCTACTGAGCTGATAAC	TGCCTACTGAGCTGATAACAGT	TGCCTACTGAGCTGATAACAGT	TGCCTACTGAGCTGATAACAGTT	TGCCTACTGAGCTGATAACAGT	TGCCTACTGAGCTGATAACAGT	TGCCTACTGAGCTGATAACAGT	TGTGCCTACTGAGCTGATAAC	TGCCTACTGAGCTGATAACAGT
	mir-24-4	miR-24-5p-2		TTCCTGCTGAACTGAGCCAGT		GTTCCTGCTGAACTGAGCCAGT			TTCCTGCTGAACTGAGCCAGT		CTGCTGAACTGAGCCAGT	TTCCTGCTGAACTGAGCCAGT			TTCCTGCTGAACTGAGCCAGT		TTCCTGCTGAACTGAGCCAGT
	mir-24-5	miR-24-5p-3		TGCCTACTGAGCTGATAATCAGT	TGCCTACTGAGCTGATAATCAGT	TGCCTACTGAGCTGATAATCAGT	TGCCTACTGAGCTGATAATCAGT	TGCCTACTGAGCTGATAATCA	TGCCTACTGAGCTGATAATC	TGTGCCTACTGAGCTGATAAT	TGCCTACTGAGCTGATAATC	TGCCTACTGAGCTGATAATCAGT	TGTGCCTACTGAGCTGATAAT	TGTGCCTACTGAGCTGATAATC	TGCCTACTGAGCTGATAATC	TGCCTACTGAGCTGATAATC	TGTGCCTACTGAGCTGATAATC	TGTGCCTACTGAGCTGATAATC
	mir-24-3	miR-24-5p-4		TGCCTACTGAACTGGTATCAGT	TGCCTACTGAACTGGTATCAGT	TGCCTACTGAACTGGTATCAGT	TGCCTACTGAACTGGTATCAGT	TGCCTACTGAACTGGTATCAGT	TGCCTACTGAACTGGTATCAGT	TGCCTACTGAACTGGTATCAGT	TGCCTACTGAACTGGTATCAGT	TGCCTACTGAACTGGTATCAGT	TGCCTACTGAACTGGTATCAGT	TGCCTACTGAACTGGTATCAGT	TGCCTACTGAACTGGTATCAGT	TGCCTACTGAACTGGTATCAGT	TGCCTACTGAACTGGTATCAGT	TGCCTACTGAACTGGTATCAGT
	mir-24-1	miR-24-5p-5		TGCCTGCTGTGCTGATAATCAGT	TGCCTGCTGTGCTGATAATCAGT	TGCCTGCTGTGCTGATAATCAGT	TGCCTGCTGTGCTGATAATCAGT	TGCCTGCTGTGCTGATAATC	TGCCTGCTGTGCTGATAATC	TGCCTGCTGTGCTGATAAT	TGCCTGCTGTGCTGATAATCAG	TGCCTGCTGTGCTGATAATCAG	TGCCTGCTGTGCTGATAATCA	TGCCTGCTGTGCTGATAATC	TGCCTGCTGTGCTGATAATCAG	TGCCTGCTGTGCTGATAATCAGT	TGCCTGCTGTGCTGATAATCAG	TGCCTGCTGTGCTGATAATCAG
	mir-25	miR-25-5p	AGGCGGAGACTTGGGCAATTGC	AGGCGGAGACTTGGGCAATTGCC	AGGCGGAGACTTGGGCAATTGCC	AGGCGGAGACTTGGGCAATTGCC	AGGCGGAGACTTGGGCAATTGCC	AGGCGGAGACTTGGGCAATTGC	AGGCGGAGACTTGGGCAATTGCC	AGGCGGAGACTTGGGCAATTGCC	AGGCGGAGACTTGGGCAATTGC	AGGCGGAGACTTGGGCAATTGCC	AGGCGGAGACTTGGGCAATTGCC	AGGCGGAGACTTGGGCAATTGCC	AGGCGGAGACTTGGGCAATTGCC	AGGCGGAGACTTGGGCAATTGCC	AGGCGGAGACTTGGGCAATTGCC	AGGCGGAGACTTGGGCAATTGCC
	mir-26a-4	miR-26a-5p	TTCAAGTAATCCAGGATAGGCT	TTCAAGTAATCCAGGATAGGCT	TTCAAGTAATCCAGGATAGGCT	TTCAAGTAATCCAGGATAGGCT	TTCAAGTAATCCAGGATAGGCT	TTCAAGTAATCCAGGATAGGCT	TTCAAGTAATCCAGGATAGGCT	TTCAAGTAATCCAGGATAGGCT	TTCAAGTAATCCAGGATAGGCT	TTCAAGTAATCCAGGATAGGCT	TTCAAGTAATCCAGGATAGGCT	TTCAAGTAATCCAGGATAGGCT	TTCAAGTAATCCAGGATAGGCT	TTCAAGTAATCCAGGATAGGCT	TTCAAGTAATCCAGGATAGGCT	TTCAAGTAATCCAGGATAGGCT
	mir-26a-1	miR-26a-5p	TTCAAGTAATCCAGGATAGGCT	TTCAAGTAATCCAGGATAGGCT	TTCAAGTAATCCAGGATAGGCT	TTCAAGTAATCCAGGATAGGCT	TTCAAGTAATCCAGGATAGGCT	TTCAAGTAATCCAGGATAGGCT	TTCAAGTAATCCAGGATAGGCT	TTCAAGTAATCCAGGATAGGCT	TTCAAGTAATCCAGGATAGGCT	TTCAAGTAATCCAGGATAGGCT	TTCAAGTAATCCAGGATAGGCT	TTCAAGTAATCCAGGATAGGCT	TTCAAGTAATCCAGGATAGGCT	TTCAAGTAATCCAGGATAGGCT	TTCAAGTAATCCAGGATAGGCT	TTCAAGTAATCCAGGATAGGCT
	mir-26a-2	miR-26a-5p	TTCAAGTAATCCAGGATAGGCT	TTCAAGTAATCCAGGATAGGCT	TTCAAGTAATCCAGGATAGGCT	TTCAAGTAATCCAGGATAGGCT	TTCAAGTAATCCAGGATAGGCT	TTCAAGTAATCCAGGATAGGCT	TTCAAGTAATCCAGGATAGGCT	TTCAAGTAATCCAGGATAGGCT	TTCAAGTAATCCAGGATAGGCT	TTCAAGTAATCCAGGATAGGCT	TTCAAGTAATCCAGGATAGGCT	TTCAAGTAATCCAGGATAGGCT	TTCAAGTAATCCAGGATAGGCT	TTCAAGTAATCCAGGATAGGCT	TTCAAGTAATCCAGGATAGGCT	TTCAAGTAATCCAGGATAGGCT
	mir-26a-3	miR-26a-5p	TTCAAGTAATCCAGGATAGGCT	TTCAAGTAATCCAGGATAGGCT	TTCAAGTAATCCAGGATAGGCT	TTCAAGTAATCCAGGATAGGCT	TTCAAGTAATCCAGGATAGGCT	TTCAAGTAATCCAGGATAGGCT	TTCAAGTAATCCAGGATAGGCT	TTCAAGTAATCCAGGATAGGCT	TTCAAGTAATCCAGGATAGGCT	TTCAAGTAATCCAGGATAGGCT	TTCAAGTAATCCAGGATAGGCT	TTCAAGTAATCCAGGATAGGCT	TTCAAGTAATCCAGGATAGGCT	TTCAAGTAATCCAGGATAGGCT	TTCAAGTAATCCAGGATAGGCT	TTCAAGTAATCCAGGATAGGCT
	mir-26b	miR-26b-5p	TTCAAGTAATCCAGGATAGGTT	TTCAAGTAATCCAGGATAGGTT	TTCAAGTAATCCAGGATAGGTT	TTCAAGTAATCCAGGATAGGTT	TTCAAGTAATCCAGGATAGGTT	TTCAAGTAATCCAGGATAGGTT	TTCAAGTAATCCAGGATAGGTT	TTCAAGTAATCCAGGATAGGTT	TTCAAGTAATCCAGGATAGGTT	TTCAAGTAATCCAGGATAGGTT	TTCAAGTAATCCAGGATAGGTT	TTCAAGTAATCCAGGATAGGTT	TTCAAGTAATCCAGGATAGGTT	TTCAAGTAATCCAGGATAGGTT	TTCAAGTAATCCAGGATAGGTT	TTCAAGTAATCCAGGATAGGTT
	mir-27a	miR-27a-5p	AAGGACTTAGCTCGCTCCGTGAACA	AGGACTTAGCTCGCTCCGTGAACA	AGGACTTAGCTCGCTCCGTGAACA	AGGACTTAGCTCGCTCCGTGAACA	AGGACTTAGCTCGCTCCGTGAACA	AAGGACTTAGCTCGCTCCGTGA	AGGACTTAGCTCGCTCCGTGA	AGGACTTAGCTCGCTCCGTGAACA	AGGACTTAGCTCGCTCCGTGA	AGGACTTAGCTCGCTCCGTGA	AGGACTTAGCTCGCTCCGTGA	AGGACTTAGCTCGCTCCGTGAAC	AGGACTTAGCTCGCTCCGTGA	AGGACTTAGCTCGCTCCGTGAACA	AGGACTTAGCTCGCTCCGTGA	AGGACTTAGCTCGCTCCGTGA
	mir-27b	miR-27b-5p	AGAGCTTAGCTGATTGGTGAAC	AGAGCTTAGCTGATTGGTGAAC	AGAGCTTAGCTGATTGGTGAAC	AGAGCTTAGCTGATTGGTGAAC	AGAGCTTAGCTGATTGGTGAAC	AGAGCTTAGCTGATTGGTGAAC	AGAGCTTAGCTGATTGGTGAAC	AGAGCTTAGCTGATTGGTGAAC	AGAGCTTAGCTGATTGGTGAAC	AGAGCTTAGCTGATTGGTGAAC	AGAGCTTAGCTGATTGGTGAAC	AGAGCTTAGCTGATTGGTGAAC	AGAGCTTAGCTGATTGGTGAAC	AGAGCTTAGCTGATTGGTGAAC	AGAGCTTAGCTGATTGGTGAAC	AGAGCTTAGCTGATTGGTGAAC
	mir-27c	miR-27c-5p	CAGGACTTAACCCACATGTGAACA	CAGGACTTAACCCACATGTGAACA	CAGGACTTAACCCACATGTGAACA	CAGGACTTAACCCACATGTGAACA	CAGGACTTAACCCACATGTGAACA	CAGGACTTAACCCACATGTGAACA	CAGGACTTAACCCACATGTGAACA	CAGGACTTAACCCACATGTGAACA	CAGGACTTAACCCACATGTGAACA	CAGGACTTAACCCACATGTGAACA	CAGGACTTAACCCACATGTGAACA	CAGGACTTAACCCACATGTGAACA	CAGGACTTAACCCACATGTGAACA	CAGGACTTAACCCACATGTGAACA	CAGGACTTAACCCACATGTGAACA	CAGGACTTAACCCACATGTGAACA
	mir-27e-2	miR-27e-5p		CAGAGCTTAGCTAATTGGTGAG	CAGAGCTTAGCTAATTGGTGAG	AGAGCTTAGCTAATTGGTGAGC	AGAGCTTAGCTAATTGGTGAGC	AGAGCTTAGCTAATTGGTGAGC			AGAGCTTAGCTAATTGGTGAG	AGAGCTTAGCTAATTGGTGAG		AGAGCTTAGCTAATTGGTGAGC	AGAGCTTAGCTAATTGGTGAG		AGAGCTTAGCTAATTGGTGAGC	AGAGCTTAGCTAATTGGTGAG
	mir-27e-1	miR-27e-5p-2		AGAACTTAGCTCATTAGTGAGC	AGAACTTAGCTCATTAGTGAGC	AGAACTTAGCTCATTAGTGAGCA	AGAACTTAGCTCATTAGTGAGC	AGAACTTAGCTCATTAGTGAGC	AGAACTTAGCTCATTAGTGAGC	AGAACTTAGCTCATTAGTGAGC	CAGAACTTAGCTCATTAGTGAGC		AGAACTTAGCTCATTAGTGAGC			AGAACTTAGCTCATTAGTGAGC
	mir-29a-1	miR-29a-5p				CGATTTCTTTCGGTGTTCAGAGT			CGATTTCTTTCGGTGTTCAGA		ACCGATTTCTTTCGGTGTTCAG	ACCGATTTCTTTCGGTGTTCAG						ACCGATTTCTTTCGGTGTTCAG
	mir-29a-2	miR-29a-5p-2	CTGATTTCTTCTGGTGCTTAGA	ACTGATTTCTTCTGGTGCTTAGA	ACTGATTTCTTCTGGTGCTTAGA	ACTGATTTCTTCTGGTGCTTAGA	ACTGATTTCTTCTGGTGCTTAGA	ACTGATTTCTTCTGGTGCTTAGA	ACTGATTTCTTCTGGTGCTTAGA	ACTGATTTCTTCTGGTGCTT	ACTGATTTCTTCTGGTGCTTAGA	ACTGATTTCTTCTGGTGCTTAGA	ACTGATTTCTTCTGGTGCTT	ACTGATTTCTTCTGGTGCTTAGA	ACTGATTTCTTCTGGTGCTTAGA	ACTGATTTCTTCTGGTGCTTAGA	ACTGATTTCTTCTGGTGCTT	ACTGATTTCTTCTGGTGCTTAGA
	mir-29a-3	miR-29a-5p-3	ACCGTTTTCCTCTGGTGTTCAGA	ACCGTTTTCCTCTGGTGTTCAGA	ACCGTTTTCCTCTGGTGTTCAGA	ACCGTTTTCCTCTGGTGTTCAGA	ACCGTTTTCCTCTGGTGTTCAGA	ACCGTTTTCCTCTGGTGTTCAGA	ACCGTTTTCCTCTGGTGTTCAG	ACCGTTTTCCTCTGGTGTTCAGA	ACCGTTTTCCTCTGGTGTTCAG	ACCGTTTTCCTCTGGTGTTCAGA	ACCGTTTTCCTCTGGTGTTCAGA	ACCGTTTTCCTCTGGTGTTCAGA	ACCGTTTTCCTCTGGTGTTCAG	ACCGTTTTCCTCTGGTGTTCAGA	ACCGTTTTCCTCTGGTGTTCAGA	ACCGTTTTCCTCTGGTGTTCA
	mir-29b-1	miR-29b-5p	GCTGGTTTCAGATGGTGGCTTAGA	GCTGGTTTCAGATGGTGGCTTAGA	GCTGGTTTCAGATGGTGGCTTAGA	GCTGGTTTCAGATGGTGGCTTAGA	GCTGGTTTCAGATGGTGGCTTAGA		GCTGGTTTCAGATGGTGGCTTAGA		GCTGGTTTCAGATGGTGGCTTAGA	GCTGGTTTCAGATGGTGGCTTAG			GCTGGTTTCAGATGGTGGCTTAG	GCTGGTTTCAGATGGTGGCTTAGA		GCTGGTTTCAGATGGTGGCTTAGA
	mir-29b-2	miR-29b-5p-2		CTGGTTTCACATGGTGGTTTAGA	CTGGTTTCACATGGTGGTTTAGA	CTGGTTTCACATGGTGGTTTAGA	CTGGTTTCACATGGTGGTTTAGA		CTGGTTTCACATGGTGGTTTAGA		CTGGTTTCACATGGTGGTTTAGA	CTGGTTTCACATGGTGGTTTAGA	CTGGTTTCACATGGTGGTTTAGA		CTGGTTTCACATGGTGGTTTAG	CTGGTTTCACATGGTGGTTTAGA	CTGGTTTCACATGGTGGTTTAG
	mir-301a	miR-301a-5p	GCTTTGACGATGTTGCACTACT	GCTTTGACGATGTTGCACTACT	GCTTTGACGATGTTGCACTACT	GCTTTGACGATGTTGCACTACT	GCTTTGACGATGTTGCACTACT		GCTTTGACGATGTTGCACTACT		GCTTTGACGATGTTGCACTACT	GCTTTGACGATGTTGCACTACT		GCTTTGACGATGTTGCACTAC	GCTTTGACGATGTTGCACTACT	GCTTTGACGATGTTGCACTACT	GCTTTGACGATGTTGCACTACT	GCTTTGACGATGTTGCACTA
	mir-301b	miR-301b-5p		TCTGACTTCATTGCACTACTGT	GCTCTGACTTCATTGCACTACT	GCTCTGACTTCATTGCACTACT	GCTCTGACTTCATTGCACTACT	GCTCTGACTTCATTGCACTAC	GCTCTGACTTCATTGCACTACT		TCTGACTTCATTGCACTACT	GCTCTGACTTCATTGCACTACT	GCTCTGACTTCATTGCACTACT	GCTCTGACTTCATTGCACTACTGT	TCTGACTTCATTGCACTACT	GCTCTGACTTCATTGCACTACT	GCTCTGACTTCATTGCACTACT	TCTGACTTCATTGCACTACTGT
	mir-301c	miR-301c-5p	GCTTTGACAATGTTGCACTACTGTACC	GCTTTGACAATGTTGCACTACT	GCTTTGACAATGTTGCACTACT	GCTTTGACAATGTTGCACTACT	GCTTTGACAATGTTGCACTACT	GCTTTGACAATGTTGCACTACT	GCTTTGACAATGTTGCACTACT	GCTTTGACAATGTTGCACTACT	CTTTGACAATGTTGCACTACT	CTTTGACAATGTTGCACTACT	GCTTTGACAATGTTGCACT	CTTTGACAATGTTGCACTACT		GCTTTGACAATGTTGCACTACT		GCTTTGACAATGTTGCACTAC
	mir-30b	miR-30b-5p	TGTAAACATCCTACACTCAGCT	TGTAAACATCCTACACTCAGCT	TGTAAACATCCTACACTCAGCT	TGTAAACATCCTACACTCAGCT	TGTAAACATCCTACACTCAGCT	TGTAAACATCCTACACTCAGCT	TGTAAACATCCTACACTCAGCT	TGTAAACATCCTACACTCAGCT	TGTAAACATCCTACACTCAGCT	TGTAAACATCCTACACTCAGCT	TGTAAACATCCTACACTCAGCT	TGTAAACATCCTACACTCAGCT	TGTAAACATCCTACACTCAGCT	TGTAAACATCCTACACTCAGCT	TGTAAACATCCTACACTCAGCT	TGTAAACATCCTACACTCAGCT
	mir-30c-2	miR-30c-5p	TGTAAACATCCTACACTCTCAGCT	TGTAAACATCCTACACTCTCAGCT	TGTAAACATCCTACACTCTCAGCT	TGTAAACATCCTACACTCTCAGCT	TGTAAACATCCTACACTCTCAGCT	TGTAAACATCCTACACTCTCAGC	TGTAAACATCCTACACTCTCAGC	TGTAAACATCCTACACTCTCAGC	TGTAAACATCCTACACTCTCAGCT	TGTAAACATCCTACACTCTCAGCT	TGTAAACATCCTACACTCTCA	TGTAAACATCCTACACTCTCAGC	TGTAAACATCCTACACTCTCAGCT	TGTAAACATCCTACACTCTCAGC	TGTAAACATCCTACACTCTCAGC	TGTAAACATCCTACACTCTCAGCT
	mir-30c-1	miR-30c-5p-2	TGTAAACATCCTACACTCTCGGC	TGTAAACATCCTACACTCTCGGC	TGTAAACATCCTACACTCTCGG	TGTAAACATCCTACACTCTCGGC	TGTAAACATCCTACACTCTCGG	TGTAAACATCCTACACTCTCGG	TGTAAACATCCTACACTCTCGG	TGTAAACATCCTACACTCTCGG	TGTAAACATCCTACACTCTCGG	TGTAAACATCCTACACTCTCGG	TGTAAACATCCTACACTCTCGG	TGTAAACATCCTACACTCTCGG	TGTAAACATCCTACACTCTCGGCA	TGTAAACATCCTACACTCTCGG	TGTAAACATCCTACACTCTCGG	TGTAAACATCCTACACTCTCGG
	mir-30d	miR-30d-5p	TGTAAACATCCCCGACTGGAAGCT	TGTAAACATCCCCGACTGGAAGCT	TGTAAACATCCCCGACTGGAAGCT	TGTAAACATCCCCGACTGGAAGCT	TGTAAACATCCCCGACTGGAAGCT	TGTAAACATCCCCGACTGGA	TGTAAACATCCCCGACTGGA	TGTAAACATCCCCGACTGGAAGC	TGTAAACATCCCCGACTGGA	TGTAAACATCCCCGACTGGA	TGTAAACATCCCCGACTGGA	TGTAAACATCCCCGACTGGA	TGTAAACATCCCCGACTGGA	TGTAAACATCCCCGACTGGA	TGTAAACATCCCCGACTGGA	TGTAAACATCCCCGACTGGA
	mir-30e-1	miR-30e-5p	TGTAAACATCCTTGACTGGAAGCT	TGTAAACATCCTTGACTGGAAGCT	TGTAAACATCCTTGACTGGAAGCT	TGTAAACATCCTTGACTGGAAGCT	TGTAAACATCCTTGACTGGAAGCT	TGTAAACATCCTTGACTGGAAGCT	TGTAAACATCCTTGACTGGAAGCT	TGTAAACATCCTTGACTGGA	TGTAAACATCCTTGACTGGAAGCT	TGTAAACATCCTTGACTGGA	TGTAAACATCCTTGACTGGA	TGTAAACATCCTTGACTGGAAGCT	TGTAAACATCCTTGACTGGA	TGTAAACATCCTTGACTGGAAGCT	TGTAAACATCCTTGACTGGAAGCT	TGTAAACATCCTTGACTGGA
	mir-30e-2	miR-30e-5p	TGTAAACATCCTTGACTGGAAGCT	TGTAAACATCCTTGACTGGAAGCT	TGTAAACATCCTTGACTGGAAGCT	TGTAAACATCCTTGACTGGAAGCT	TGTAAACATCCTTGACTGGAAGCT	TGTAAACATCCTTGACTGGAAGCT	TGTAAACATCCTTGACTGGAAGCT	TGTAAACATCCTTGACTGGA	TGTAAACATCCTTGACTGGAAGCT	TGTAAACATCCTTGACTGGA	TGTAAACATCCTTGACTGGA	TGTAAACATCCTTGACTGGAAGCT	TGTAAACATCCTTGACTGGA	TGTAAACATCCTTGACTGGAAGCT	TGTAAACATCCTTGACTGGAAGCT	TGTAAACATCCTTGACTGGA
	mir-31	miR-31-5p	AGGCAAGATGTTGGCATAGCTGT	AGGCAAGATGTTGGCATAGCTGT	AGGCAAGATGTTGGCATAGCTGT	AGGCAAGATGTTGGCATAGCT	AGGCAAGATGTTGGCATAGCTGT	AGGCAAGATGTTGGCATAGCT	AGGCAAGATGTTGGCATAGCT	AGGCAAGATGTTGGCATAGCTG	AGGCAAGATGTTGGCATAGCT	AGGCAAGATGTTGGCATAGCT	AGGCAAGATGTTGGCATAGCT	AGGCAAGATGTTGGCATAGCT	AGGCAAGATGTTGGCATAGCT	AGGCAAGATGTTGGCATAGCT	AGGCAAGATGTTGGCATAGCT	AGGCAAGATGTTGGCATAGCT
	mir-33	miR-33-5p		GTGCATTGTAGTTGCATTGC	GTGCATTGTAGTTGCATTGCA	GTGCATTGTAGTTGCATTGC	GTGCATTGTAGTTGCATTGC		GTGCATTGTAGTTGCATTGC		GTGCATTGTAGTTGCATTGC	GTGCATTGTAGTTGCATTG	GTGCATTGTAGTTGCATTGCA	GTGCATTGTAGTTGCATTGC	GTGCATTGTAGTTGCATTG	GTGCATTGTAGTTGCATTGC	GTGCATTGTAGTTGCATTGC	GTGCATTGTAGTTGCATTGC
	mir-338-1	miR-338-5p	AACAACATCCTGGTGCTGCCTGAGT	AACAACATCCTGGTGCTGCCTGAGT	AACAACATCCTGGTGCTGCCTGAGT	AACAACATCCTGGTGCTGCCTGAGT	AACAACATCCTGGTGCTGCCTGAGT	AACAACATCCTGGTGCTGCCTGAGT	AACAACATCCTGGTGCTGCCTGAGT		AACAACATCCTGGTGCTGCCTGAGT	AACAACATCCTGGTGCTGCCTGAGT			AACAACATCCTGGTGCTGCCTGAGT	AACAACATCCTGGTGCTGCCTGAGT	AACAACATCCTGGTGCTGCCTGAGT	AACAACATCCTGGTGCTGCCTGAGT
	mir-338-2	miR-338-5p-2			AACAACATCCTGATGCTGTTTGGGT	AACAACATCCTGATGCTGTTTGGGT						AACAACATCCTGATGCTGTTTGGGT						AACAACATCCTGATGCTGT
	mir-338-3	miR-338-5p-3	AACAATATCCTGGTGCTGCCTGAGT	AACAATATCCTGGTGCTGCCTGAGT	AACAATATCCTGGTGCTGCCTGAGT	AACAATATCCTGGTGCTGCCTGAGT	AACAATATCCTGGTGCTGCCTGAGT	AACAATATCCTGGTGCTGCCTGAGT	AACAATATCCTGGTGCTGCCTGAGT	AACAATATCCTGGTGCTGCCTGA	AACAATATCCTGGTGCTGCCT	AACAATATCCTGGTGCTGCCT	AACAATATCCTGGTGCTGCCT	AACAATATCCTGGTGCTGCCT	AACAATATCCTGGTGCTGCCT	AACAATATCCTGGTGCTGCCTGAGT	AACAATATCCTGGTGCTGCCTGAGT	AACAATATCCTGGTGCTGCCT
	mir-34a	miR-34a-5p	TGGCAGTGTCTTAGCTGGTTGT	TGGCAGTGTCTTAGCTGGTTGT	TGGCAGTGTCTTAGCTGGTTGT	TGGCAGTGTCTTAGCTGGTTGT	TGGCAGTGTCTTAGCTGGTTGT	TGGCAGTGTCTTAGCTGGTTGT	TGGCAGTGTCTTAGCTGGTTGT	TGGCAGTGTCTTAGCTGGTTGT	TGGCAGTGTCTTAGCTGGTTGT	TGGCAGTGTCTTAGCTGGTTGT	TGGCAGTGTCTTAGCTGGTTGTT	TGGCAGTGTCTTAGCTGGTTGT	TGGCAGTGTCTTAGCTGGTTGT	TGGCAGTGTCTTAGCTGGTTGT	TGGCAGTGTCTTAGCTGGTTGTT	TGGCAGTGTCTTAGCTGGTTGT
	mir-3618	miR-3618-5p		TGTGATTTCCAATAATTGAGAC	ATTGTGATTTCCAATAATTGAGA	TGTGATTTCCAATAATTGAGAC	ATTGTGATTTCCAATAATTGAGA	TGATTTCCAATAATTGAGACAGT	TGATTTCCAATAATTGAGACAGT		ATTGTGATTTCCAATAATTGAGA	TGATTTCCAATAATTGAGACAGT	ATTGTGATTTCCAATAATTGAGA		TGATTTCCAATAATTGAGACAG	TGTGATTTCCAATAATTGAGAC	ATTGTGATTTCCAATAATTGAGA	ATTGTGATTTCCAATAATTGAG
	mir-365	miR-365-5p	AGGGACTTTTAGGGGCAGCTGT	AGGGACTTTTAGGGGCAGCTGTG	AGGGACTTTTAGGGGCAGCTGTG	AGGGACTTTTAGGGGCAGCTGTG	AGGGACTTTTAGGGGCAGCTGTGT	AGGGACTTTTAGGGGCAGCTGT	GAGGGACTTTTAGGGGCAGCT	AGGGACTTTTAGGGGCAGCTGTG	AGGGACTTTTAGGGGCAGCTGTG	AGGGACTTTTAGGGGCAGCTGTG			AGGGACTTTTAGGGGCAGCTGTG	AGGGACTTTTAGGGGCAGCTGTG		AGGGACTTTTAGGGGCAGCTGTG
	mir-429a
	mir-449	miR-449-5p		AGGCAGTGTCTTGTTAGCTGGT	AGGCAGTGTCTTGTTAGCTGGT	AGGCAGTGTCTTGTTAGCTGGT	AGGCAGTGTCTTGTTAGCTGGT		AGGCAGTGTCTTGTTAGCTGGT	AGGCAGTGTCTTGTTAGCTGGT		AGGCAGTGTCTTGTTAGCTGGT	AGGCAGTGTCTTGTTAGCTGGT		AGGCAGTGTCTTGTTAGCTG	AGGCAGTGTCTTGTTAGCTGGT	AGGCAGTGTCTTGTTAGCTGG	AGGCAGTGTCTTGTTAGCTG
	mir-451-1	miR-451-5p	CCGTAGAACCCTTACCATTACT	CCGTAGAACCCTTACCATTACT	CCGTAGAACCCTTACCATTACT		CCGTAGAACCCTTACCATTACT				GCCGTAGAACCCTTACCATTA	CCGTAGAACCCTTACCATTACT			CCGTAGAACCCTTACCATTACT			GCCGTAGAACCCTTACCAT
	mir-451-2	miR-451-5p-2	AAACCGTTACCATTACTGAGTTTTAGTAA	AAACCGTTACCATTACTGAGTTTT	AAACCGTTACCATTACTGAGTTTT	AAACCGTTACCATTACTGAGTTT	AAACCGTTACCATTACTGAGTTT	AAACCGTTACCATTACTGAGT	AAACCGTTACCATTACTGAGT	AAACCGTTACCATTACTGAGT	AAACCGTTACCATTACTGAGT	AAACCGTTACCATTACTGAGT	AAACCGTTACCATTACTGAGT	AAACCGTTACCATTACTGAGT	AAACCGTTACCATTACTGAGT	AAACCGTTACCATTACTGAGT	AAACCGTTACCATTACTGAGT	AAACCGTTACCATTACTGAGT
	mir-454b	miR-454b-5p	CCCCTATCAGTATTGCCTCTGC	CCCCTATCAGTATTGCCTCTGC	CCCCTATCAGTATTGCCTCTGCT	CCCCTATCAGTATTGCCTCTGCT	CCCCTATCAGTATTGCCTCTGCT		CCCCTATCAGTATTGCCTCTGC	CCCCTATCAGTATTGCCTCTGC	CCCCTATCAGTATTGCCTCTGCT	CCCCTATCAGTATTGCCTCTGCT		CCCCTATCAGTATTGCCTCTGCT	CCCCTATCAGTATTGCCTCTGCT	CCCCTATCAGTATTGCCTCTGC	CCCCTATCAGTATTGCCTCTGCT	CCCTATCAGTATTGCCTCTGC
	mir-455-2	miR-455-5p	TATGTGCCCTTGGACTACATC	TATGTGCCCTTGGACTACATC	TATGTGCCCTTGGACTACATC	TATGTGCCCTTGGACTACATC	TATGTGCCCTTGGACTACATC	TATGTGCCCTTGGACTACATC	TATGTGCCCTTGGACTACATC	TATGTGCCCTTGGACTACATC	TATGTGCCCTTGGACTACATCG	TATGTGCCCTTGGACTACATCG	TATGTGCCCTTGGACTACATC	TATGTGCCCTTGGACTACATC	TATGTGCCCTTGGACTACATCG	TATGTGCCCTTGGACTACATC	TATGTGCCCTTGGACTACATC	TATGTGCCCTTGGACTACATCG
	mir-455-1	miR-455-5p	TATGTGCCCTTGGACTACATC	TATGTGCCCTTGGACTACATC	TATGTGCCCTTGGACTACATC	TATGTGCCCTTGGACTACATC	TATGTGCCCTTGGACTACATC	TATGTGCCCTTGGACTACATC	TATGTGCCCTTGGACTACATC	TATGTGCCCTTGGACTACATC	TATGTGCCCTTGGACTACATCG	TATGTGCCCTTGGACTACATCG	TATGTGCCCTTGGACTACATC	TATGTGCCCTTGGACTACATC	TATGTGCCCTTGGACTACATCG	TATGTGCCCTTGGACTACATC	TATGTGCCCTTGGACTACATC	TATGTGCCCTTGGACTACATCG
	mir-456	miR-456-5p							GCAGGCATCTTCCCAGCCTACA
	mir-458	miR-458-5p		CGCCATTTTCAGAGCTATAAGA	CGCCATTTTCAGAGCTATAAGA	AGCGCCATTTTCAGAGCTAT	CGCCATTTTCAGAGCTATAAGA	AGCGCCATTTTCAGAGCTATA	AGCGCCATTTTCAGAGCTAT		AGCGCCATTTTCAGAGCTATA	AGCGCCATTTTCAGAGCTAT		AGCGCCATTTTCAGAGCTATA	AGCGCCATTTTCAGAGCTAT	AGCGCCATTTTCAGAGCTATAA		AGCGCCATTTTCAGAGCTAT
	mir-459	miR-459-5p		TCAGTAACAAGGATTCATCCT	TCAGTAACAAGGATTCATCCT	TCAGTAACAAGGATTCATCCTGT	TCAGTAACAAGGATTCATCCTGT		TGTCAGTAACAAGGATTCATC	TCAGTAACAAGGATTCATCCT	TCAGTAACAAGGATTCATCCT	TCAGTAACAAGGATTCATCCTG						TCAGTAACAAGGATTCATCCTG
	mir-460	miR-460-5p		CCTGCATTGTACACACTGTGC	CCTGCATTGTACACACTGTGC	CCTGCATTGTACACACTGTGC	CCTGCATTGTACACACTGTGC	CCTGCATTGTACACACTGTGC	CCTGCATTGTACACACTGTGC	CCTGCATTGTACACACTGTGC	CCTGCATTGTACACACTGTGC	CCTGCATTGTACACACTGTGC	CCTGCATTGTACACACTGTGC	CCTGCATTGTACACACTGTGC	CCTGCATTGTACACACTGTGC	CCTGCATTGTACACACTGTGC	CCTGCATTGTACACACTGTGC	CCTGCATTGTACACACTGTGC
	mir-462	miR-462-5p	TAACGGAACCCATAATGCAGCTG	TAACGGAACCCATAATGCAGCTG	TAACGGAACCCATAATGCAGCTG	TAACGGAACCCATAATGCAGCTG	TAACGGAACCCATAATGCAGCTG	TAACGGAACCCATAATGCAGCT	TAACGGAACCCATAATGCAGCT	TAACGGAACCCATAATGCAGCTG	TAACGGAACCCATAATGCAGCTG	TAACGGAACCCATAATGCAGCTG	TAACGGAACCCATAATGCAGCT	TAACGGAACCCATAATGCAGCT	TAACGGAACCCATAATGCAGCTG	TAACGGAACCCATAATGCAGCT	TAACGGAACCCATAATGCAGCT	TAACGGAACCCATAATGCAGCTG
	mir-489	miR-489-5p		TGGTCGTATGTATGACGTCATT		TGGTCGTATGTATGACGTCATT	TGGTCGTATGTATGACGTCATT	TGGTCGTATGTATGACGTCATT	TGGTCGTATGTATGACGTCATT	TGGTCGTATGTATGACGTCATT		TGGTCGTATGTATGACGTCATT	TGGTCGTATGTATGACGTCATT	TGGTCGTATGTATGACGTCATT	TGGTCGTATGTATGACGTCATT	TGGTCGTATGTATGACGTCATT	TGGTCGTATGTATGACGTCATT	TGGTCGTATGTATGACGTCATT
	mir-499	miR-499-5p	TTAAGACTTGCAGTGATGTTTA	TTAAGACTTGCAGTGATGTTT	TTAAGACTTGCAGTGATGTTT	TTAAGACTTGCAGTGATGTTT	TTAAGACTTGCAGTGATGTTTA	TTAAGACTTGCAGTGATGTTT	TTAAGACTTGCAGTGATGTTT	TTAAGACTTGCAGTGATGTTT	TTAAGACTTGCAGTGATGTTT	TTAAGACTTGCAGTGATGTTT	TTAAGACTTGCAGTGATGTTT	TTAAGACTTGCAGTGATGTTT	TTAAGACTTGCAGTGATGTTT	TTAAGACTTGCAGTGATGTTT	TTAAGACTTGCAGTGATGTTT	TTAAGACTTGCAGTGATGTTT
	mir-6516	miR-6516-5p		TGGCAGTTGCAGGTGTGAGCAT	TGGCAGTTGCAGGTGTGAGC				TGGCAGTTGCAGGTGTGAGC
	mir-7147	miR-7147-5p		TGTACCATGCTGGTAGCCAGTG	TGTACCATGCTGGTAGCCAGTG	TGTACCATGCTGGTAGCCAGTG	TGTACCATGCTGGTAGCCAGTG	TGTACCATGCTGGTAGCCAGTG	TGTACCATGCTGGTAGCCAGTG	TGTACCATGCTGGTAGCCAGTG	TGTACCATGCTGGTAGCCAGTG	TGTACCATGCTGGTAGCCAGTG	TGTACCATGCTGGTAGCCAGTG	TGTACCATGCTGGTAGCCAGTG	TGTACCATGCTGGTAGCCAGTG	TGTACCATGCTGGTAGCCAGTG	TGTACCATGCTGGTAGCCAGTG	TGTACCATGCTGGTAGCCAGTG
	mir-722-2	miR-722-5p		TTTGAAACGTTTTAGCTAAAAA	ATTTGAAACGTTTTAGCTAAAA	TTTGAAACGTTTTAGCTAAA			TTTGAAACGTTTTAGCTAAA		TTTGAAACGTTTTAGCTAAA	TTTGAAACGTTTTAGCTAAA			TTTGAAACGTTTTAGCTAAA	TGAAACGTTTTAGCTAAAAATG	TTTGAAACGTTTTAGCTAAA	TTTGAAACGTTTTAGCTAA
	mir-722-1	miR-722-5p-2		TTTGAAACGTTTTAGCCAAAAA	TTTGAAACGTTTTAGCCAAAAA	TTTGAAACGTTTTAGCCAAA	TTTGAAACGTTTTAGCCAAAAA		TTTGAAACGTTTTAGCCAAAA		TTTGAAACGTTTTAGCCAAAA	TTTGAAACGTTTTAGCCAAA	TTTGAAACGTTTTAGCCAAAA		TTTGAAACGTTTTAGCCAAA	TTTGAAACGTTTTAGCCAAAA	TTTGAAACGTTTTAGCCAAAA	TTTGAAACGTTTTAGCCAAAA
	mir-723	miR-723-5p			AAGGCAGTTTTGATGATGTTAC	AAGGCAGTTTTGATGATGTTAC			AAGGCAGTTTTGATGATGTT		AAGGCAGTTTTGATGATGTTACT					AAGGCAGTTTTGATGATGTTACT
	mir-724-2	miR-724-5p	TTAAAGGGAATTTGCGACTGTT	TTAAAGGGAATTTGCGACTGTT	TTAAAGGGAATTTGCGACTGTT	TTAAAGGGAATTTGCGACTGTT	TTAAAGGGAATTTGCGACTGTT	TTAAAGGGAATTTGCGACTGTT	TTAAAGGGAATTTGCGACTGTT	TTAAAGGGAATTTGCGACTGTT	TTAAAGGGAATTTGCGACTGTT	TTAAAGGGAATTTGCGACTGTT	TTAAAGGGAATTTGCGACTGTT	TTAAAGGGAATTTGCGACTGTT	TTAAAGGGAATTTGCGACTGTT	TTAAAGGGAATTTGCGACTGTT	TTAAAGGGAATTTGCGACTGTT	TTAAAGGGAATTTGCGACTGTT
	mir-724-1	miR-724-5p	TTAAAGGGAATTTGCGACTGTT	TTAAAGGGAATTTGCGACTGTT	TTAAAGGGAATTTGCGACTGTT	TTAAAGGGAATTTGCGACTGTT	TTAAAGGGAATTTGCGACTGTT	TTAAAGGGAATTTGCGACTGTT	TTAAAGGGAATTTGCGACTGTT	TTAAAGGGAATTTGCGACTGTT	TTAAAGGGAATTTGCGACTGTT	TTAAAGGGAATTTGCGACTGTT	TTAAAGGGAATTTGCGACTGTT	TTAAAGGGAATTTGCGACTGTT	TTAAAGGGAATTTGCGACTGTT	TTAAAGGGAATTTGCGACTGTT	TTAAAGGGAATTTGCGACTGTT	TTAAAGGGAATTTGCGACTGTT
	mir-726	miR-726-5p	GGAATTCCGCTAGTTCTGAACTAT	GGAATTCCGCTAGTTCTGAACT	GGAATTCCGCTAGTTCTGAACT	GGAATTCCGCTAGTTCTGAACT	GGAATTCCGCTAGTTCTGAACT	GGAATTCCGCTAGTTCTGAACT	GGAATTCCGCTAGTTCTGAACT	GGAATTCCGCTAGTTCTGAACT	GGAATTCCGCTAGTTCTGAACT		GGAATTCCGCTAGTTCTGAACT				GGAATTCCGCTAGTTCTGAACT
	mir-727-2	miR-727-5p	TCAGTCTTCAGTTCCTCCCAGC	TCAGTCTTCAGTTCCTCCCAGC	TCAGTCTTCAGTTCCTCCCAGC	TCAGTCTTCAGTTCCTCCCAGC	TCAGTCTTCAGTTCCTCCCAGC	TCAGTCTTCAGTTCCTCCCAGC	TCAGTCTTCAGTTCCTCCCAGC	TCAGTCTTCAGTTCCTCCCAGC					TCAGTCTTCAGTTCCTCCCAGC	TCAGTCTTCAGTTCCTCCCAGC		TCAGTCTTCAGTTCCTCCCAGC
	mir-727-1	miR-727-5p-2		TCAGTCTTCAATTCCTCCCAGC	TCAGTCTTCAATTCCTCCCAGC	TCAGTCTTCAATTCCTCCCAGC	TCAGTCTTCAATTCCTCCCAGC	TCAGTCTTCAATTCCTCCCAGC	TCAGTCTTCAATTCCTCCCAGC	TCAGTCTTCAATTCCTCCCAGC	TCAGTCTTCAATTCCTCCCAGC	TCAGTCTTCAATTCCTCCCAGC		TCAGTCTTCAATTCCTCCCAGC	TCAGTCTTCAATTCCTCCCAGC	TCAGTCTTCAATTCCTCCCAGC		TCAGTCTTCAATTCCTCCCAGC
	mir-728-1	miR-728-5p		AAATGTAGTAGACTATAAGTATAC	AAATGTAGTAGACTATAAGTATA	AAATGTAGTAGACTATAAGTATAC	AAATGTAGTAGACTATAAGTATAC	AAATGTAGTAGACTATAAGTA	AAATGTAGTAGACTATAAGTA	AAATGTAGTAGACTATAAGTATAC	AAATGTAGTAGACTATAAGT	AAATGTAGTAGACTATAAGT			AAATGTAGTAGACTATA	AAATGTAGTAGACTATAAGTATAC		AAATGTAGTAGACTATAAGTA
	mir-728-2	miR-728-5p-2	AAATGTAGTAGACTTTAAGT	AAATGTAGTAGACTTTAAGTATAC	AAATGTAGTAGACTTTAAGTATAC	AAATGTAGTAGACTTTAAGTATAC	AAATGTAGTAGACTTTAAGTATAC	AAATGTAGTAGACTTTAAGTAT	AAATGTAGTAGACTTTAAGTATAC	AAATGTAGTAGACTTTAAGTATA						AAATGTAGTAGACTTTAAGTATAC	AAATGTAGTAGACTTTAAGTATAC
	mir-729	miR-729-5p				GGGCTGTATCATAACCAGGCT
	mir-731	miR-731-5p	AATGACACGTTTTCTCCCGGATTG	AATGACACGTTTTCTCCCGGATTG	AATGACACGTTTTCTCCCGGATTG	AATGACACGTTTTCTCCCGGATT	AATGACACGTTTTCTCCCGGATT	AATGACACGTTTTCTCCCGGATT	AATGACACGTTTTCTCCCGGATT	AATGACACGTTTTCTCCCGGATT	AATGACACGTTTTCTCCCGGATT	AATGACACGTTTTCTCCCGGATT	AATGACACGTTTTCTCCCGGATT	AATGACACGTTTTCTCCCGGATT	AATGACACGTTTTCTCCCGGATT	AATGACACGTTTTCTCCCGGATT	AATGACACGTTTTCTCCCGGATT	AATGACACGTTTTCTCCCGGATT
	mir-736	miR-736-5p	CAGCTTTTTGTTTGTATTATGT	CAGCTTTTTGTTTGTATTATGT	CAGCTTTTTGTTTGTATTATGT	CAGCTTTTTGTTTGTATTATGT	CAGCTTTTTGTTTGTATTATGT					CAGCTTTTTGTTTGTATTATGT		CAGCTTTTTGTTTGTATTATGT	CAGCTTTTTGTTTGTATTATGT			CAGCTTTTTGTTTGTATTATGT
	mir-736-2	miR-736-5p	CAGCTTTTTGTTTGTATTATGT	CAGCTTTTTGTTTGTATTATGT	CAGCTTTTTGTTTGTATTATGT	CAGCTTTTTGTTTGTATTATGT	CAGCTTTTTGTTTGTATTATGT					CAGCTTTTTGTTTGTATTATGT		CAGCTTTTTGTTTGTATTATGT	CAGCTTTTTGTTTGTATTATGT			CAGCTTTTTGTTTGTATTATGT
	mir-7a-4	miR-7a-5p	TGGAAGACTAGTGATTTTGTTGTT	TGGAAGACTAGTGATTTTGTTGTT	TGGAAGACTAGTGATTTTGTTGTT	TGGAAGACTAGTGATTTTGTTGTT	TGGAAGACTAGTGATTTTGTTGT	TGGAAGACTAGTGATTTTGTTGT	TGGAAGACTAGTGATTTTGTTGT	TGGAAGACTAGTGATTTTGTTGT	TGGAAGACTAGTGATTTTGTTGTT	TGGAAGACTAGTGATTTTGTTGTT	TGGAAGACTAGTGATTTTGTTGTT	TGGAAGACTAGTGATTTTGTTGTT	TGGAAGACTAGTGATTTTGTTGT	TGGAAGACTAGTGATTTTGTTGT	TGGAAGACTAGTGATTTTGTTGT	TGGAAGACTAGTGATTTTGTTGTT
	mir-7a-3	miR-7a-5p	TGGAAGACTAGTGATTTTGTTGTT	TGGAAGACTAGTGATTTTGTTGTT	TGGAAGACTAGTGATTTTGTTGTT	TGGAAGACTAGTGATTTTGTTGTT	TGGAAGACTAGTGATTTTGTTGT	TGGAAGACTAGTGATTTTGTTGT	TGGAAGACTAGTGATTTTGTTGT	TGGAAGACTAGTGATTTTGTTGT	TGGAAGACTAGTGATTTTGTTGTT	TGGAAGACTAGTGATTTTGTTGTT	TGGAAGACTAGTGATTTTGTTGTT	TGGAAGACTAGTGATTTTGTTGTT	TGGAAGACTAGTGATTTTGTTGT	TGGAAGACTAGTGATTTTGTTGT	TGGAAGACTAGTGATTTTGTTGT	TGGAAGACTAGTGATTTTGTTGTT
	mir-7a-2	miR-7a-5p	TGGAAGACTAGTGATTTTGTTGT	TGGAAGACTAGTGATTTTGTTGT	TGGAAGACTAGTGATTTTGTTGT	TGGAAGACTAGTGATTTTGTTGT	TGGAAGACTAGTGATTTTGTTGT	TGGAAGACTAGTGATTTTGTTGT	TGGAAGACTAGTGATTTTGTTGT	TGGAAGACTAGTGATTTTGTTGT	TGGAAGACTAGTGATTTTGTTGT	TGGAAGACTAGTGATTTTGTTGT	TGGAAGACTAGTGATTTTGTTGT	TGGAAGACTAGTGATTTTGTTGT	TGGAAGACTAGTGATTTTGTTGT	TGGAAGACTAGTGATTTTGTTGT	TGGAAGACTAGTGATTTTGTTGT	TGGAAGACTAGTGATTTTGTTGT
	mir-7a-1	miR-7a-5p	TGGAAGACTAGTGATTTTGTTGTT	TGGAAGACTAGTGATTTTGTTGTT	TGGAAGACTAGTGATTTTGTTGTT	TGGAAGACTAGTGATTTTGTTGTT	TGGAAGACTAGTGATTTTGTTGT	TGGAAGACTAGTGATTTTGTTGT	TGGAAGACTAGTGATTTTGTTGT	TGGAAGACTAGTGATTTTGTTGT	TGGAAGACTAGTGATTTTGTTGTT	TGGAAGACTAGTGATTTTGTTGTT	TGGAAGACTAGTGATTTTGTTGTT	TGGAAGACTAGTGATTTTGTTGTT	TGGAAGACTAGTGATTTTGTTGT	TGGAAGACTAGTGATTTTGTTGT	TGGAAGACTAGTGATTTTGTTGT	TGGAAGACTAGTGATTTTGTTGTT
	mir-92a-1	miR-92a-5p	AGGTTGGGAGAGGTGGCAATGCT	AGGTTGGGAGAGGTGGCAATGCT	AGGTTGGGAGAGGTGGCAATGCT	AGGTTGGGAGAGGTGGCAATGCT	AGGTTGGGAGAGGTGGCAATGCT	AGGTTGGGAGAGGTGGCAATGCT	AGGTTGGGAGAGGTGGCAATGCT	AGGTTGGGAGAGGTGGCAATGC	AGGTTGGGAGAGGTGGCAATGCT	AGGTTGGGAGAGGTGGCAATGCT	AGGTTGGGAGAGGTGGCAATGCT		AGGTTGGGAGAGGTGGCAATGCT	AGGTTGGGAGAGGTGGCAATGCT	AGGTTGGGAGAGGTGGCAATGCT	AGGTTGGGAGAGGTGGCAATGCT
	mir-92a-2	miR-92a-5p-2	AGGTGGGGATCGGTAGCAATGCT	AGGTGGGGATCGGTAGCAATGCT	AGGTGGGGATCGGTAGCAATGCT	AGGTGGGGATCGGTAGCAATGCT	AGGTGGGGATCGGTAGCAATGCT		AGGTGGGGATCGGTAGCAATGCT	AGGTGGGGATCGGTAGCAATGC	AGGTGGGGATCGGTAGCAATGCT	AGGTGGGGATCGGTAGCAATGCT	AGGTGGGGATCGGTAGCAATGCT	AGGTGGGGATCGGTAGCAATGCT	AGGTGGGGATCGGTAGCAATGCT	AGGTGGGGATCGGTAGCAATGCT	AGGTGGGGATCGGTAGCAATGCT	AGGTGGGGATCGGTAGCAATGCT
	mir-92b	miR-92b-5p	AGGTCCGGGATGTGGTGCACTGTT	AGGTCCGGGATGTGGTGCACTGTT	AGGTCCGGGATGTGGTGCACTGTT	AGGTCCGGGATGTGGTGCACTGTT	AGGTCCGGGATGTGGTGCACTGTT	AGGTCCGGGATGTGGTGCACTGTT	AGGTCCGGGATGTGGTGCACTGTT							AGGTCCGGGATGTGGTGCACTGTT
	mir-9-5	miR-9-5p	TTTCGGTTATCTAGCTTTATGA	TTTCGGTTATCTAGCTTTATGA	TTCGGTTATCTAGCTTTATGA	TTTCGGTTATCTAGCTTTATGA			TTTCGGTTATCTAGCTTTATG							TTTCGGTTATCTAGCTTTATGA	TTTCGGTTATCTAGCTTTATGA	TTTCGGTTATCTAGCTTTATGA
	mir-9-9	miR-9-5p	TTTCGGTTATCTAGCTTTATGA	TTTCGGTTATCTAGCTTTATGA	TTCGGTTATCTAGCTTTATGA	TTTCGGTTATCTAGCTTTATGA			TTTCGGTTATCTAGCTTTATG							TTTCGGTTATCTAGCTTTATGA	TTTCGGTTATCTAGCTTTATGA	TTTCGGTTATCTAGCTTTATGA
	mir-9-6	miR-9-5p	TTTCGGTTATCTAGCTTTATGA	TTCGGTTATCTAGCTTTATGAC	TTCGGTTATCTAGCTTTATGA	TTCGGTTATCTAGCTTTATGAC			TTCGGTTATCTAGCTTTATGAC							TTCGGTTATCTAGCTTTATGAC	TTTCGGTTATCTAGCTTTATGA	TTTCGGTTATCTAGCTTTATGA
	mir-9-2	miR-9-5p	TTTCGGTTATCTAGCTTTATGA	TTTCGGTTATCTAGCTTTATGA	TTCGGTTATCTAGCTTTATGA	TTTCGGTTATCTAGCTTTATGA			TTTCGGTTATCTAGCTTTATG							TTTCGGTTATCTAGCTTTATGA	TTTCGGTTATCTAGCTTTATGA	TTTCGGTTATCTAGCTTTATGA
	mir-9-11	miR-9-5p	TTTCGGTTATCTAGCTTTATGA	TTCGGTTATCTAGCTTTATGAC	TTCGGTTATCTAGCTTTATGA	TTCGGTTATCTAGCTTTATGAC			TTCGGTTATCTAGCTTTATGAC							TTCGGTTATCTAGCTTTATGAC	TTTCGGTTATCTAGCTTTATGA	TTTCGGTTATCTAGCTTTATGA
	mir-9-4	miR-9-5p-2	CTTTGGTTATCTAGCTGTATGA	TCTTTGGTTATCTAGCTGTATGA	TCTTTGGTTATCTAGCTGTATGA	TCTTTGGTTATCTAGCTGTATGA	TCTTTGGTTATCTAGCTGTATGA	TCTTTGGTTATCTAGCTGTATG	TCTTTGGTTATCTAGCTGTATGA	TCTTTGGTTATCTAGCTGTATGA	TCTTTGGTTATCTAGCTGTATGA	TCTTTGGTTATCTAGCTGTA	TCTTTGGTTATCTAGCTGTATGA	TCTTTGGTTATCTAGCTGTAT	TCTTTGGTTATCTAGCTGTATGA	TCTTTGGTTATCTAGCTGTATGA	TCTTTGGTTATCTAGCTGTATGA	TCTTTGGTTATCTAGCTGTAT
	mir-9-10	miR-9-5p-2	CTTTGGTTATCTAGCTGTATGA	TCTTTGGTTATCTAGCTGTATGA	TCTTTGGTTATCTAGCTGTATGA	TCTTTGGTTATCTAGCTGTATGA	TCTTTGGTTATCTAGCTGTATGA	TCTTTGGTTATCTAGCTGTATG	TCTTTGGTTATCTAGCTGTATGA	TCTTTGGTTATCTAGCTGTATGA	TCTTTGGTTATCTAGCTGTATGA	TCTTTGGTTATCTAGCTGTA	TCTTTGGTTATCTAGCTGTATGA	TCTTTGGTTATCTAGCTGTAT	TCTTTGGTTATCTAGCTGTATGA	TCTTTGGTTATCTAGCTGTATGA	TCTTTGGTTATCTAGCTGTATGA	TCTTTGGTTATCTAGCTGTAT
	mir-9-7	miR-9-5p-2	CTTTGGTTATCTAGCTGTATGA	TCTTTGGTTATCTAGCTGTATGA	TCTTTGGTTATCTAGCTGTATGA	TCTTTGGTTATCTAGCTGTATGA	TCTTTGGTTATCTAGCTGTATGA	TCTTTGGTTATCTAGCTGTATG	TCTTTGGTTATCTAGCTGTATGA	TCTTTGGTTATCTAGCTGTATGA	TCTTTGGTTATCTAGCTGTATGA	TCTTTGGTTATCTAGCTGTA	TCTTTGGTTATCTAGCTGTATGA	TCTTTGGTTATCTAGCTGTAT	TCTTTGGTTATCTAGCTGTATGA	TCTTTGGTTATCTAGCTGTATGA	TCTTTGGTTATCTAGCTGTATGA	TCTTTGGTTATCTAGCTGTAT
	mir-9-1	miR-9-5p-2	CTTTGGTTATCTAGCTGTATGA	TCTTTGGTTATCTAGCTGTATGA	TCTTTGGTTATCTAGCTGTATGA	TCTTTGGTTATCTAGCTGTATGA	TCTTTGGTTATCTAGCTGTATGA	TCTTTGGTTATCTAGCTGTATG	TCTTTGGTTATCTAGCTGTATGA	TCTTTGGTTATCTAGCTGTATGA	TCTTTGGTTATCTAGCTGTATGA	TCTTTGGTTATCTAGCTGTA	TCTTTGGTTATCTAGCTGTATGA	TCTTTGGTTATCTAGCTGTAT	TCTTTGGTTATCTAGCTGTATGA	TCTTTGGTTATCTAGCTGTATGA	TCTTTGGTTATCTAGCTGTATGA	TCTTTGGTTATCTAGCTGTAT
	mir-9-3	miR-9-5p-2	CTTTGGTTATCTAGCTGTATGA	TCTTTGGTTATCTAGCTGTATGA	TCTTTGGTTATCTAGCTGTATGA	TCTTTGGTTATCTAGCTGTATGA	TCTTTGGTTATCTAGCTGTATGA	TCTTTGGTTATCTAGCTGTATG	TCTTTGGTTATCTAGCTGTATGA	TCTTTGGTTATCTAGCTGTATGA	TCTTTGGTTATCTAGCTGTATGA	TCTTTGGTTATCTAGCTGTA	TCTTTGGTTATCTAGCTGTATGA	TCTTTGGTTATCTAGCTGTAT	TCTTTGGTTATCTAGCTGTATGA	TCTTTGGTTATCTAGCTGTATGA	TCTTTGGTTATCTAGCTGTATGA	TCTTTGGTTATCTAGCTGTAT
	mir-9-8	miR-9-5p-2	CTTTGGTTATCTAGCTGTATGA	TCTTTGGTTATCTAGCTGTATGA	TCTTTGGTTATCTAGCTGTATGA	TCTTTGGTTATCTAGCTGTATGA	TCTTTGGTTATCTAGCTGTATGA	TCTTTGGTTATCTAGCTGTATG	TCTTTGGTTATCTAGCTGTATGA	TCTTTGGTTATCTAGCTGTATGA	TCTTTGGTTATCTAGCTGTATGA	TCTTTGGTTATCTAGCTGTA	TCTTTGGTTATCTAGCTGTATGA	TCTTTGGTTATCTAGCTGTAT	TCTTTGGTTATCTAGCTGTATGA	TCTTTGGTTATCTAGCTGTATGA	TCTTTGGTTATCTAGCTGTATGA	TCTTTGGTTATCTAGCTGTAT
	mir-9-12	miR-9-5p-2	CTTTGGTTATCTAGCTGTATGA	TCTTTGGTTATCTAGCTGTATGA	TCTTTGGTTATCTAGCTGTATGA	TCTTTGGTTATCTAGCTGTATGA	TCTTTGGTTATCTAGCTGTATGA	TCTTTGGTTATCTAGCTGTATG	TCTTTGGTTATCTAGCTGTATGA	TCTTTGGTTATCTAGCTGTATGA	TCTTTGGTTATCTAGCTGTATGA	TCTTTGGTTATCTAGCTGTA	TCTTTGGTTATCTAGCTGTATGA	TCTTTGGTTATCTAGCTGTAT	TCTTTGGTTATCTAGCTGTATGA	TCTTTGGTTATCTAGCTGTATGA	TCTTTGGTTATCTAGCTGTATGA	TCTTTGGTTATCTAGCTGTAT
	mir-96	miR-96-5p	TTTGGCACTAGCACATTTTTGCT	TTTGGCACTAGCACATTTTTGCT	TTTGGCACTAGCACATTTTTGCT	TTTGGCACTAGCACATTTTTGCT	TTTGGCACTAGCACATTTTTGCT	TTTGGCACTAGCACATTTTTGCT	TTTGGCACTAGCACATTTTTGCT	TTTGGCACTAGCACATTTTTGC	TTTGGCACTAGCACATTTTTGCT	TTTGGCACTAGCACATTTTTG	TTTGGCACTAGCACATTTTTGCT	TTTGGCACTAGCACATTTTTGCT	TTTGGCACTAGCACATTTTTG	TTTGGCACTAGCACATTTTTGCT	TTTGGCACTAGCACATTTTTGCT	TTTGGCACTAGCACATTTTTGCT
	mir-96-2	miR-96-5p	TTTGGCACTAGCACATTTTTGCT	TTTGGCACTAGCACATTTTTGCT	TTTGGCACTAGCACATTTTTGCT	TTTGGCACTAGCACATTTTTGCT	TTTGGCACTAGCACATTTTTGCT	TTTGGCACTAGCACATTTTTGCT	TTTGGCACTAGCACATTTTTGCT	TTTGGCACTAGCACATTTTTGC	TTTGGCACTAGCACATTTTTGCT	TTTGGCACTAGCACATTTTTG	TTTGGCACTAGCACATTTTTGCT	TTTGGCACTAGCACATTTTTGCT	TTTGGCACTAGCACATTTTTG	TTTGGCACTAGCACATTTTTGCT	TTTGGCACTAGCACATTTTTGCT	TTTGGCACTAGCACATTTTTGCT
	mir-96-3	miR-96-5p	TTTGGCACTAGCACATTTTTGCT	TTTGGCACTAGCACATTTTTGCT	TTTGGCACTAGCACATTTTTGCT	TTTGGCACTAGCACATTTTTGCT	TTTGGCACTAGCACATTTTTGCT	TTTGGCACTAGCACATTTTTGCT	TTTGGCACTAGCACATTTTTGCT	TTTGGCACTAGCACATTTTTGC	TTTGGCACTAGCACATTTTTGCT	TTTGGCACTAGCACATTTTTG	TTTGGCACTAGCACATTTTTGCT	TTTGGCACTAGCACATTTTTGCT	TTTGGCACTAGCACATTTTTG	TTTGGCACTAGCACATTTTTGCT	TTTGGCACTAGCACATTTTTGCT	TTTGGCACTAGCACATTTTTGCT
	mir-99a	miR-99a-5p	AACCCGTAGATCCGATCTTGT	AACCCGTAGATCCGATCTTGTG	AACCCGTAGATCCGATCTTGTG	AACCCGTAGATCCGATCTTGTG	AACCCGTAGATCCGATCTTGTG	AACCCGTAGATCCGATCTTGT	AACCCGTAGATCCGATCTTGT	AACCCGTAGATCCGATCTTGT	AACCCGTAGATCCGATCTTGT	AACCCGTAGATCCGATCTTGT	AACCCGTAGATCCGATCTTGT	AACCCGTAGATCCGATCTTGT	AACCCGTAGATCCGATCTTGT	AACCCGTAGATCCGATCTTGT	AACCCGTAGATCCGATCTTGT	AACCCGTAGATCCGATCTTGT
	mir-n003-1	miR-n003-5p	CGTGATTGCGGATGCTGTGCAGG	CGTGATTGCGGATGCTGTGCAGG	CGTGATTGCGGATGCTGTGCAGG	CGTGATTGCGGATGCTGTGCAGG	CGTGATTGCGGATGCTGTGCAGG			CGTGATTGCGGATGCTGTGCAGG								CGTGATTGCGGATGCTGTGC
	mir-n003-2	miR-n003-5p	CGTGATTGCGGATGCTGTGCAGG	CGTGATTGCGGATGCTGTGCAGG	CGTGATTGCGGATGCTGTGCAGG	CGTGATTGCGGATGCTGTGCAGG	CGTGATTGCGGATGCTGTGCAGG			CGTGATTGCGGATGCTGTGCAGG								CGTGATTGCGGATGCTGTGC
	mir-n003-3	miR-n003-5p	CGTGATTGCGGATGCTGTGCAGG	CGTGATTGCGGATGCTGTGCAGG	CGTGATTGCGGATGCTGTGCAGG	CGTGATTGCGGATGCTGTGCAGG	CGTGATTGCGGATGCTGTGCAGG			CGTGATTGCGGATGCTGTGCAGG								CGTGATTGCGGATGCTGTGC
	mir-n012	miR-n012-5p		TGCAAATCAGAACGCGGCACGAG	TGCAAATCAGAACGCGGCACGAG	TGCAAATCAGAACGCGGCACGA	TGCAAATCAGAACGCGGCACGA		TGCAAATCAGAACGCGGCACGA		TGCAAATCAGAACGCGGCACGA	TGCAAATCAGAACGCGGCACGA	TGCAAATCAGAACGCGGCACGA		TGCAAATCAGAACGCGGCACGA	TGCAAATCAGAACGCGGCACGA	TGCAAATCAGAACGCGGCACGA	TGCAAATCAGAACGCGGCACG
	mir-n015	miR-n015-5p		TGGGTTCAGTGACTACAGACC	TGGGTTCAGTGACTACAGACC	TGGGTTCAGTGACTACAGACC			TGGGTTCAGTGACTACAGACC	TGGGTTCAGTGACTACAGACC						TGGGTTCAGTGACTACAGACC	TGGGTTCAGTGACTACAGACC
	mir-n024-2	miR-n024-5p		TGTAGAGTCTGTGTGTGGAGCTT	TAGAGTCTGTGTGTGGAGCTTC	TGTAGAGTCTGTGTGTGGAGCT	TGTAGAGTCTGTGTGTGGAGCT		TGTAGAGTCTGTGTGTGGAGCT			TGTAGAGTCTGTGTGTGGAGCT		TGTAGAGTCTGTGTGTGGAGCT		TGTAGAGTCTGTGTGTGGAGCTT	TGTAGAGTCTGTGTGTGGAGC
	mir-n024-1	miR-n024-5p		TGTAGAGTCTGTGTGTGGAGCTT	TAGAGTCTGTGTGTGGAGCTTC	TGTAGAGTCTGTGTGTGGAGCT	TGTAGAGTCTGTGTGTGGAGCT		TGTAGAGTCTGTGTGTGGAGCT			TGTAGAGTCTGTGTGTGGAGCT		TGTAGAGTCTGTGTGTGGAGCT		TGTAGAGTCTGTGTGTGGAGCTT	TGTAGAGTCTGTGTGTGGAGC
	mir-n057	miR-n057-5p	GACAGACTCGTCTGATATGGTGAC	GACAGACTCGTCTGATATGGTGA	GACAGACTCGTCTGATATGGTGA	GACAGACTCGTCTGATATGGTG	GACAGACTCGTCTGATATGGTG		GACAGACTCGTCTGATATGGTG			AGACTCGTCTGATATGGTGACA			CAGACTCGTCTGATATGGTGACA	GACAGACTCGTCTGATATGGTGAC
	mir-n067	miR-n067-5p		TGGCAGTGTAATGTTAGCTGA	TGGCAGTGTAATGTTAGCTGA	TGGCAGTGTAATGTTAGCTGA	TGGCAGTGTAATGTTAGCTGA	TGGCAGTGTAATGTTAGCTGA	TGGCAGTGTAATGTTAGCTGA	TGGCAGTGTAATGTTAGCTGA		TGGCAGTGTAATGTTAGCTG	TGGCAGTGTAATGTTAGCTGAC			TGGCAGTGTAATGTTAGCTGA	TGGCAGTGTAATGTTAGCTGA
	mir-n072	miR-n072-5p	AAGATAGAATGAGATGAGGACT	AAGATAGAATGAGATGAGGACT	AAGATAGAATGAGATGAGGACT	AAGATAGAATGAGATGAGGACT	AAGATAGAATGAGATGAGGACT	AAGATAGAATGAGATGAGGACT	AAGATAGAATGAGATGAGGACT	AAGATAGAATGAGATGAGGACT	AAGATAGAATGAGATGAGGACT	AAGATAGAATGAGATGAGGACT	AAGATAGAATGAGATGAGGACT	AAGATAGAATGAGATGAGGACT	AAGATAGAATGAGATGAGGACT	AAGATAGAATGAGATGAGGACT	AAGATAGAATGAGATGAGGACT	AAGATAGAATGAGATGAGGACT
	mir-n106	miR-n106-5p	ATCCAGACTGACATCTCCTCAC	ATCCAGACTGACATCTCCTCAC	ATCCAGACTGACATCTCCTCAC	ATCCAGACTGACATCTCCTCAC				ATCCAGACTGACATCTCCTC	ATCCAGACTGACATCTCCTCAC	ATCCAGACTGACATCTCCTCAC	ATCCAGACTGACATCTCCTCA	GATCCAGACTGACATCTCCTCAC	ATCCAGACTGACATCTCCTCAC	ATCCAGACTGACATCTCCTCAC		ATCCAGACTGACATCTCCTCAC
	mir-n128-1	miR-n128-5p	AGACTATTTGGAAACCACTGGA	AGACTATTTGGAAACCACTGGA	AGACTATTTGGAAACCACTGGA	AGACTATTTGGAAACCACTGGA	AGACTATTTGGAAACCACTGGA	AGACTATTTGGAAACCACTGGA		AGACTATTTGGAAACCACTGGA	CAGACTATTTGGAAACCACTG	AGACTATTTGGAAACCACTGGA	AGACTATTTGGAAACCACTGGA	AGACTATTTGGAAACCACTGGA	AGACTATTTGGAAACCACTGGA		CAGACTATTTGGAAACCACTG	CAGACTATTTGGAAACCACTGG
	mir-n128-2	miR-n128-5p		CAGACTATTTGGAAACCACT	CAGACTATTTGGAAACCACTG	CAGACTATTTGGAAACCACT				CAGACTATTTGGAAACCACT	CAGACTATTTGGAAACCACTG	AGACTATTTGGAAACCACT			CAGACTATTTGGAAACCACT		CAGACTATTTGGAAACCACTG
	mir-n162	miR-n162-5p	TAAAAGAGGATCCAGCAAGAG	TAAAAGAGGATCCAGCAAGAGA	TAAAAGAGGATCCAGCAAGAGA	TAAAAGAGGATCCAGCAAGAGA	TAAAAGAGGATCCAGCAAGAGA	TAAAAGAGGATCCAGCAAGA	TAAAAGAGGATCCAGCAAGA		TAAAAGAGGATCCAGCAAGAGA	TAAAAGAGGATCCAGCAAGA			AAAAGAGGATCCAGCAAGAG	TAAAAGAGGATCCAGCAAGAG	TAAAAGAGGATCCAGCAAGA	TAAAAGAGGATCCAGCAAGA
	mir-n180	miR-n180-5p	ACTCCAGACTCTGTGATTATGT	ACTCCAGACTCTGTGATTATGT	ACTCCAGACTCTGTGATTATGT	ACTCCAGACTCTGTGATTATGT	ACTCCAGACTCTGTGATTATGT	ACTCCAGACTCTGTGATTATGT	ACTCCAGACTCTGTGATTATGT	ACTCCAGACTCTGTGATTATGT		ACTCCAGACTCTGTGATTATGT	ACTCCAGACTCTGTGATTATGT		ACTCCAGACTCTGTGATTATG	ACTCCAGACTCTGTGATTATGT	ACTCCAGACTCTGTGATTATGT	ACTCCAGACTCTGTGATTATGT
	mir-n246	miR-n246-5p	AGAATAATGCCAGCAGTCGGC	AGAATAATGCCAGCAGTCGGCC	AGAATAATGCCAGCAGTCGGCC	AGAATAATGCCAGCAGTCGGCC	AGAATAATGCCAGCAGTCGGCC	AGAATAATGCCAGCAGTCGGC	AGAATAATGCCAGCAGTCGGCC	AGAATAATGCCAGCAGTCGGC		AGAATAATGCCAGCAGTCGGC			AGAATAATGCCAGCAGTCGGCC	AGAATAATGCCAGCAGTCGGCC	AGAATAATGCCAGCAGTCGGCC	AGAATAATGCCAGCAGTCGGCC
	mir-n260-1	miR-n260-5p	GATGTTGAGTATCAAACTGT	GATGTTGAGTATCAAACTGTA	GATGTTGAGTATCAAACTGTA	GATGTTGAGTATCAAACTGTAT	GATGTTGAGTATCAAACTGTA	GATGTTGAGTATCAAACTGTAT	GATGTTGAGTATCAAACTGTAT	GATGTTGAGTATCAAACTGTAT	GATGTTGAGTATCAAACTGTAT	GATGTTGAGTATCAAACTGTAT	GATGTTGAGTATCAAACTGTAT	GATGTTGAGTATCAAACTGTA	GATGTTGAGTATCAAACTGTA	GATGTTGAGTATCAAACTGTAT	GATGTTGAGTATCAAACTGT	GATGTTGAGTATCAAACTGTAT
	mir-n260-2	miR-n260-5p	GATGTTGAGTATCAAACTGT	GATGTTGAGTATCAAACTGTA	GATGTTGAGTATCAAACTGTA	GATGTTGAGTATCAAACTGTAT	GATGTTGAGTATCAAACTGTA	GATGTTGAGTATCAAACTGTAT	GATGTTGAGTATCAAACTGTAT	GATGTTGAGTATCAAACTGTAT	GATGTTGAGTATCAAACTGTAT	GATGTTGAGTATCAAACTGTAT	GATGTTGAGTATCAAACTGTAT	GATGTTGAGTATCAAACTGTA	GATGTTGAGTATCAAACTGTA	GATGTTGAGTATCAAACTGTAT	GATGTTGAGTATCAAACTGT	GATGTTGAGTATCAAACTGTAT
	mir-n270	miR-n270-5p	GTTGCAGGGCAGTTCATGGAT	GTTGCAGGGCAGTTCATGGAT	CGTTGCAGGGCAGTTCA							GTTGCAGGGCAGTTCATGGAT			GTTGCAGGGCAGTTCATGGAT
	mir-n287-1	miR-n287-5p		TGTGACCCAGTATACCTCCACACC	GTGACCCAGTATACCTCCACACCCG	TGTGACCCAGTATACCTCCACACCCG	GTGACCCAGTATACCTCCACACCC		TGTGACCCAGTATACCTCCACACC		TGTGACCCAGTATACCTCCACACC					TGTGACCCAGTATACCTCCACACC
	mir-n287-2	miR-n287-5p		TGTGACCCAGTATACCTCCACACC	GTGACCCAGTATACCTCCACACCCG	TGTGACCCAGTATACCTCCACACCCG	GTGACCCAGTATACCTCCACACCC		TGTGACCCAGTATACCTCCACACC		TGTGACCCAGTATACCTCCACACC					TGTGACCCAGTATACCTCCACACC
	mir-n287-3	miR-n287-5p		TGTGACCCAGTATACCTCCACACC	GTGACCCAGTATACCTCCACACCCG	TGTGACCCAGTATACCTCCACACCCG	GTGACCCAGTATACCTCCACACCC		TGTGACCCAGTATACCTCCACACC		TGTGACCCAGTATACCTCCACACC					TGTGACCCAGTATACCTCCACACC
	mir-n294	miR-n294-5p							ACCAATCACCACTTGACAAGTC							ACCAATCACCACTTGACAAGTC
	mir-n323	miR-n323-5p					TTAGCTTACAAACTCGGGTGCA		TTAGCTTACAAACTCGGGTGCA				TTAGCTTACAAACTCGGGTGC	TACAAACTCGGGTGCAGTGGACC
	mir-n329	miR-n329-5p	AACGCTACGTCCAGATGAAC	AACGCTACGTCCAGATGAAC	AACGCTACGTCCAGATGAAC	ACGCTACGTCCAGATGAACAGA	AACGCTACGTCCAGATGAAC		AACGCTACGTCCAGATGAAC	AAAACGCTACGTCCAGATGAAC	AACGCTACGTCCAGATGAAC	AACGCTACGTCCAGATGAAC	AACGCTACGTCCAGATGAAC	AACGCTACGTCCAGATGAAC	AACGCTACGTCCAGATGAAC	AACGCTACGTCCAGATGAAC	ACGCTACGTCCAGATGAACAGA	AACGCTACGTCCAGATGAACAG
	mir-n334	miR-n334-5p			CTAGGTGTAAAGAAGGGTTTGT
	mir-n363-1	miR-n363-5p		GAGTTCATGTGAATCAGAATC	GAGTTCATGTGAATCAGAATCA	GAGTTCATGTGAATCAGAATCA	GAGTTCATGTGAATCAGAATCA	GAGTTCATGTGAATCAGAATCA	GAGTTCATGTGAATCAGAATCA	GAGTTCATGTGAATCAGAATCA	GAGTTCATGTGAATCAGAATCA	ACGAGTTCATGTGAATCAGAAT	GAGTTCATGTGAATCAGAATC	GAGTTCATGTGAATCAGAATCA	GAGTTCATGTGAATCAGAATCA	GAGTTCATGTGAATCAGAATCA	CGAGTTCATGTGAATCAGAATC	CGAGTTCATGTGAATCAGAATC
	mir-n363-2	miR-n363-5p		GAGTTCATGTGAATCAGAATC	GAGTTCATGTGAATCAGAATCA	GAGTTCATGTGAATCAGAATCA	GAGTTCATGTGAATCAGAATCA	GAGTTCATGTGAATCAGAATCA	GAGTTCATGTGAATCAGAATCA	GAGTTCATGTGAATCAGAATCA	GAGTTCATGTGAATCAGAATCA	ACGAGTTCATGTGAATCAGAAT	GAGTTCATGTGAATCAGAATC	GAGTTCATGTGAATCAGAATCA	GAGTTCATGTGAATCAGAATCA	GAGTTCATGTGAATCAGAATCA	CGAGTTCATGTGAATCAGAATC	CGAGTTCATGTGAATCAGAATC
	mir-n370	miR-n370-5p		TGCTTGGGCTCAGTCAAACTGT	TGCTTGGGCTCAGTCAAACTGT	TGCTTGGGCTCAGTCAAACTGT	TGCTTGGGCTCAGTCAAACTGT	TGCTTGGGCTCAGTCAAACTGT	TGCTTGGGCTCAGTCAAACTGT			TGCTTGGGCTCAGTCAAACTGT		TGCTTGGGCTCAGTCAAACTGT	TGCTTGGGCTCAGTCAAACTGT	TGCTTGGGCTCAGTCAAACTGT
	mir-n378	miR-n378-5p		TTTCCATACTTGCACTTTACTGTT	TTTCCATACTTGCACTTTACTGTT	TTTCCATACTTGCACTTTACTGTT	TGTTTCCATACTTGCACTTTACTGT		TTTCCATACTTGCACTTTACT		TTTCCATACTTGCACTTTACTGT	TTTCCATACTTGCACTTTACTG				TTTCCATACTTGCACTTTACTGT
	mir-n416	miR-n416-5p	ATGAGTTTGGACTGTGCCGAGT	ATGAGTTTGGACTGTGCCGAGT	ATGAGTTTGGACTGTGCCGAGT	ATGAGTTTGGACTGTGCCGAGT			ATGAGTTTGGACTGTGCCGAGT					ATGAGTTTGGACTGTGCCGAGT	ATGAGTTTGGACTGTGCCGAGT	ATGAGTTTGGACTGTGCCGAGT	ATGAGTTTGGACTGTGCCGAGT
	mir-n421	miR-n421-5p	AGAGCAGACTGGATTCTCTGTC	AGAGCAGACTGGATTCTCTGTC	AGAGCAGACTGGATTCTCTGTC	TGTAGAGCAGACTGGATTCTCT	AGAGCAGACTGGATTCTCTGTC	AGAGCAGACTGGATTCTCTGTC	TGTAGAGCAGACTGGATTCTCT	AGAGCAGACTGGATTCTCTGTC	AGAGCAGACTGGATTCTCTGTC	TGTAGAGCAGACTGGATTCTCT	TGTAGAGCAGACTGGATTCTCT	TGTAGAGCAGACTGGATTCTCT	TGTAGAGCAGACTGGATTCTCT	TGTAGAGCAGACTGGATTCTCT	TGTAGAGCAGACTGGATTCTCT	AGAGCAGACTGGATTCTCTGTC
	mir-n437	miR-n437-5p	TAAGTCTCACACCAGTGCAAAACA	TAAGTCTCACACCAGTGCAAAAC	TAAGTCTCACACCAGTGCAAAAC	TAAGTCTCACACCAGTGCAAAAC	TAAGTCTCACACCAGTGCAAAAC	TAAGTCTCACACCAGTGCAAAAC	TAAGTCTCACACCAGTGCAAAAC	TAAGTCTCACACCAGTGCAAAAC	TAAGTCTCACACCAGTGCAA	TAAGTCTCACACCAGTGCAAAAC	TAAGTCTCACACCAGTGCAAAAC	TAAGTCTCACACCAGTGCAAAAC	TAAGTCTCACACCAGTGCAAAAC	TAAGTCTCACACCAGTGCAAAAC	TAAGTCTCACACCAGTGCAAAAC	TAAGTCTCACACCAGTGCAAA
	mir-n456	miR-n456-5p	TCTTCCATGCACTTTGATGACT	TCTTCCATGCACTTTGATGACT	TCTTCCATGCACTTTGATGACT	TCTTCCATGCACTTTGATGACT	TCTTCCATGCACTTTGATGACT	TCTTCCATGCACTTTGATGACT	TCTTCCATGCACTTTGATGACT	TCTTCCATGCACTTTGATGACT	TCTTCCATGCACTTTGATGACT	TCTTCCATGCACTTTGATGACT	TCTTCCATGCACTTTGATGACT	TCTTCCATGCACTTTGATGACT	TCTTCCATGCACTTTGATGACT	TCTTCCATGCACTTTGATGACT	TCTTCCATGCACTTTGATGACT	TCTTCCATGCACTTTGATGACT
	mir-n470a	miR-n470a-5p		TTACAATTAAAGGATATTTCTT	TTACAATTAAAGGATATTTCTT	TTACAATTAAAGGATATTTCTT	TTACAATTAAAGGATATTTCTT	TTACAATTAAAGGATATTTCTT	TTACAATTAAAGGATATTTCTT			TTACAATTAAAGGATATTTCTT	TTACAATTAAAGGATATTTCT			TTACAATTAAAGGATATTTCTT	TTACAATTAAAGGATATTTCTT
	mir-n470b	miR-n470b-5p		TTACAATTAAAGGATATTTCTC	TTACAATTAAAGGATATTTCTC	TTACAATTAAAGGATATTTCTC	TTACAATTAAAGGATATTTCTC	TTACAATTAAAGGATATTTCTC	TTACAATTAAAGGATATTTCT			TTACAATTAAAGGATATTTCTC	TTACAATTAAAGGATATTTCT			TTACAATTAAAGGATATTTCT	TTACAATTAAAGGATATTTCTC	TTACAATTAAAGGATATTTCTC
	mir-n482	miR-n482-5p		CCATTAAAAATATCCATCTGA	CCATTAAAAATATCCATCTGAAG	CCATTAAAAATATCCATCTGAAGT	CCATTAAAAATATCCATCTGAAG					CATTAAAAATATCCATCTGAAG				CCATTAAAAATATCCATCTGA
	mir-n483	miR-n483-5p		AGGAAATCTGCTTCTGTTGGTTT	AGGAAATCTGCTTCTGTTGGTT	AGGAAATCTGCTTCTGTTGGTT	AGGAAATCTGCTTCTGTTGGTTT	AGGAAATCTGCTTCTGTTGGT	AGGAAATCTGCTTCTGTTGGTT		AGGAAATCTGCTTCTGTTGGTT	AGGAAATCTGCTTCTGTTGGTT		AGGAAATCTGCTTCTGTTGGTT	AGGAAATCTGCTTCTGTTGGTTT			AGGAAATCTGCTTCTGTTGGTTT
	mir-n487	miR-n487-5p		ATTCTGTTCATCTGGACGTAG		AAGTTGATTCTGTTCATC			TTCTGTTCATCTGGACGTAGA	GATTCTGTTCATCTGGA	TGATTCTGTTCATCTGGACG	TTCTGTTCATCTGGACGTAGA		TTCTGTTCATCTGGACGTAG			GTTGATTCTGTTCATCTGGA	TGATTCTGTTCATCTGGACG
	mir-n495	miR-n495-5p				CAGTCTGTTGTATCTTCACT					GCCTCCAGTCTGTTGTATCTTCACT				AGTCTGTTGTATCTTCACTGATT
	mir-n498	miR-n498-5p	GCAGCCGGAGCCCGAACACATC	GCAGCCGGAGCCCGAACACATC	AGCAGCCGGAGCCCGAACACATCG	AGCAGCCGGAGCCCGAACACAT	AGCAGCCGGAGCCCGAACACAT		AGCCGGAGCCCGAACACATCG		GCAGCCGGAGCCCGAACACAT	GCAGCCGGAGCCCGAACACATC		CAGCCGGAGCCCGAACACATC	GCAGCCGGAGCCCGAACACATC	GCAGCCGGAGCCCGAACACATC	GCAGCCGGAGCCCGAACACATC
	mir-n500	miR-n500-5p	TGCAGTGAGTCAGTCTGAAGCT	TGCAGTGAGTCAGTCTGAAGCT	TGCAGTGAGTCAGTCTGAAGCT	TGCAGTGAGTCAGTCTGAAGCT	TGCAGTGAGTCAGTCTGAAGCT		TGCAGTGAGTCAGTCTGAAGC							TGCAGTGAGTCAGTCTGAAGCT
	mir-n518	miR-n518-5p	ACAGCAACATGAGCACTTACGTGAATTCTGAAAACAT	ACAGCAACATGAGCACTTACGT
	mir-n529	miR-n529-5p	TTTCTGCTGCAGAGCTTGTTCTCT	TTTCTGCTGCAGAGCTTGTTCTC	TCTGCTGCAGAGCTTGTTCTCTCACT	TTTCTGCTGCAGAGCTTGTTCTC	TTCTGCTGCAGAGCTTGTTCTCTCAC		TTTCTGCTGCAGAGCTTGTTCT	TTTCTGCTGCAGAGCTTGTTCTC	TTCTGCTGCAGAGCTTGTTCT	TTCTGCTGCAGAGCTTGTTCT		TTTCTGCTGCAGAGCTTGTTCT	TTTCTGCTGCAGAGCTTGTTCT	TTTCTGCTGCAGAGCTTGTTCTC	TTTCTGCTGCAGAGCTTGTTCTC
	mir-n530	miR-n530-5p	CTGATGAAATCACTCTATGTTCCT	CTGATGAAATCACTCTATGTTCCT	CTGATGAAATCACTCTATGTTCCT	CTGATGAAATCACTCTATGTTCCT	CTGATGAAATCACTCTATGTTCCT		CTGATGAAATCACTCTATGTTCCT							CTGATGAAATCACTCTATGTTCCT	CTGATGAAATCACTCTATGTTCCT
	mir-n547	miR-n547-5p		TTGTTGTTGCTGCTGTGATGCT	TTGTTGTTGCTGCTGTGATGCT	TTGTTGTTGCTGCTGTGATGCT	TTGTTGTTGCTGCTGTGATGCT		TTGTTGTTGCTGCTGTGATGCT							TTGTTGTTGCTGCTGTGATGCT
	mir-n576	miR-n576-5p		CACGGCTGTCAGTGGGGCCCAGCG	CACGGCTGTCAGTGGGGCCCAGC		CACGGCTGTCAGTGGGGCCCAGC
	mir-n579	miR-n579-5p		ATGAGAATGCTGACAGGGAGC	ATGAGAATGCTGACAGGGAGC		ATGAGAATGCTGACAGGGAGC		ATGAGAATGCTGACAGGGAGC		ATGAGAATGCTGACAGGGAG	ATGAGAATGCTGACAGGGAGCT		ATGAGAATGCTGACAGGGAGC	ATGAGAATGCTGACAGGGAGCT	ATGAGAATGCTGACAGGGAGC		ATGAGAATGCTGACAGGGAG
	mir-n612	miR-n612-5p	TCTTGGAGGGTTTGCTACAGTGC	TCTTGGAGGGTTTGCTACAGTGC	TCTTGGAGGGTTTGCTACAGTGC	TCTTGGAGGGTTTGCTACAGTGC					TCTTGGAGGGTTTGCTACAGTG	TCTTGGAGGGTTTGCTACAGTGC	TCTTGGAGGGTTTGCTACAGTGCT		TCTTGGAGGGTTTGCTACAGTGC	TCTTGGAGGGTTTGCTACAGTGC		TCTTGGAGGGTTTGCTACAGTGC
	mir-n615	miR-n615-5p		AAAGGCATTATGGACAGACCTCA
	mir-n631	miR-n631-5p	TATATGGTCTTTTTGTGGGA	TATATGGTCTTTTTGTGGGA	TATATGGTCTTTTTGTGGGA	TATATGGTCTTTTTGTGGGA	TATATGGTCTTTTTGTGGGAA			TATATGGTCTTTTTGTGGGAAA	TATATGGTCTTTTTGTGGGAA	TATATGGTCTTTTTGTGGGA	TATATGGTCTTTTTGTGGGA		TATATGGTCTTTTTGTGGGAA
	mir-n659	miR-n659-5p	GTGCCATATCTGACTGTACGCAAT	GTGCCATATCTGACTGTACGCAAT	GTGCCATATCTGACTGTACGCAAT	GTGCCATATCTGACTGTACGCA	GTGCCATATCTGACTGTACGCA	GTGCCATATCTGACTGTACGC	GTGCCATATCTGACTGTACGCA	GTGCCATATCTGACTGTACGCA	GTGCCATATCTGACTGTACGCA	GTGCCATATCTGACTGTACGCA	GTGCCATATCTGACTGTACGCA	GTGCCATATCTGACTGTACGCA	GTGCCATATCTGACTGTACGCA	GTGCCATATCTGACTGTACGCA	GTGCCATATCTGACTGTACGCA	GTGCCATATCTGACTGTACGCA
	mir-n682	miR-n682-5p	GTGGGTTTGGTTCACTTTGA	AGTGGGTTTGGTTCACTTTGA						AGTGGGTTTGGTTCACTTTGA	AGTGGGTTTGGTTCACTTTGAT		AGTGGGTTTGGTTCACTTTGA
	mir-n688	miR-n688-5p	TGCACAGTGTGGATTAGTTGACT	TGCACAGTGTGGATTAGTTGACT	TGCACAGTGTGGATTAGTTGACT	TGCACAGTGTGGATTAGTTGACT	TGCACAGTGTGGATTAGTTGACT	TGCACAGTGTGGATTAGTTGACT	TGCACAGTGTGGATTAGTTGACT	TGCACAGTGTGGATTAGTTGACT	TGCACAGTGTGGATTAGTTGA		TGCACAGTGTGGATTAGTTGAC		TGCACAGTGTGGATTAGTTGACT	TGCACAGTGTGGATTAGTTGACT	TGCACAGTGTGGATTAGTTGACT	TGCACAGTGTGGATTAGTTGAC
	mir-n692	miR-n692-5p	TCAGTAACTGGAATCTGTCCCT	TCAGTAACTGGAATCTGTCCCTGC	TCAGTAACTGGAATCTGTCCCTGC	TCAGTAACTGGAATCTGTCCCT	TCAGTAACTGGAATCTGTCCCTGC	TCAGTAACTGGAATCTGTCCCT	TCAGTAACTGGAATCTGTCCCTG	TCAGTAACTGGAATCTGTCCCT	TCAGTAACTGGAATCTGTCCCT	TCAGTAACTGGAATCTGTCCCT	TCAGTAACTGGAATCTGTCCCT	TCAGTAACTGGAATCTGTCCCTGC	TCAGTAACTGGAATCTGTCC	TCAGTAACTGGAATCTGTCCC	TCAGTAACTGGAATCTGTCCCT	TCAGTAACTGGAATCTGTCCCT
	mir-n693	miR-n693-5p										TCTGCTTGAAGTTCATAGGTTC			TGCTTGAAGTTCATAGGTTC			TCTGCTTGAAGTTCATAGGTTC
	mir-n713	miR-n713-5p							TCAGCCCTGAGTTTTAAGCTT							AGCCCTGAGTTTTAAGCTTTTCA	CAGCCCTGAGTTTTAAGCTTTTC
	mir-n734	miR-n734-5p	CTGCTCCACAGTTCCAAGCCAG	CTGCTCCACAGTTCCAAGCCAG	CTGCTCCACAGTTCCAAGCCA	CTGCTCCACAGTTCCAAGCCAG				CTGCTCCACAGTTCCAAGCCA	CTGCTCCACAGTTCCAAGCC	CTGCTCCACAGTTCCAAGCCAG			CTGCTCCACAGTTCCAAGCCAG
	mir-n737	miR-n737-5p		AAAGCATTGCTCTACCTGCAC	AAAGCATTGCTCTACCTGCAC	AAAGCATTGCTCTACCTGCAC	AAAGCATTGCTCTACCTGCAC	AAAGCATTGCTCTACCTGCACT	AAAGCATTGCTCTACCTGCAC	AAAGCATTGCTCTACCTGCAC	AAAGCATTGCTCTACCTGCAC	AAAGCATTGCTCTACCTG	AAAGCATTGCTCTACCTGCAC	AAAGCATTGCTCTACCTGCAC	AAAGCATTGCTCTACCTGCAC	AAAGCATTGCTCTACCTGCAC	AAAGCATTGCTCTACCTGCAC	AAAGCATTGCTCTACCTGCAC
	mir-n739	miR-n739-5p		TTTTCCTCTGATCTGCCTCCTCT	TTTTCCTCTGATCTGCCTCCTCT	TTTTCCTCTGATCTGCCTCCTCT	TTTTCCTCTGATCTGCCTCCTC	TGTTTTCCTCTGATCTGCCTCCTCT	TTTTCCTCTGATCTGCCTCCTCT			TGTTTTCCTCTGATCTGCCTCCT	TTTTCCTCTGATCTGCCTCCTC		TGTTTTCCTCTGATCTGCCTCCT	TTTTCCTCTGATCTGCCTCCTCT	TGTTTTCCTCTGATCTGCCTCCT	TGTTTTCCTCTGATCTGCCTCC
	mir-n741	miR-n741-5p	AAACAAAGGTGTGTACTCTCC	GAAACAAAGGTGTGTACTCTC	AAACAAAGGTGTGTACTCTCC	GAAACAAAGGTGTGTACTCTC	AAACAAAGGTGTGTACTCTCC	GAAACAAAGGTGTGTACTCTC	GAAACAAAGGTGTGTACTCTC		GAAACAAAGGTGTGTACTCTC	GAAACAAAGGTGTGTACTCTC	AAACAAAGGTGTGTACTCTCC	AAACAAAGGTGTGTACTCTC	AAACAAAGGTGTGTACTCTCC	GAAACAAAGGTGTGTACTCTC	AAACAAAGGTGTGTACTCTCC	GAAACAAAGGTGTGTACTCTC
	mir-n745	miR-n745-5p	GAGTTTGATCTCTGAGCAGGAT	GAGTTTGATCTCTGAGCAGGAT	GAGTTTGATCTCTGAGCAGGAT	GAGTTTGATCTCTGAGCAGGAT	GAGTTTGATCTCTGAGCAGGAT			GAGTTTGATCTCTGAGCAGGAT
	mir-n760	miR-n760-5p	AGTGGCTTTGGTCAGCTTTGG	AGTGGCTTTGGTCAGCTTTGG	AGTGGCTTTGGTCAGCTTTGGT					AGTGGCTTTGGTCAGCTTTGGTA	AGTGGCTTTGGTCAGCTTTGGT
	mir-n762	miR-n762-5p	TACATGCAGAGGTGGAGCAAGA	TACATGCAGAGGTGGAGCAAGA	TACATGCAGAGGTGGAGCAAGA	TACATGCAGAGGTGGAGCAAGA	TACATGCAGAGGTGGAGCAAGA	TACATGCAGAGGTGGAGCAAGA	TACATGCAGAGGTGGAGCAAGA	TACATGCAGAGGTGGAGCAAGA	TACATGCAGAGGTGGAGCAAGA	TACATGCAGAGGTGGAGCAAGA	TACATGCAGAGGTGGAGCAA		TACATGCAGAGGTGGAGCAAGA	TACATGCAGAGGTGGAGCAAGA	TACATGCAGAGGTGGAGCAAGA	TACATGCAGAGGTGGAGCAAGA
	mir-n768	miR-n768-5p		AAGGATAACTACAACTGTACTT	AAGGATAACTACAACTGTACT	AAGGATAACTACAACTGTACTT			AAGGATAACTACAACTGTACTT		AAGGATAACTACAACTGTACT	AAGGATAACTACAACTGTACT	AAGGATAACTACAACTGTACT	TAAGGATAACTACAACTGTACT	AAGGATAACTACAACTGTACT	AAGGATAACTACAACTGTACT	TAAGGATAACTACAACTGTACT	AAGGATAACTACAACTGTACT
	mir-n771	miR-n771-5p	ATCACAAGAACATAAGTACTTA	ATCACAAGAACATAAGTACTTA	ATCACAAGAACATAAGTACTTA	ATCACAAGAACATAAGTACTTA	ATCACAAGAACATAAGTACTTA
	mir-n780	miR-n780-5p	CTGATTTCATTTGGTGACGTAGA	CTGATTTCATTTGGTGACGTAGA	CTGATTTCATTTGGTGACGTAGA	CTGATTTCATTTGGTGACGTAGA	CTGATTTCATTTGGTGACGTAGA	CTGATTTCATTTGGTGACGTAGA	CTGATTTCATTTGGTGACGTAGA	CTGATTTCATTTGGTGACGTAGA		CTGATTTCATTTGGTGACG	CTGATTTCATTTGGTGACGTAGA	CTGATTTCATTTGGTGACGTAGA	TGATTTCATTTGGTGACGTAGA	CTGATTTCATTTGGTGACGTAG	CTGATTTCATTTGGTGACGTAGA	CTGATTTCATTTGGTGACGTAG
	mir-n784	miR-n784-5p	AAGGGAATATCGTGAGTGTAGCT	AAGGGAATATCGTGAGTGTAGCT	AAGGGAATATCGTGAGTGTAGCT	AAGGGAATATCGTGAGTGTAGCT	AAGGGAATATCGTGAGTGTAGCT		AAGGGAATATCGTGAGTGTAGC	AAGGGAATATCGTGAGTGTAGC	AAGGGAATATCGTGAGTGTAGCT	AAGGGAATATCGTGAGTGTAGC	AAGGGAATATCGTGAGTGTAGCT	AAGGGAATATCGTGAGTGTAGCT		AAGGGAATATCGTGAGTGTAGCT		AAGGGAATATCGTGAGTGTAGC
	mir-n791	miR-n791-5p		ACTAGCACCACTTAATGAACAA	ACTAGCACCACTTAATGAACAA	ACTAGCACCACTTAATGAACAA	ACTAGCACCACTTAATGAAC	ACTAGCACCACTTAATGAAC	ACTAGCACCACTTAATGAAC	ACTAGCACCACTTAATGAACAA	ACTAGCACCACTTAATGAACAA	ACTAGCACCACTTAATGAAC	ACTAGCACCACTTAATGAAC	ACTAGCACCACTTAATGAAC	ACTAGCACCACTTAATGAACAA	TAGCACCACTTAATGAACAATG	ACTAGCACCACTTAATGAACAA	ACTAGCACCACTTAATGAAC
	mir-n797	miR-n797-5p				CATGAGAGCGGAAACTTTGCA		AACATGAGAGCGGAAACTTTGC			AACATGAGAGCGGAAACTTTGC	AACATGAGAGCGGAAACTTTGC	AACATGAGAGCGGAAACTTTGC	AACATGAGAGCGGAAACTTTGC	AACATGAGAGCGGAAACTTTGC	ACATGAGAGCGGAAACTTTGCA	AACATGAGAGCGGAAACTTTGCA	AACATGAGAGCGGAAACTTTGC
	mir-n801	miR-n801-5p	GACACCAATTTGCTCTGTAAGC	GACACCAATTTGCTCTGTAAGC	GACACCAATTTGCTCTGTAAGC	GACACCAATTTGCTCTGTAAGC	GACACCAATTTGCTCTGTAAGC	GACACCAATTTGCTCTGTAAGC	GACACCAATTTGCTCTGTAAGC	GACACCAATTTGCTCTGTAAGC	GACACCAATTTGCTCTGTAAGC	GACACCAATTTGCTCTGTAAGC	GACACCAATTTGCTCTGTAAGC	GACACCAATTTGCTCTGTAAGC	GACACCAATTTGCTCTGTAAGC	GACACCAATTTGCTCTGTAAGC	GACACCAATTTGCTCTGTAAGC	GACACCAATTTGCTCTGTAAG
	mir-n811	miR-n811-5p		TCGTACCACACTGTTAGAGGTTT	TCGTACCACACTGTTAGAGG	TCGTACCACACTGTTAGAGGTT	TCGTACCACACTGTTAGAGGTT		TCGTACCACACTGTTAGAGGTT			TCGTACCACACTGTTAGAGGTT				TCGTACCACACTGTTAGAGGTT
	mir-n813-2	miR-n813-5p		AATGATCCAAGTGTCCTGAGCCATT													AATGATCCAAGTGTCCTGAGCCATT
	mir-n813-1	miR-n813-5p		AATGATCCAAGTGTCCTGAGCCATT													AATGATCCAAGTGTCCTGAGCCATT
	mir-n836	miR-n836-5p		AGAATAATGCCAGCAGTCGGTC	AGAATAATGCCAGCAGTCGGTC	AGAATAATGCCAGCAGTCGGTC	AGAATAATGCCAGCAGTCGGTC	AGAATAATGCCAGCAGTCGGTC	AGAATAATGCCAGCAGTCGGTC	AGAATAATGCCAGCAGTCGG	AGAATAATGCCAGCAGTCGGTC	AGAATAATGCCAGCAGTCGGTC			AGAATAATGCCAGCAGTCGGTC	AGAATAATGCCAGCAGTCGGTC	AGAATAATGCCAGCAGTCGGTC	AGAATAATGCCAGCAGTCGGTC
	mir-n843	miR-n843-5p		ACCTCTCTCCCCCTGCCTTTGT	ACCTCTCTCCCCCTGCCTTTGT	ACCTCTCTCCCCCTGCCTTTGT	ACCTCTCTCCCCCTGCCTTTGT		ACCTCTCTCCCCCTGCCTTTGT	ACCTCTCTCCCCCTGCCTTTGT	ACCTCTCTCCCCCTGCCTTTGT	ACCTCTCTCCCCCTGCCTTTGT			ACCTCTCTCCCCCTGCCTTTGT		ACCTCTCTCCCCCTGCCTTTGT	ACCTCTCTCCCCCTGCCTTTGT
	mir-n847	miR-n847-5p	ATCCGGGACATGCAGCTCTCC	ATCCGGGACATGCAGCTCTCC	ATCCGGGACATGCAGCTCTCC				ATCCGGGACATGCAGCTCTCC	ATCCGGGACATGCAGCTCTCC	ATCCGGGACATGCAGCTCTCC	ATCCGGGACATGCAGCTCT			ATCCGGGACATGCAGCTCTCC	ATCCGGGACATGCAGCTCTCC	CGGGACATGCAGCTCTCC
	mir-n852	miR-n852-5p		TGGCATTAGTGCTTGAGCAGCT	TGGCATTAGTGCTTGAGCAGCT	TGGCATTAGTGCTTGAGCAGCT	TGGCATTAGTGCTTGAGCAGCT	TGGCATTAGTGCTTGAGCAGCT	TGGCATTAGTGCTTGAGCAGCT			TGGCATTAGTGCTTGAGCAGCT				TGGCATTAGTGCTTGAGCAGCT		TGGCATTAGTGCTTGAGCAGC
	mir-n873	miR-n873-5p		GCAGCTCAGAGTGGATGATGT	GCAGCTCAGAGTGGATGATGTC	GCAGCTCAGAGTGGATGATGTC	GCAGCTCAGAGTGGATGATGTC						CAGCTCAGAGTGGATGATGTC		GCAGCTCAGAGTGGATGATGTC		CAGAGTGGATGATGTCA	GCAGCTCAGAGTGGATGATGTC
	mir-n875	miR-n875-5p		TACAGGACATGTGTGAAAAGG		TACAGGACATGTGTGAAAAGG					TACAGGACATGTGTGAAAAGG				TACAGGACATGTGTGAAAAGG		ACAGGACATGTGTGAAAAGG
	mir-n878	miR-n878-5p		CCTGGGAAAACGTGTAATAGAC		CTGGGAAAACGTGTAATAGACA	CCTGGGAAAACGTGTAATAGAC	CCTGGGAAAACGTGTAATAGACA	CCTGGGAAAACGTGTAATAGA		CTGGGAAAACGTGTAATAGAC					CTGGGAAAACGTGTAATAGACA
	mir-n885-1	miR-n885-5p	GATGTTGAGTATCAAACTGT	GATGTTGAGTATCAAACTGTA	GATGTTGAGTATCAAACTGTA	GATGTTGAGTATCAAACTGTAT	GATGTTGAGTATCAAACTGTA	GATGTTGAGTATCAAACTGTAT	GATGTTGAGTATCAAACTGTAT	GATGTTGAGTATCAAACTGTAT	GATGTTGAGTATCAAACTGTAT	GATGTTGAGTATCAAACTGTAT	GATGTTGAGTATCAAACTGTAT	GATGTTGAGTATCAAACTGTA	GATGTTGAGTATCAAACTGTA	GATGTTGAGTATCAAACTGTAT	GATGTTGAGTATCAAACTGT	GATGTTGAGTATCAAACTGTAT
	mir-n885-2	miR-n885-5p	GATGTTGAGTATCAAACTGT	GATGTTGAGTATCAAACTGTA	GATGTTGAGTATCAAACTGTA	GATGTTGAGTATCAAACTGTAT	GATGTTGAGTATCAAACTGTA	GATGTTGAGTATCAAACTGTAT	GATGTTGAGTATCAAACTGTAT	GATGTTGAGTATCAAACTGTAT	GATGTTGAGTATCAAACTGTAT	GATGTTGAGTATCAAACTGTAT	GATGTTGAGTATCAAACTGTAT	GATGTTGAGTATCAAACTGTA	GATGTTGAGTATCAAACTGTA	GATGTTGAGTATCAAACTGTAT	GATGTTGAGTATCAAACTGT	GATGTTGAGTATCAAACTGTAT
	mir-n886	miR-n886-5p	TCGGCTTTCTCACTCGACGGC	TCGGCTTTCTCACTCGACGGC	TCGGCTTTCTCACTCGACGGC	TCGGCTTTCTCACTCGACGGC					TCGGCTTTCTCACTCGACGGC	TCGGCTTTCTCACTCGACGGC			TCGGCTTTCTCACTCGACGGC	TCGGCTTTCTCACTCGACGGC	TCGGCTTTCTCACTCGACGGC	TCGGCTTTCTCACTCGACGGC
	mir-n893	miR-n893-5p	GAAATAAAGAATTCTCTCGAAGT	GAAATAAAGAATTCTCTCGAAGT	GAAATAAAGAATTCTCTCGAAGT	GAAATAAAGAATTCTCTCGAAGT	GAAATAAAGAATTCTCTCGAAGT			TAAAGAATTCTCTCGAAGTGTT
	mir-n896	miR-n896-5p		GCCTGGTGTCCGGTTCTCGCA	CAGCCTGGTGTCCGGTTCTCGC		ACCAGCCTGGTGTCCGGTTCTCGCAACG					GCCTGGTGTCCGGTTCTCGCA
	mir-n903	miR-n903-5p														ACAGACACTGGGCACGGCCCTG		ACAGACACTGGGCACGGCCCTG
	mir-n904	miR-n904-5p		AAGCCGTGAATTCATGTTAACA				AAAGCCGTGAATTCATGTTAAC			TAAAGCCGTGAATTCATGTTAAC	AAAGCCGTGAATTCATGTTA			AAAGCCGTGAATTCATGTTAA			AAAGCCGTGAATTCATGTTA
	mir-n907	miR-n907-5p		TAGGCGTGTCACTGCGTGTCACA	TAGGCGTGTCACTGCGTGTCACA	TAGGCGTGTCACTGCGTGTCACA	TAGGCGTGTCACTGCGTGTCACA		TAGGCGTGTCACTGCGTGTC							TAGGCGTGTCACTGCGTGTCACA
	mir-n932	miR-n932-5p		CCCAACATGCTGGAACCAGCTG	CCCAACATGCTGGAACCAGCT	CCCAACATGCTGGAACCAGC	CCCAACATGCTGGAACCAGCTG		CCCAACATGCTGGAACCAGCT		CCCAACATGCTGGAACCAGCT	CCAACATGCTGGAACCAGCT			CCCAACATGCTGGAACCAGCT	CCCAACATGCTGGAACCAGCT		CCCAACATGCTGGAACCAGCT
	mir-n941	miR-n941-5p		AAAGCAGTACTCTACCTGCACT			AAAGCAGTACTCTACCTGCACT				AAAGCAGTACTCTACCTGCACT	AAAGCAGTACTCTACCTGCACT			AAAGCAGTACTCTACCTGCACT			AAAGCAGTACTCTACCTGCACT
	mir-n943	miR-n943-5p	CCTCAAGCTGCTGTTGCTCGTCT	CCTCAAGCTGCTGTTGCTCGTCT	CCTCAAGCTGCTGTTGCTCGTCT	CCTCAAGCTGCTGTTGCTCGTCT	CCTCAAGCTGCTGTTGCTCGTCTG		CTCAAGCTGCTGTTGCTCGTCT							CCTCAAGCTGCTGTTGCTCGTC
	mir-n948	miR-n948-5p		TTGACTTTCTGCCCCGACGGC	TTGACTTTCTGCCCCGACGGC	TTGACTTTCTGCCCCGACGGC	TTGACTTTCTGCCCCGACGGC		TTGACTTTCTGCCCCGACGGC		TGACTTTCTGCCCCGACGGCG	TTGACTTTCTGCCCCGACGGC	TTGACTTTCTGCCCCGACGGC		TTGACTTTCTGCCCCGACGGC	GTTGACTTTCTGCCCCGACGGC		TTGACTTTCTGCCCCGACGGC
	mir-n956	miR-n956-5p		CGTCTCGTCCTGGATGTGAGCT	CGTCTCGTCCTGGATGTGAGCT	CGTCTCGTCCTGGATGTGAGCT	CGTCTCGTCCTGGATGTGAGC									CGTCTCGTCCTGGATGTGAGCT
	mir-n961	miR-n961-5p	TGACCCCACCTCCACAGAGG	TGACCCCACCTCCACAGAGGGA	TGACCCCACCTCCACAGAGGGA	TGACCCCACCTCCACAGAGGGA	TGACCCCACCTCCACAGAG		TGACCCCACCTCCACAGAGGGA		TGACCCCACCTCCACAGAGGGA				CCACCTCCACAGAGGG	TGACCCCACCTCCACAGAGGG	TGACCCCACCTCCACAGAGGGA	TGACCCCACCTCCACAGAGGGA
	mir-n965	miR-n965-5p	TGATTGTTCATCTGGACGTA	TGATTGTTCATCTGGACGTA	TGATTGTTCATCTGGACGTA	TGATTGTTCATCTGGACGTA						TGATTGTTCATCTGGACGT	TGATTGTTCATCTGGACGTA		TGATTGTTCATCTGGACGTAA		ATCTGGACGTAACGTT
	mir-n987	miR-n987-5p	AGCAAGTGTCGTTGGTTCACT	AGCAAGTGTCGTTGGTTCACT	AGCAAGTGTCGTTGGTTCACT	AAGCAAGTGTCGTTGGTTCACT	AGCAAGTGTCGTTGGTTCACT			AAGCAAGTGTCGTTGGTTCACT	AAGCAAGTGTCGTTGGTTCACT
	let-7a-6	let-7a-3p		CTATACAGCCTATTACCTTCCT	CTATACAGCCTATTACCTTCCT	CTATACAGCCTATTACCTTCCT	CTATACAGCCTATTACCTTCCT	TATACAGCCTATTACCTTCCTT	CTATACAGCCTATTACCTTCCT	CTATACAGCCTATTACCTTCCT	CTATACAGCCTATTACCTTCCT	CTATACAGCCTATTACCTTCCT	CTATACAGCCTATTACCTTCCT	CTATACAGCCTATTACCTTCCT	CTATACAGCCTATTACCTTCCT	CTATACAGCCTATTACCTTCCT	CTATACAGCCTATTACCTTCCT	CTATACAGCCTATTACCTTCCT
	let-7a-1	let-7a-3p-2	ACACCCCGGGAGATAACTGTACAAC	CTGTACAACCTCCTAGCTTTCC	CTGTACAACCTCCTAGCTTTCC	CTGTACAACCTCCTAGCTTTCC	CTGTACAACCTCCTAGCTTTCC		CTGTACAACCTCCTAGCTTTCC	ACACCCCGGGAGATAACTGTACA	CTGTACAACCTCCTAGCTTTCC	CTGTACAACCTCCTAGCTTTCC	CTGTACAACCTCCTAGCTTTCC	CTGTACAACCTCCTAGCTTTCC	CTGTACAACCTCCTAGCTTTCC	CTGTACAACCTCCTAGCTTTCC	CTGTACAACCTCCTAGCTTTC	CTGTACAACCTCCTAGCTTTCC
	let-7a-2	let-7a-3p-3		CTATTCAACCTACTGTCTTTC	CTATTCAACCTACTGTCTTTC	CTATTCAACCTACTGTCTTTC	CTATTCAACCTACTGTCTTTC				CTATTCAACCTACTGTCTTTCC	CTATTCAACCTACTGTCTTTC	CTATTCAACCTACTGTCTTTC		CTATTCAACCTACTGTCTTTC	ATAACTATTCAACCTACTGTCT		CTATTCAACCTACTGTCTTT
	let-7a-4	let-7a-3p-4				CTATACAGTCTATTGCCTTCC			CTATACAGTCTATTGCCTTCC		CTATACAGTCTATTGCCTTCC	CTATACAGTCTATTGCCTTCC	CTATACAGTCTATTGCCTTCC	CTATACAGTCTATTGCCTTCC	CTATACAGTCTATTGCCTTCC	CTATACAGTCTATTGCCTTCCC	CTATACAGTCTATTGCCTTCC	CTATACAGTCTATTGCCTTCC
	let-7a-7	let-7a-3p-5	TATACAACTTACTGTCTTTCCT	TATACAACTTACTGTCTTTCCT	TATACAACTTACTGTCTTTCCT	TATACAACTTACTGTCTTTCCT	TATACAACTTACTGTCTTTCCT	TATACAACTTACTGTCTTTCCT	TATACAACTTACTGTCTTTCCT	CTATACAACTTACTGTCTTTCC	TATACAACTTACTGTCTTTCCT	TATACAACTTACTGTCTTTCCT	CTATACAACTTACTGTCTTTCC	TATACAACTTACTGTCTTTCCT	TATACAACTTACTGTCTTTCCT	TATACAACTTACTGTCTTTCCT	TATACAACTTACTGTCTTTCCT	CTATACAACTTACTGTCTTTCC
	let-7a-5	let-7a-3p-5	TATACAACTTACTGTCTTTCCT	TATACAACTTACTGTCTTTCCT	TATACAACTTACTGTCTTTCCT	TATACAACTTACTGTCTTTCCT	TATACAACTTACTGTCTTTCCT	TATACAACTTACTGTCTTTCCT	TATACAACTTACTGTCTTTCCT	AGATGACTATACAACTTACTGT	TATACAACTTACTGTCTTTCCT	TATACAACTTACTGTCTTTCCT	CTATACAACTTACTGTCTTTCC	TATACAACTTACTGTCTTTCCT	TATACAACTTACTGTCTTTCCT	TATACAACTTACTGTCTTTCCT	TATACAACTTACTGTCTTTCCT	CTATACAACTTACTGTCTTTCC
	let-7a-3	let-7a-3p-6	CTGTACAGCCTCCTAGCTTTCC	CTGTACAGCCTCCTAGCTTTCC	CTGTACAGCCTCCTAGCTTTCC	CTGTACAGCCTCCTAGCTTTCC	CTGTACAGCCTCCTAGCTTTCC		CTGTACAGCCTCCTAGCTTTCC		CTGTACAGCCTCCTAGCTTTCC	CTGTACAGCCTCCTAGCTTTCC	CTGTACAGCCTCCTAGCTTTCC	CTGTACAGCCTCCTAGCTTTCC	CTGTACAGCCTCCTAGCTTTCC	CTGTACAGCCTCCTAGCTTTCC	ACTGTACAGCCTCCTAGCTTTC	CTGTACAGCCTCCTAGCTTTCC
	let-7b-2	let-7b-3p	CTATACAACCTACTGCCTTCCC	CTATACAACCTACTGCCTTCCC	CTATACAACCTACTGCCTTCC	CTATACAACCTACTGCCTTCC	CTATACAACCTACTGCCTTCC	CTATACAACCTACTGCCTTCC	CTATACAACCTACTGCCTTCCCT	CTATACAACCTACTGCCTTCC	CTATACAACCTACTGCCTTCC	CTATACAACCTACTGCCTTCC	CTATACAACCTACTGCCTTCC	CTATACAACCTACTGCCTTCC	CTATACAACCTACTGCCTTCC	CTATACAACCTACTGCCTTCCCT	CTATACAACCTACTGCCTTCCC	CTATACAACCTACTGCCTTCC
	let-7b-1	let-7b-3p	CTATACAACCTACTGCCTTCCC	CTATACAACCTACTGCCTTCCC	CTATACAACCTACTGCCTTCC	CTATACAACCTACTGCCTTCC	CTATACAACCTACTGCCTTCC	CTATACAACCTACTGCCTTCC	TCAGGAGCTAACTATACAACCT	CTATACAACCTACTGCCTTCC	CTATACAACCTACTGCCTTCC	TCAGGAGCTAACTATACAACCT	CTATACAACCTACTGCCTTCC	CTATACAACCTACTGCCTTCC	CTATACAACCTACTGCCTTCC	TCAGGAGCTAACTATACAACCT	CTATACAACCTACTGCCTTCCC	CTATACAACCTACTGCCTTCC
	let-7c	let-7c-3p	GTTAACTGTACAACCTTCTAGC	GTTAACTGTACAACCTTCTAGC	CTGTACAACCTTCTAGCTTTCC	GTTAACTGTACAACCTTCTAGC	CTGTACAACCTTCTAGCTTTCC	GTTAACTGTACAACCTTCTAGC	GTTAACTGTACAACCTTCTAGC	CTGTACAACCTTCTAGCTTTCC	GTTAACTGTACAACCTTCTAGC	GTTAACTGTACAACCTTCTAGC	CTGTACAACCTTCTAGCTTTCC	GTTAACTGTACAACCTTCTAGC	GTTAACTGTACAACCTTCTAGC	GTTAACTGTACAACCTTCTAGC	GTTAACTGTACAACCTTCTAGC	GTTAACTGTACAACCTTCTAGC
	let-7d-2	let-7d-3p	TAATAAACAGCCTGGAGATAACTGTACAACCTTCTAGC	CTGTACAACCTTCTAGCTTTCC	CTGTACAACCTTCTAGCTTTCC	CTGTACAACCTTCTAGCTTTCC	CTGTACAACCTTCTAGCTTTCC	AGATAACTGTACAACCTTCT	CTGTACAACCTTCTAGCTTTCC	CTGTACAACCTTCTAGCTTTCC	CTGTACAACCTTCTAGCTTTCC	CTGTACAACCTTCTAGCTTTCC	CTGTACAACCTTCTAGCTTTCC	CTGTACAACCTTCTAGCTTTCC	CTGTACAACCTTCTAGCTTTCC	CTGTACAACCTTCTAGCTTTCC	CTGTACAACCTTCTAGCTTTCC	CTGTACAACCTTCTAGCTTTC
	let-7d-1	let-7d-3p	CTGTACAACCTTCTAGCTTTCC	CTGTACAACCTTCTAGCTTTCC	CTGTACAACCTTCTAGCTTTCC	CTGTACAACCTTCTAGCTTTCC	CTGTACAACCTTCTAGCTTTCC	AGATAACTGTACAACCTTCT	CTGTACAACCTTCTAGCTTTCC	CTGTACAACCTTCTAGCTTTCC	CTGTACAACCTTCTAGCTTTCC	CTGTACAACCTTCTAGCTTTCC	CTGTACAACCTTCTAGCTTTCC	CTGTACAACCTTCTAGCTTTCC	CTGTACAACCTTCTAGCTTTCC	CTGTACAACCTTCTAGCTTTCC	CTGTACAACCTTCTAGCTTTCC	CTGTACAACCTTCTAGCTTTC
	let-7e-2	let-7e-3p	CTATACAATCTACTGTCTTTC	TATACAATCTACTGTCTTTCCT	TATACAATCTACTGTCTTTCCT	TATACAATCTACTGTCTTTCCT	CTATACAATCTACTGTCTTTCC	CTATACAATCTACTGTCTTTC	TATACAATCTACTGTCTTTCCT	CTATACAATCTACTGTCTTTC	ACTATACAATCTACTGT	TATACAATCTACTGTCTTTCCT	TATACAATCTACTGTCTTTCCT		TATACAATCTACTGTCTTTCCT	TATACAATCTACTGTCTTTCCT	TATACAATCTACTGTCTTTCCT	CTATACAATCTACTGTCTTTC
	let-7e-1	let-7e-3p-2	CTATACAATCTACTGTCTTTC	CTATACAATCTACTGTCTTTCC	ACTATACAATCTACTGTCTTTC	CTATACAATCTACTGTCTTTCC	CTATACAATCTACTGTCTTTCC	CTATACAATCTACTGTCTTTC	CTATACAATCTACTGTCTTTC	CTATACAATCTACTGTCTTTC	ACTATACAATCTACTGT	CTATACAATCTACTGTCTTTCC	CTATACAATCTACTGTCTTTCC			CTATACAATCTACTGTCTTTC		CTATACAATCTACTGTCTTTC
	let-7f	let-7f-3p			CTATACAATCTATTGCCTTCC			TATACAATCTATTGCCTTCC	AGATAACTATACAATCTATTGCCT	CTATACAATCTATTGCCTTCC		CTATACAATCTATTGCCTTCC	CTATACAATCTATTGCCTTCC			GATAACTATACAATCTATTGCC	CTATACAATCTATTGCCTTCC	CTATACAATCTATTGCCTTCC
	let-7g-1	let-7g-3p		CTATACAGCCTACTGTCTTTCT	CTATACAGCCTACTGTCTTTCT	CTATACAGCCTACTGTCTTTCT	CTATACAGCCTACTGTCTTTCT		CTATACAGCCTACTGTCTTTCT		CTATACAGCCTACTGTCTTTCT	CTATACAGCCTACTGTCTTTCT	CTATACAGCCTACTGTCTTTCT	CTATACAGCCTACTGTCTTTCT	CTATACAGCCTACTGTCTTTCT	CTATACAGCCTACTGTCTTTCT	CTATACAGCCTACTGTCTTTCT	CTATACAGCCTACTGTCTTTCT
	let-7g-2	let-7g-3p-2		CTATACAGTCTACTGTCTTTCT	CTATACAGTCTACTGTCTTTCT	CTATACAGTCTACTGTCTTTCT	CTATACAGTCTACTGTCTTTCT	CTATACAGTCTACTGTCTTTCT	CTATACAGTCTACTGTCTTTCT	CTATACAGTCTACTGTCTTTCT	CTATACAGTCTACTGTCTTTCT	CTATACAGTCTACTGTCTTTCT	CTATACAGTCTACTGTCTTTCT	CTATACAGTCTACTGTCTTTCT	CTATACAGTCTACTGTCTTTCT	CTATACAGTCTACTGTCTTTCT	CTATACAGTCTACTGTCTTTCT	CTATACAGTCTACTGTCTTTCT
	let-7h	let-7h-3p	CTATACAACTTACTGCCTTCCT	CTATACAACTTACTGCCTTCCT	CTATACAACTTACTGCCTTCCT	CTATACAACTTACTGCCTTCCT	CTATACAACTTACTGCCTTCCT	CTATACAACTTACTGCCTTCCT	CTATACAACTTACTGCCTTCCT	CTATACAACTTACTGCCTTCCT	CTATACAACTTACTGCCTTCCT	CTATACAACTTACTGCCTTCCT	CTATACAACTTACTGCCTTCCT	CTATACAACTTACTGCCTTCCT	CTATACAACTTACTGCCTTCCT	CTATACAACTTACTGCCTTCCT	CTATACAACTTACTGCCTTCCT	CTATACAACTTACTGCCTTCCT
	let-7i-1	let-7i-3p		ATGACTGCGCAATCTACTGCCTTGC	CTGCGCAATCTACTGCCTTGC		CCCTTGTGGAGATGACTGCGCAATCTACTGCCTTGC		CTGCGCAATCTACTGCCTTGC			CTGCGCAATCTACTGCCTTG			CTGCGCAATCTACTGCCTTGC	GAGATGACTGCGCAATCTACTGCCT		CTGCGCAATCTACTGCCTTGC
	let-7i-2	let-7i-3p-2	CTGCGCAAGCTACTGCCTTGCT	CTGCGCAAGCTACTGCCTTGCT	GATGACTGCGCAAGCTACTGCCTTGC	CTGCGCAAGCTACTGCCTTGCT	CTGCGCAAGCTACTGCCTTGCT		CTGCGCAAGCTACTGCCTTGCT		CTGCGCAAGCTACTGCCTTGC	CTGCGCAAGCTACTGCCTTG	CTGCGCAAGCTACTGCCTTGC	CTGCGCAAGCTACTGCCTTG	CTGCGCAAGCTACTGCCTTG	CTGCGCAAGCTACTGCCTTGCT	CTGCGCAAGCTACTGCCTTGC	CTGCGCAAGCTACTGCCTTG
	let-7j	let-7j-3p		CTGTACAAGTGACTGCCTTGC	CTGTACAAGTGACTGCCTTGC	CTGTACAAGTGACTGCCTTGC	TGATTCTGCCCAATACAGGAGCTAACTGTACAAGTGACT		CTGTACAAGTGACTGCCTTGC	CTGTACAAGTGACTGCCT	CTGTACAAGTGACTGCCTTGC	CTGTACAAGTGACTGCCTTGC	CTGTACAAGTGACTGCCTTGC	CTGTACAAGTGACTGCCT	CTGTACAAGTGACTGCCTTGC	CTGTACAAGTGACTGCCTTGC	CTGTACAAGTGACTGCCTTGC	CTGTACAAGTGACTGCCTTGC
	mir-100-1	miR-100-3p		CAAGCTTGTATCTACAGGTCTG	CCACAAGCTTGTATCTACAGGT	CAAGCTTGTATCTACAGGTCTG			CACAAGCTTGTATCTACAGGT		CAAGCTTGTATCTACAGGTCT	CAAGCTTGTATCTACAGGTCTG			CAAGCTTGTATCTACAGGTCTG	ACAAGCTTGTATCTACAGGTCT		CAAGCTTGTATCTACAGGTCTG
	mir-100-2	miR-100-3p-2		CAAGCTCGTATCTATAGGTATG	CAAGCTCGTATCTATAGGTATG	CAAGCTCGTATCTATAGGTATG	CAAGCTCGTATCTATAGGTATG	CAAGCTCGTATCTATAGGTATG	CAAGCTCGTATCTATAGGTATG	CAAGCTCGTATCTATAGGTATG	CAAGCTCGTATCTATAGGTATG	CAAGCTCGTATCTATAGGTATG	CAAGCTCGTATCTATAGGTATG	CAAGCTCGTATCTATAGGTATG	CAAGCTCGTATCTATAGGTATG	CAAGCTCGTATCTATAGGTATG	CAAGCTCGTATCTATAGGTATG	CAAGCTCGTATCTATAGGTATG
	mir-101b	miR-101b-3p	GTACAGTACTATGATAACTGAA	GTACAGTACTATGATAACTGAA	GTACAGTACTATGATAACTGAA	GTACAGTACTATGATAACTGAA	GTACAGTACTATGATAACTGAA	TACAGTACTATGATAACTGAAG	GTACAGTACTATGATAACTGAA	TACAGTACTATGATAACTGAA	TACAGTACTATGATAACTGAAG	TACAGTACTATGATAACTGAA	TACAGTACTATGATAACTGAAG	TACAGTACTATGATAACTGAAG	TACAGTACTATGATAACTGAA	GTACAGTACTATGATAACTGAA	GTACAGTACTATGATAACTGAA	TACAGTACTATGATAACTGAAG
	mir-103-2	miR-103-3p	AGCAGCATTGTACAGGGCTATGA	AGCAGCATTGTACAGGGCTATGA	AGCAGCATTGTACAGGGCTATGA	AGCAGCATTGTACAGGGCTATGA	AGCAGCATTGTACAGGGCTATGA	AGCAGCATTGTACAGGGCTATGA	AGCAGCATTGTACAGGGCTATGA	AGCAGCATTGTACAGGGCTATGA	AGCAGCATTGTACAGGGCTATGA	AGCAGCATTGTACAGGGCTATGA	AGCAGCATTGTACAGGGCTATGA	AGCAGCATTGTACAGGGCTATGA	AGCAGCATTGTACAGGGCTATGA	AGCAGCATTGTACAGGGCTATGA	AGCAGCATTGTACAGGGCTATGA	AGCAGCATTGTACAGGGCTATGA
	mir-103-1	miR-103-3p	AGCAGCATTGTACAGGGCTATGA	AGCAGCATTGTACAGGGCTATGA	AGCAGCATTGTACAGGGCTATGA	AGCAGCATTGTACAGGGCTATGA	AGCAGCATTGTACAGGGCTATGA	AGCAGCATTGTACAGGGCTATGA	AGCAGCATTGTACAGGGCTATGA	AGCAGCATTGTACAGGGCTATGA	AGCAGCATTGTACAGGGCTATGA	AGCAGCATTGTACAGGGCTATGA	AGCAGCATTGTACAGGGCTATGA	AGCAGCATTGTACAGGGCTATGA	AGCAGCATTGTACAGGGCTATGA	AGCAGCATTGTACAGGGCTATGA	AGCAGCATTGTACAGGGCTATGA	AGCAGCATTGTACAGGGCTATGA
	mir-106a	miR-106a-3p		ACTGCAGTGTGAGCACTTCTTT	CTGGCCTACTGCAGTGTGAGCACTTCTT	ACTGCAGTGTGAGCACTTCTTT						TACTGCAGTGTGAGCACTTCTTT			ACTGCAGTGTGAGCACTTCTTT	ACTGCAGTGTGAGCACTTCTTT
	mir-107	miR-107-3p	AGCAGCATTGTACAGGGCTATC	AGCAGCATTGTACAGGGCTATC	AGCAGCATTGTACAGGGCTATC	AGCAGCATTGTACAGGGCTATC	AGCAGCATTGTACAGGGCTATC	AGCAGCATTGTACAGGGCTATC	AGCAGCATTGTACAGGGCTATC	AGCAGCATTGTACAGGGCTATC	AGCAGCATTGTACAGGGCTATC	AGCAGCATTGTACAGGGCTATC	AGCAGCATTGTACAGGGCTATC	AGCAGCATTGTACAGGGCTATC	AGCAGCATTGTACAGGGCTATC	AGCAGCATTGTACAGGGCTATC	AGCAGCATTGTACAGGGCTATC	AGCAGCATTGTACAGGGCTATC
	mir-10a	miR-10a-3p	CAAATTCGCATCTTGGGGAGT	CAAATTCGCATCTTGGGGAGT	CAAATTCGCATCTTGGGGAGT	CAAATTCGCATCTTGGGGAGT	ACAAATTCGCATCTTGGGGAGT		CAAATTCGCATCTTGGGGAGT	CAAATTCGCATCTTGGGGAGT	ACAAATTCGCATCTTGGGGAGT		ACAAATTCGCATCTTGGGGAGT		CAAATTCGCATCTTGGGGAGT		CAAATTCGCATCTTGGGGAGT	CAAATTCGCATCTTGGGGAG
	mir-10b-1	miR-10b-3p	CAGATTCGATTCTAGGGGAGT	CAGATTCGATTCTAGGGGAGTA	CAGATTCGATTCTAGGGGAGTA	CAGATTCGATTCTAGGGGAGTA	CAGATTCGATTCTAGGGGAGT	AGATTCGATTCTAGGGGAGT	ACAGATTCGATTCTAGGGGAGT		ACAGATTCGATTCTAGGGGAGT	ACAGATTCGATTCTAGGGGAGT			ACAGATTCGATTCTAGGGGAGT	CAGATTCGATTCTAGGGGAGT	CAGATTCGATTCTAGGGGAG	ACAGATTCGATTCTAGGGGAGT
	mir-10b-2	miR-10b-3p-2		CAAATACGTCTCTACAGGAATA	CAAATACGTCTCTACAGGAATA	CAAATACGTCTCTACAGGAATA	CAAATACGTCTCTACAGGAATA		TCGCAAATACGTCTCTACAGGA		CAAATACGTCTCTACAGGAA	CAAATACGTCTCTACAGGAATA	CAAATACGTCTCTACAGGAAT		CAAATACGTCTCTACAGGAAT		CAAATACGTCTCTACAGGAAT	CAAATACGTCTCTACAGGAAT
	mir-10c	miR-10c-3p	CAAATTCGCTTCTAGGGGAGT	ACAAATTCGCTTCTAGGGGAGT	CAAATTCGCTTCTAGGGGAGT	CAAATTCGCTTCTAGGGGAGT	CAAATTCGCTTCTAGGGGAGT		ACAAATTCGCTTCTAGGGGAG	CAAATTCGCTTCTAGGGGAG	ACAAATTCGCTTCTAGGGGAG	ACAAATTCGCTTCTAGGGGAG	ACAAATTCGCTTCTAGGGGAG		ACAAATTCGCTTCTAGGGGAG	CAAATTCGCTTCTAGGGGAGT	CAAATTCGCTTCTAGGGGAGT	ACAAATTCGCTTCTAGGGGAG
	mir-10d	miR-10d-3p	CAGATTGGGTTCTTGGGGAGTC	CAGATTGGGTTCTTGGGGAGTC	CAGATTGGGTTCTTGGGGAGTC	CAGATTGGGTTCTTGGGGAGTC	CAGATTGGGTTCTTGGGGAGTC		CAGATTGGGTTCTTGGGGAGTCT		CAGATTGGGTTCTTGGGGAGT	CAGATTGGGTTCTTGGGGAGT
	mir-122	miR-122-3p		AACGCCATTATCACACTAAATA	AACGCCATTATCACACTAAATA	AACGCCATTATCACACTAAATA	AACGCCATTATCACACTAAATA						AACGCCATTATCACACTAAAT					AACGCCATTATCACACTAAA
	mir-124a-5	miR-124a-3p	TAAGGCACGCGGTGAA	TAAGGCACGCGGTGAAT	TAAGGCACGCGGTGAATGCCAA	TAAGGCACGCGGTGAATGCCAA	TAAGGCACGCGGTGAATGCCAA	TAAGGCACGCGGTGAATGC	TAAGGCACGCGGTGAATGC	TAAGGCACGCGGTGAA	TAAGGCACGCGGTGAATGCC	TTAAGGCACGCGGTGAATGCC	TAAGGCACGCGGTGAAT	TAAGGCACGCGGTGAAT	TAAGGCACGCGGTGAAT	TAAGGCACGCGGTGAATGC	TAAGGCACGCGGTGAAT	TAAGGCACGCGGTGAAT
	mir-124a-2	miR-124a-3p	TAAGGCACGCGGTGAA	TAAGGCACGCGGTGAAT	TAAGGCACGCGGTGAATGCCAA	TAAGGCACGCGGTGAATGCCAA	TAAGGCACGCGGTGAATGCCAA	TAAGGCACGCGGTGAATGC	TAAGGCACGCGGTGAATGC	TAAGGCACGCGGTGAA	TAAGGCACGCGGTGAATGCC	TTAAGGCACGCGGTGAATGCC	TAAGGCACGCGGTGAAT	TAAGGCACGCGGTGAAT	TAAGGCACGCGGTGAAT	TAAGGCACGCGGTGAATGC	TAAGGCACGCGGTGAAT	TAAGGCACGCGGTGAAT
	mir-124a-6	miR-124a-3p	TAAGGCACGCGGTGAA	TAAGGCACGCGGTGAAT	TAAGGCACGCGGTGAATGCCAA	TAAGGCACGCGGTGAATGCCAA	TAAGGCACGCGGTGAATGCCAA	TAAGGCACGCGGTGAATGC	TAAGGCACGCGGTGAATGC	TAAGGCACGCGGTGAA	TAAGGCACGCGGTGAATGCC	TTAAGGCACGCGGTGAATGCC	TAAGGCACGCGGTGAAT	TAAGGCACGCGGTGAAT	TAAGGCACGCGGTGAAT	TAAGGCACGCGGTGAATGC	TAAGGCACGCGGTGAAT	TAAGGCACGCGGTGAAT
	mir-124a-3	miR-124a-3p	TAAGGCACGCGGTGAA	TAAGGCACGCGGTGAAT	TAAGGCACGCGGTGAATGCCAA	TAAGGCACGCGGTGAATGCCAA	TAAGGCACGCGGTGAATGCCAA	TAAGGCACGCGGTGAATGC	TAAGGCACGCGGTGAATGC	TAAGGCACGCGGTGAA	TAAGGCACGCGGTGAATGCC	TTAAGGCACGCGGTGAATGCC	TAAGGCACGCGGTGAAT	TAAGGCACGCGGTGAAT	TAAGGCACGCGGTGAAT	TAAGGCACGCGGTGAATGC	TAAGGCACGCGGTGAAT	TAAGGCACGCGGTGAAT
	mir-124a-4	miR-124a-3p	TAAGGCACGCGGTGAA	TAAGGCACGCGGTGAAT	TAAGGCACGCGGTGAATGCCAA	TAAGGCACGCGGTGAATGCCAA	TAAGGCACGCGGTGAATGCCAA	TAAGGCACGCGGTGAATGC	TAAGGCACGCGGTGAATGC	TAAGGCACGCGGTGAA	TAAGGCACGCGGTGAATGCC	TTAAGGCACGCGGTGAATGCC	TAAGGCACGCGGTGAAT	TAAGGCACGCGGTGAAT	TAAGGCACGCGGTGAAT	TAAGGCACGCGGTGAATGC	TAAGGCACGCGGTGAAT	TAAGGCACGCGGTGAAT
	mir-124a-1	miR-124a-3p	TAAGGCACGCGGTGAA	TAAGGCACGCGGTGAAT	TAAGGCACGCGGTGAATGCCAA	TAAGGCACGCGGTGAATGCCAA	TAAGGCACGCGGTGAATGCCAA	TAAGGCACGCGGTGAATGC	TAAGGCACGCGGTGAATGC	TAAGGCACGCGGTGAA	TAAGGCACGCGGTGAATGCC	TTAAGGCACGCGGTGAATGCC	TAAGGCACGCGGTGAAT	TAAGGCACGCGGTGAAT	TAAGGCACGCGGTGAAT	TAAGGCACGCGGTGAATGC	TAAGGCACGCGGTGAAT	TAAGGCACGCGGTGAAT
	mir-124b-1	miR-124b-3p	TCAAGGTCCACTGTGAACACT	TCAAGGTCCACTGTGAACACTG	TCAAGGTCCACTGTGAACACTG	TCAAGGTCCACTGTGAACACTG	TCAAGGTCCACTGTGAACACTG	TCAAGGTCCACTGTGAACACTG	TCAAGGTCCACTGTGAACACTG	TCAAGGTCCACTGTGAACACT	TCAAGGTCCACTGTGAACACTG	TCAAGGTCCACTGTGAACACT	TCAAGGTCCACTGTGAACAC		TCAAGGTCCACTGTGAACACTG	TCAAGGTCCACTGTGAACACT	TCAAGGTCCACTGTGAACACT	TCAAGGTCCACTGTGAACACT
	mir-124b-2	miR-124b-3p-2							TCAAGGTCCGCCGTGAACACG						TCAAGGTCCGCCGTGAACACG	TCAAGGTCCGCCGTGAACACGA
	mir-124b-3	miR-124b-3p-3		TCAAGGTCCGCTGTGAACACGCAG	CAAGGTCCGCTGTGAACACGCAG				TCAAGGTCCGCTGTGAACACGC
	mir-125a-1	miR-125a-3p	ACAGGTGAGGTCCTCGGGAAC	ACAGGTGAGGTCCTCGGGAACA	ACAGGTGAGGTCCTCGGGAA	ACAGGTGAGGTCCTCGGGAAC	ACAGGTGAGGTCCTCGGGAAC	ACAGGTGAGGTCCTCGGGAA	ACAGGTGAGGTCCTCGGGAAC	ACAGGTGAGGTCCTCGGGAAC	ACAGGTGAGGTCCTCGGGAAC	ACAGGTGAGGTCCTCGGGAA	ACAGGTGAGGTCCTCGGGAAC	ACAGGTGAGGTCCTCGGGAA	ACAGGTGAGGTCCTCGGGAA	ACAGGTGAGGTCCTCGGGAA	ACAGGTGAGGTCCTCGGGAA	ACAGGTGAGGTCCTCGGGAA
	mir-125a-2	miR-125a-3p-2	CAGGTGAGGTCCTTGGGAACA	CAGGTGAGGTCCTTGGGAACA	ACAGGTGAGGTCCTTGGGAACA	CAGGTGAGGTCCTTGGGAACA	ACAGGTGAGGTCCTTGGGAACA	ACAGGTGAGGTCCTTGGGAACA	CAGGTGAGGTCCTTGGGAAC	ACAGGTGAGGTCCTTGGGAAC	ACAGGTGAGGTCCTTGGGAAC	CAGGTGAGGTCCTTGGGAAC	CAGGTGAGGTCCTTGGGAAC	ACAGGTGAGGTCCTTGGGAAC	CAGGTGAGGTCCTTGGGAAC	CAGGTGAGGTCCTTGGGAAC	CAGGTGAGGTCCTTGGGAAC	ACAGGTGAGGTCCTTGGGAAC
	mir-125b-3	miR-125b-3p	ACGGGTTGGGTTCTTGGGAGCT	ACGGGTTGGGTTCTTGGGAGCT	ACGGGTTGGGTTCTTGGGAGCT	ACGGGTTGGGTTCTTGGGAGCT	ACGGGTTGGGTTCTTGGGAGCT	ACGGGTTGGGTTCTTGGGAGCT	ACGGGTTGGGTTCTTGGGAGCT	ACGGGTTGGGTTCTTGGGAGCT	ACGGGTTGGGTTCTTGGGAGCT	ACGGGTTGGGTTCTTGGGAGCT	ACGGGTTGGGTTCTTGGGAGCT	ACGGGTTGGGTTCTTGGGAGCT	ACGGGTTGGGTTCTTGGGAGCT	ACGGGTTGGGTTCTTGGGAGCT	ACGGGTTGGGTTCTTGGGAGCT	ACGGGTTGGGTTCTTGGGAGCT
	mir-125b-2	miR-125b-3p-2	ACGGGTTAGGCTCTTGGGACGC	ACGGGTTAGGCTCTTGGGACGC	ACGGGTTAGGCTCTTGGGACGC	ACGGGTTAGGCTCTTGGGACGC	ACGGGTTAGGCTCTTGGGACGC	ACGGGTTAGGCTCTTGGGACGC	ACGGGTTAGGCTCTTGGGACGC	ACGGGTTAGGCTCTTGGGACGC	ACGGGTTAGGCTCTTGGGACGC	ACGGGTTAGGCTCTTGGGACGC	ACGGGTTAGGCTCTTGGGACGC	ACGGGTTAGGCTCTTGGGACGC	ACGGGTTAGGCTCTTGGGACGC	ACGGGTTAGGCTCTTGGGACGC	ACGGGTTAGGCTCTTGGGACGC	ACGGGTTAGGCTCTTGGGACGC
	mir-125b-1	miR-125b-3p-3	ACGGGTTAGGCTCTCGGGAGC	ACGGGTTAGGCTCTCGGGAGCT	ACGGGTTAGGCTCTCGGGAGCT	ACGGGTTAGGCTCTCGGGAGCT	ACGGGTTAGGCTCTCGGGAGCT	ACGGGTTAGGCTCTCGGGAGCT	ACGGGTTAGGCTCTCGGGAGCT	ACGGGTTAGGCTCTCGGGAGC	ACGGGTTAGGCTCTCGGGAGCT	ACGGGTTAGGCTCTCGGGAGCT	ACGGGTTAGGCTCTCGGGAGC	ACGGGTTAGGCTCTCGGGAGCT	ACGGGTTAGGCTCTCGGGAGCT	ACGGGTTAGGCTCTCGGGAGCT	ACGGGTTAGGCTCTCGGGAGCT	ACGGGTTAGGCTCTCGGGAGCT
	mir-126	miR-126-3p	TCGTACCGTGAGTAATAATGCA	TCGTACCGTGAGTAATAATGCA	TCGTACCGTGAGTAATAATGCA	TCGTACCGTGAGTAATAATGCA	TCGTACCGTGAGTAATAATGCA	TCGTACCGTGAGTAATAATGCA	TCGTACCGTGAGTAATAATGCA	TCGTACCGTGAGTAATAATGCA	TCGTACCGTGAGTAATAATGCA	TCGTACCGTGAGTAATAATGCA	TCGTACCGTGAGTAATAATGCA	TCGTACCGTGAGTAATAATGCA	TCGTACCGTGAGTAATAATGCA	TCGTACCGTGAGTAATAATGCA	TCGTACCGTGAGTAATAATGCA	TCGTACCGTGAGTAATAATGCA
	mir-128-2	miR-128-3p	TCACAGTGAACCGGTCTCTTT	TCACAGTGAACCGGTCTCTTT	TCACAGTGAACCGGTCTCTTT	TCACAGTGAACCGGTCTCTTT	TCACAGTGAACCGGTCTCTTT	TCACAGTGAACCGGTCTCTTT	TCACAGTGAACCGGTCTCTTT	TCACAGTGAACCGGTCTCTTT	TCACAGTGAACCGGTCTCTTT	TCACAGTGAACCGGTCTCTTT	TCACAGTGAACCGGTCTCTTT	TCACAGTGAACCGGTCTCTTT	TCACAGTGAACCGGTCTCTTT	TCACAGTGAACCGGTCTCTTT	TCACAGTGAACCGGTCTCTTT	TCACAGTGAACCGGTCTCTTT
	mir-128-1	miR-128-3p	TCACAGTGAACCGGTCTCTTT	TCACAGTGAACCGGTCTCTTT	TCACAGTGAACCGGTCTCTTT	TCACAGTGAACCGGTCTCTTT	TCACAGTGAACCGGTCTCTTT	TCACAGTGAACCGGTCTCTTT	TCACAGTGAACCGGTCTCTTT	TCACAGTGAACCGGTCTCTTT	TCACAGTGAACCGGTCTCTTT	TCACAGTGAACCGGTCTCTTT	TCACAGTGAACCGGTCTCTTT	TCACAGTGAACCGGTCTCTTT	TCACAGTGAACCGGTCTCTTT	TCACAGTGAACCGGTCTCTTT	TCACAGTGAACCGGTCTCTTT	TCACAGTGAACCGGTCTCTTT
	mir-129-3	miR-129-3p		AAGCCCTTACCCCAAAAAGTAT	AAGCCCTTACCCCAAAAAGTAT	AAGCCCTTACCCCAAAAAGTAT	AAGCCCTTACCCCAAAAAGTAT	AAGCCCTTACCCCAAAAAGTAT	AAGCCCTTACCCCAAAAAGTAT		AAGCCCTTACCCCAAAAAG				GAAGCCCTTACCCCAAAAAG	AAGCCCTTACCCCAAAAAGTAT
	mir-129-2	miR-129-3p-2		AAGCCCTTACCCCAAAAAGCAT	AAGCCCTTACCCCAAAAAGCAT	AAGCCCTTACCCCAAAAAGCAT	AAGCCCTTACCCCAAAAAGCAT	AAGCCCTTACCCCAAAAAGCAT	AAGCCCTTACCCCAAAAAGCAT		AAGCCCTTACCCCAAAAAGCAT	AAGCCCTTACCCCAAAAAGC			AAGCCCTTACCCCAAAAAGCAT	AAGCCCTTACCCCAAAAAGCAT		AAGCCCTTACCCCAAAAAGCAT
	mir-129-4	miR-129-3p-2		AAGCCCTTACCCCAAAAAGCAT	AAGCCCTTACCCCAAAAAGCAT	AAGCCCTTACCCCAAAAAGCAT	AAGCCCTTACCCCAAAAAGCAT	AAGCCCTTACCCCAAAAAGCAT	AAGCCCTTACCCCAAAAAGCAT		AAGCCCTTACCCCAAAAAGCAT	AAGCCCTTACCCCAAAAAGC			AAGCCCTTACCCCAAAAAGCAT	AAGCCCTTACCCCAAAAAGCAT		AAGCCCTTACCCCAAAAAGCAT
	mir-129-1	miR-129-3p-2		AAGCCCTTACCCCAAAAAGCAT	AAGCCCTTACCCCAAAAAGCAT	AAGCCCTTACCCCAAAAAGCAT	AAGCCCTTACCCCAAAAAGCAT	AAGCCCTTACCCCAAAAAGCAT	AAGCCCTTACCCCAAAAAGCAT		AAGCCCTTACCCCAAAAAGCAT	AAGCCCTTACCCCAAAAAGC			AAGCCCTTACCCCAAAAAGCAT	AAGCCCTTACCCCAAAAAGCAT		AAGCCCTTACCCCAAAAAGCAT
	mir-1306	miR-1306-3p	ACGTTAGCTCTGGTGGTGATG	GCAGAGGTAATGGACGTTAGCTC	ACGTTAGCTCTGGTGGTGATGG	TGGACGTTAGCTCTGGTGGTGA	GACGTTAGCTCTGGTGGTGATG		GACGTTAGCTCTGGTGGTGAT				ACGTTAGCTCTGGTGGTGAT			ACGTTAGCTCTGGTGGTGATG
	mir-130b	miR-130b-3p	CAGTGCAATAATGAAAGGGCAT	CAGTGCAATAATGAAAGGGCAT	CAGTGCAATAATGAAAGGGCAT	CAGTGCAATAATGAAAGGGCAT	CAGTGCAATAATGAAAGGGCAT	CAGTGCAATAATGAAAGGGCA	CAGTGCAATAATGAAAGGGCAT	CAGTGCAATAATGAAAGGGC	CAGTGCAATAATGAAAGGGC	CAGTGCAATAATGAAAGGGCA	CAGTGCAATAATGAAAGGGC	CAGTGCAATAATGAAAGGGCAT	CAGTGCAATAATGAAAGGGCA	CAGTGCAATAATGAAAGGGCAT	CAGTGCAATAATGAAAGGGCAT	CAGTGCAATAATGAAAGGGCA
	mir-130c-1	miR-130c-3p	CAGTGCAATATTAAAAGGGC	CAGTGCAATATTAAAAGGGC	CAGTGCAATATTAAAAGGGC	CAGTGCAATATTAAAAGGGC	CAGTGCAATATTAAAAGGGCA	CAGTGCAATATTAAAAGGGCATT	CAGTGCAATATTAAAAGGGC	CAGTGCAATATTAAAAGGGCATT	CAGTGCAATATTAAAAGGGC	CAGTGCAATATTAAAAGGGC	CAGTGCAATATTAAAAGGGCA	CAGTGCAATATTAAAAGGGC	CAGTGCAATATTAAAAGGGC	CAGTGCAATATTAAAAGGGCATT	CAGTGCAATATTAAAAGGGC	CAGTGCAATATTAAAAGGGC
	mir-130c-2	miR-130c-3p	TACTGGACGCTGAGATGAGCAGTGCAATATTAAAAGGGCAT	CAGTGCAATATTAAAAGGGC	CAGTGCAATATTAAAAGGGC	CAGTGCAATATTAAAAGGGC	CAGTGCAATATTAAAAGGGCA	CAGTGCAATATTAAAAGGGCATT	CAGTGCAATATTAAAAGGGC	CAGTGCAATATTAAAAGGGCATT	CAGTGCAATATTAAAAGGGC	CAGTGCAATATTAAAAGGGC	CAGTGCAATATTAAAAGGGCA	CAGTGCAATATTAAAAGGGC	CAGTGCAATATTAAAAGGGC	CAGTGCAATATTAAAAGGGCATT	CAGTGCAATATTAAAAGGGC	CAGTGCAATATTAAAAGGGC
	mir-132-3	miR-132-3p	TAACAGTCTACAGCCATGGTC	TAACAGTCTACAGCCATGGTC	TAACAGTCTACAGCCATGGTC	TAACAGTCTACAGCCATGGTC	TAACAGTCTACAGCCATGGTC	TAACAGTCTACAGCCATGGTC	TAACAGTCTACAGCCATGGTC		TAACAGTCTACAGCCATGGTCG	TAACAGTCTACAGCCATGGTCG	TAACAGTCTACAGCCATGGTC		TAACAGTCTACAGCCATGGTCG	TAACAGTCTACAGCCATGGTC	TAACAGTCTACAGCCATGGTCG	TAACAGTCTACAGCCATGGTCG
	mir-132-2	miR-132-3p	TAACAGTCTACAGCCATGGTC	TAACAGTCTACAGCCATGGTC	TAACAGTCTACAGCCATGGTC	TAACAGTCTACAGCCATGGTC	TAACAGTCTACAGCCATGGTC	TAACAGTCTACAGCCATGGTC	TAACAGTCTACAGCCATGGTC		TAACAGTCTACAGCCATGGTCG	TAACAGTCTACAGCCATGGTCGT	TAACAGTCTACAGCCATGGTC		TAACAGTCTACAGCCATGGTCG	TAACAGTCTACAGCCATGGTC	TAACAGTCTACAGCCATGGTCG	TAACAGTCTACAGCCATGGTCG
	mir-132-1	miR-132-3p-2									TAACAATCTAAAGCCACGGTCG	TAACAATCTAAAGCCACGGTC			TAACAATCTAAAGCCACGGTC			TAACAATCTAAAGCCACGGTC
	mir-133a-1	miR-133a-3p	TTGGTCCCCTTCAACCAGCTGT	TTGGTCCCCTTCAACCAGCTGT	TTGGTCCCCTTCAACCAGCTGT	TTGGTCCCCTTCAACCAGCTGT	TTGGTCCCCTTCAACCAGCTGT	TTGGTCCCCTTCAACCAGCTGT	TTGGTCCCCTTCAACCAGCTGT	TTGGTCCCCTTCAACCAGCTGT	TTGGTCCCCTTCAACCAGCTGT	TTGGTCCCCTTCAACCAGCTGT	TTGGTCCCCTTCAACCAGCTGT	TTGGTCCCCTTCAACCAGCTGT	TTGGTCCCCTTCAACCAGCTGT	TTGGTCCCCTTCAACCAGCTGT	TTGGTCCCCTTCAACCAGCTGT	TTGGTCCCCTTCAACCAGCTGT
	mir-133a-2	miR-133a-3p	TTGGTCCCCTTCAACCAGCTGT	TTGGTCCCCTTCAACCAGCTGT	TTGGTCCCCTTCAACCAGCTGT	TTGGTCCCCTTCAACCAGCTGT	TTGGTCCCCTTCAACCAGCTGT	TTGGTCCCCTTCAACCAGCTGT	TTGGTCCCCTTCAACCAGCTGT	TTGGTCCCCTTCAACCAGCTGT	TTGGTCCCCTTCAACCAGCTGT	TTGGTCCCCTTCAACCAGCTGT	TTGGTCCCCTTCAACCAGCTGT	TTGGTCCCCTTCAACCAGCTGT	TTGGTCCCCTTCAACCAGCTGT	TTGGTCCCCTTCAACCAGCTGT	TTGGTCCCCTTCAACCAGCTGT	TTGGTCCCCTTCAACCAGCTGT
	mir-133b	miR-133b-3p	TTTGGTCCCCTTCAACCAGCT	TTTGGTCCCCTTCAACCAGCT	TTTGGTCCCCTTCAACCAGCT	TTTGGTCCCCTTCAACCAGCT	TTTGGTCCCCTTCAACCAGCT	TTTGGTCCCCTTCAACCAGCT	TTTGGTCCCCTTCAACCAGCT	TTTGGTCCCCTTCAACCAGCT	TTTGGTCCCCTTCAACCAGCT	TTTGGTCCCCTTCAACCAGCT	TTTGGTCCCCTTCAACCAGCT	TTTGGTCCCCTTCAACCAGCT	TTTGGTCCCCTTCAACCAGCT	TTTGGTCCCCTTCAACCAGCT	TTTGGTCCCCTTCAACCAGCT	TTTGGTCCCCTTCAACCAGCT
	mir-135a	miR-135a-3p	TGTAGGAGTAGAAGCCACT	ATGTAGGAGTAGAAGCCACT	ATGTAGGAGTAGAAGCCACTAA	ATGTAGGAGTAGAAGCCACT			ATGTAGGAGTAGAAGCCACT		TGTAGGAGTAGAAGCCACT	ATGTAGGAGTAGAAGCCACT			ATGTAGGAGTAGAAGCCACT	ATGTAGGAGTAGAAGCCACT		ATGTAGGAGTAGAAGCCACT
	mir-135b	miR-135b-3p	ATATAGGGATGGAAGCCATGCA	ATATAGGGATGGAAGCCATGCA	ATATAGGGATGGAAGCCATGCA	TATAGGGATGGAAGCCATGCA	ATATAGGGATGGAAGCCATGCA	ATATAGGGATGGAAGCCATGCA	TATAGGGATGGAAGCCATGCA	ATATAGGGATGGAAGCCATGC			ATATAGGGATGGAAGCCATGC			TATAGGGATGGAAGCCATGCA	ATATAGGGATGGAAGCCATG
	mir-135c-2	miR-135c-3p		TGTAGGGTTTAAAGCCATTGGA	ATGTAGGGTTTAAAGCCATTGG	ATGTAGGGTTTAAAGCCATTGG			ATGTAGGGTTTAAAGCCATT							ATGTAGGGTTTAAAGCCATTGG
	mir-135c-1	miR-135c-3p-2		ACATAGGGTCTAAAGCCATTGG	ACATAGGGTCTAAAGCCATTGG	ACATAGGGTCTAAAGCCATTGG	ACATAGGGTCTAAAGCCATTGG									ACATAGGGTCTAAAGCCATTGG
	mir-137a	miR-137a-3p		TTATTGCTTAAGAATACGCGT	TATTGCTTAAGAATACGCGTAG	TTATTGCTTAAGAATACGCGT	TTATTGCTTAAGAATACGCGT	TATTGCTTAAGAATACGCGTAG	TTATTGCTTAAGAATACGCGT	TATTGCTTAAGAATACGCGTAG						TATTGCTTAAGAATACGCGTAG
	mir-137b-1	miR-137b-3p	TTATTGCTTGAGAATACGCGT	TATTGCTTGAGAATACGCGTAG	TATTGCTTGAGAATACGCGTAG	TATTGCTTGAGAATACGCGTAG	TATTGCTTGAGAATACGCGTAG	TATTGCTTGAGAATACGCGTAG	TTATTGCTTGAGAATACGCGT	TTATTGCTTGAGAATACGCGTAG	TTATTGCTTGAGAATACGCGTAG	TTATTGCTTGAGAATACGCGTAG	TTATTGCTTGAGAATACGCGT		TATTGCTTGAGAATACGCG	TATTGCTTGAGAATACGCGTAG	TTATTGCTTGAGAATACGCGT	TTATTGCTTGAGAATACGCGTAG
	mir-137b-2	miR-137b-3p	TTATTGCTTGAGAATACGCGT	TATTGCTTGAGAATACGCGTAG	TATTGCTTGAGAATACGCGTAG	TATTGCTTGAGAATACGCGTAG	TATTGCTTGAGAATACGCGTAG	TATTGCTTGAGAATACGCGTAG	TTATTGCTTGAGAATACGCGT	TTATTGCTTGAGAATACGCGTAG	TTATTGCTTGAGAATACGCGTAG	TTATTGCTTGAGAATACGCGTAG	TATTGCTTGAGAATACGCGTAGT		TATTGCTTGAGAATACGCG	TATTGCTTGAGAATACGCGTAG	TTATTGCTTGAGAATACGCGT	TTATTGCTTGAGAATACGCGTAG
	mir-138-2	miR-138-3p			GCTATTTCACAACACCAGGGT	GCTATTTCACAACACCAGGGT	GCTATTTCACAACACCAGGGT		GCTATTTCACAACACCAGGGT		CCGGCTATTTCACAACACCAG				GCTATTTCACAACACCAGGGT	GCTATTTCACAACACCAGGGT
	mir-138-1	miR-138-3p-2		GCTACTTCCCAACACCAGGGT	GCTACTTCCCAACACCAGGGT	GCTACTTCCCAACACCAGGGT										GCTACTTCCCAACACCAGGGT
	mir-1388	miR-1388-3p		ATCTCAGGTTCGTCAGCCCATG	ATCTCAGGTTCGTCAGCCCATG	ATCTCAGGTTCGTCAGCCCATG	ATCTCAGGTTCGTCAGCCCATG	ATCTCAGGTTCGTCAGCCCATG	ATCTCAGGTTCGTCAGCCCATGA	ATCTCAGGTTCGTCAGCCCATG	ATCTCAGGTTCGTCAGCCCATGA	ATCTCAGGTTCGTCAGCCCATGA	ATCTCAGGTTCGTCAGCCCATGA	ATCTCAGGTTCGTCAGCCCATG	ATCTCAGGTTCGTCAGCCCATGA	ATCTCAGGTTCGTCAGCCCATGA	ATCTCAGGTTCGTCAGCCCATGA	ATCTCAGGTTCGTCAGCCCATGA
	mir-139	miR-139-3p	CTGGAGACCCAGCTCTGTTGGAAT	TGGAGACCCAGCTCTGTTGGAAT	TGGAGACCCAGCTCTGTTGGAAT	TGGAGACCCAGCTCTGTTGGAAT	CTGGAGACCCAGCTCTGTTGGA		TGGAGACCCAGCTCTGTTGGA	TGGAGACCCAGCTCTGTTGGAAT	TGGAGACCCAGCTCTGTTGGA	TGGAGACCCAGCTCTGTTGGAAT	TGGAGACCCAGCTCTGTTGGA	TGGAGACCCAGCTCTGTTGGAAT	TGGAGACCCAGCTCTGTTGGAAT	TGGAGACCCAGCTCTGTTGGA	TGGAGACCCAGCTCTGTTGGA	TGGAGACCCAGCTCTGTTGGA
	mir-1-1	miR-1-3p	TGGAATGTAAAGAAGTATGTAT	TGGAATGTAAAGAAGTATGTAT	TGGAATGTAAAGAAGTATGTAT	TGGAATGTAAAGAAGTATGTAT	TGGAATGTAAAGAAGTATGTAT	TGGAATGTAAAGAAGTATGTAT	TGGAATGTAAAGAAGTATGTAT	TGGAATGTAAAGAAGTATGTAT	TGGAATGTAAAGAAGTATGTAT	TGGAATGTAAAGAAGTATGTAT	TGGAATGTAAAGAAGTATGTAT	TGGAATGTAAAGAAGTATGTAT	TGGAATGTAAAGAAGTATGTAT	TGGAATGTAAAGAAGTATGTAT	TGGAATGTAAAGAAGTATGTAT	TGGAATGTAAAGAAGTATGTAT
	mir-1-2	miR-1-3p	TGGAATGTAAAGAAGTATGTAT	TGGAATGTAAAGAAGTATGTAT	TGGAATGTAAAGAAGTATGTAT	TGGAATGTAAAGAAGTATGTAT	TGGAATGTAAAGAAGTATGTAT	TGGAATGTAAAGAAGTATGTAT	TGGAATGTAAAGAAGTATGTAT	TGGAATGTAAAGAAGTATGTAT	TGGAATGTAAAGAAGTATGTAT	TGGAATGTAAAGAAGTATGTAT	TGGAATGTAAAGAAGTATGTAT	TGGAATGTAAAGAAGTATGTAT	TGGAATGTAAAGAAGTATGTAT	TGGAATGTAAAGAAGTATGTAT	TGGAATGTAAAGAAGTATGTAT	TGGAATGTAAAGAAGTATGTAT
	mir-142a-2	miR-142a-3p		TGTAGTGTTTCCTACTTTATGG	GTAGTGTTTCCTACTTTATGGA	TGTAGTGTTTCCTACTTTATGG	GTAGTGTTTCCTACTTTATGGA	TGTAGTGTTTCCTACTTTATGG	GTAGTGTTTCCTACTTTATGGA	TGTAGTGTTTCCTACTTTATGG	TGTAGTGTTTCCTACTTTATGG	AGTGTTTCCTACTTTATGGATG	TGTAGTGTTTCCTACTTTATGG	TGTAGTGTTTCCTACTTTATGG	GTAGTGTTTCCTACTTTATGGA	TGTAGTGTTTCCTACTTTATGG	GTAGTGTTTCCTACTTTATGGA	TGTAGTGTTTCCTACTTTATGG
	mir-142a-1	miR-142a-3p		TGTAGTGTTTCCTACTTTATGG	GTAGTGTTTCCTACTTTATGGA	TGTAGTGTTTCCTACTTTATGG	GTAGTGTTTCCTACTTTATGGA	TGTAGTGTTTCCTACTTTATGG	GTAGTGTTTCCTACTTTATGGA	TGTAGTGTTTCCTACTTTATGG	TGTAGTGTTTCCTACTTTATGG	AGTGTTTCCTACTTTATGGATG	TGTAGTGTTTCCTACTTTATGG	TGTAGTGTTTCCTACTTTATGG	GTAGTGTTTCCTACTTTATGGA	TGTAGTGTTTCCTACTTTATGG	GTAGTGTTTCCTACTTTATGGA	TGTAGTGTTTCCTACTTTATGG
	mir-143	miR-143-3p	TGAGATGAAGCACTGTAGCTC	TGAGATGAAGCACTGTAGCTC	TGAGATGAAGCACTGTAGCTC	TGAGATGAAGCACTGTAGCTC	TGAGATGAAGCACTGTAGCTC	TGAGATGAAGCACTGTAGCTC	TGAGATGAAGCACTGTAGCT	TGAGATGAAGCACTGTAGCT	TGAGATGAAGCACTGTAGCT	TGAGATGAAGCACTGTAGCT	TGAGATGAAGCACTGTAGCT	TGAGATGAAGCACTGTAGCT	TGAGATGAAGCACTGTAGCT	TGAGATGAAGCACTGTAGCT	TGAGATGAAGCACTGTAGCT	TGAGATGAAGCACTGTAGCT
	mir-144	miR-144-3p	CTACAGTATAGATGATGTAC	CTACAGTATAGATGATGTAC	CTACAGTATAGATGATGTAC	CTACAGTATAGATGATGTACT	CTACAGTATAGATGATGTACT	CTACAGTATAGATGATGTAC	CTACAGTATAGATGATGTAC	CTACAGTATAGATGATGTAC	CTACAGTATAGATGATGTAC	CTACAGTATAGATGATGTAC	CTACAGTATAGATGATGTAC	CTACAGTATAGATGATGTAC	CTACAGTATAGATGATGTAC	CTACAGTATAGATGATGTAC	CTACAGTATAGATGATGTAC	CTACAGTATAGATGATGTAC
	mir-145	miR-145-3p	GGATTCCTGGAAATACTGTTCT	GGATTCCTGGAAATACTGTTCT	GGATTCCTGGAAATACTGTTCT	GGATTCCTGGAAATACTGTTCT	GGATTCCTGGAAATACTGTTCT	GGATTCCTGGAAATACTGTTCT	GGATTCCTGGAAATACTGTTCT	GGATTCCTGGAAATACTGTTCT	GGATTCCTGGAAATACTGTTCT	ATTCCTGGAAATACTGTTCTT	GGATTCCTGGAAATACTGTTCT	GGATTCCTGGAAATACTGTTCT	ATTCCTGGAAATACTGTTCTT	GGATTCCTGGAAATACTGTTCT	GGATTCCTGGAAATACTGTTCT	GGATTCCTGGAAATACTGTTCT
	mir-146a	miR-146a-3p	ATCTATGGGCTCAGTTCTTCTG	ATCTATGGGCTCAGTTCTTCT	ATCTATGGGCTCAGTTCTTCTG	ATCTATGGGCTCAGTTCTTCT	ATCTATGGGCTCAGTTCTTCTG	ATCTATGGGCTCAGTTCTTCT	ATCTATGGGCTCAGTTCTTCT	ATCTATGGGCTCAGTTCTTCT	ATCTATGGGCTCAGTTCTTCT	ATCTATGGGCTCAGTTCTTCT	ATCTATGGGCTCAGTTCTTCT	ATCTATGGGCTCAGTTCTTCT	ATCTATGGGCTCAGTTCTTCT	ATCTATGGGCTCAGTTCTTCT	ATCTATGGGCTCAGTTCTTCT	ATCTATGGGCTCAGTTCTTCT
	mir-147	miR-147-3p		GTGTGCGGAAATGCTTCTGCTC	GTGTGCGGAAATGCTTCTGCTC	GTGTGCGGAAATGCTTCTGCTC	GTGTGCGGAAATGCTTCTGCT		GTGTGCGGAAATGCTTCTGCTC			GTGTGCGGAAATGCTTCTGCTC		GTGTGCGGAAATGCTTCT	GTGTGCGGAAATGCTTCT	GTGTGCGGAAATGCTTCTGCTC	GTGTGCGGAAATGCTTCTGCTC	GTGTGCGGAAATGCTTCTGC
	mir-148a	miR-148a-3p	TCAGTGCATTACAGAACTTTG	TCAGTGCATTACAGAACTTTG	TCAGTGCATTACAGAACTTTG	TCAGTGCATTACAGAACTTTG	TCAGTGCATTACAGAACTTTG	TCAGTGCATTACAGAACTTTG	TCAGTGCATTACAGAACTTTG	TCAGTGCATTACAGAACTTTGT	TCAGTGCATTACAGAACTTTG	TCAGTGCATTACAGAACTTTGT	TCAGTGCATTACAGAACTTTG	TCAGTGCATTACAGAACTTTGT	TCAGTGCATTACAGAACTTTGT	TCAGTGCATTACAGAACTTTG	TCAGTGCATTACAGAACTTTGT	TCAGTGCATTACAGAACTTTG
	mir-152	miR-152-3p	TCAGTGCATAACAGAACTTTGT	TCAGTGCATAACAGAACTTTGT	TCAGTGCATAACAGAACTTTGT	TCAGTGCATAACAGAACTTTGT	TCAGTGCATAACAGAACTTTG	TCAGTGCATAACAGAACTTTGT	TCAGTGCATAACAGAACTTTGT	TCAGTGCATAACAGAACTTTGT	TCAGTGCATAACAGAACTTTGT	TCAGTGCATAACAGAACTTTGT	TCAGTGCATAACAGAACTTTGT	TCAGTGCATAACAGAACTTTGT	TCAGTGCATAACAGAACTTTGT	TCAGTGCATAACAGAACTTTGT	TCAGTGCATAACAGAACTTTGT	TCAGTGCATAACAGAACTTTGT
	mir-153a-2	miR-153a-3p	TTGCATAGTCACAAAAGTGATC	TTGCATAGTCACAAAAGTGATC	TTGCATAGTCACAAAAGTGATC	TTGCATAGTCACAAAAGTGATC	TTGCATAGTCACAAAAGTGATC	TTGCATAGTCACAAAAGTGATC	TTGCATAGTCACAAAAGTGATC	TTGCATAGTCACAAAAGTGATC	TTGCATAGTCACAAAAGTGATC	TTGCATAGTCACAAAAGTGATC	TTGCATAGTCACAAAAGTGATC	TTGCATAGTCACAAAAGTGATC	TTGCATAGTCACAAAAGTGATC	TTGCATAGTCACAAAAGTGATC	TTGCATAGTCACAAAAGTGATC	TTGCATAGTCACAAAAGTGATC
	mir-153a-1	miR-153a-3p	TTGCATAGTCACAAAAGTGATC	TTGCATAGTCACAAAAGTGATC	TTGCATAGTCACAAAAGTGATC	TTGCATAGTCACAAAAGTGATC	TTGCATAGTCACAAAAGTGATC	TTGCATAGTCACAAAAGTGATC	TTGCATAGTCACAAAAGTGATC	TTGCATAGTCACAAAAGTGATC	TTGCATAGTCACAAAAGTGATC	TTGCATAGTCACAAAAGTGATC	TTGCATAGTCACAAAAGTGATC	TTGCATAGTCACAAAAGTGATC	TTGCATAGTCACAAAAGTGATC	TTGCATAGTCACAAAAGTGATC	TTGCATAGTCACAAAAGTGATC	TTGCATAGTCACAAAAGTGATC
	mir-153b	miR-153b-3p		TTGCATAGTCACAAAAATGAGC	TTGCATAGTCACAAAAATGAGC	TTGCATAGTCACAAAAATGAGC	TTGCATAGTCACAAAAATGAGC	TTGCATAGTCACAAAAATGAGC	TTGCATAGTCACAAAAATGAGC	TTGCATAGTCACAAAAATGAGC	TTGCATAGTCACAAAAATGAGC	TTGCATAGTCACAAAAATGAGC	TTGCATAGTCACAAAAATGAGC	TTGCATAGTCACAAAAATGAGC	TTGCATAGTCACAAAAATGAGC	TTGCATAGTCACAAAAATGAGC	TTGCATAGTCACAAAAATGAGC	TTGCATAGTCACAAAAATGAGC
	mir-153c	miR-153c-3p		TTGCATAGTCACAAAAATGATC	TTGCATAGTCACAAAAATGATC	TTGCATAGTCACAAAAATGATC	TTGCATAGTCACAAAAATGATC	TTGCATAGTCACAAAAATGATC	TTGCATAGTCACAAAAATGATC	TTGCATAGTCACAAAAATGATC	TTGCATAGTCACAAAAATGATC	TTGCATAGTCACAAAAATGATC	TTGCATAGTCACAAAAATGATC	TTGCATAGTCACAAAAATGATC	TTGCATAGTCACAAAAATGATC	TTGCATAGTCACAAAAATGATC	TTGCATAGTCACAAAAATGATC	TTGCATAGTCACAAAAATGATC
	mir-15a	miR-15a-3p		CAGGCCATACTGTGCTGCCGCA	CAGGCCATACTGTGCTGCCGCA	CAGGCCATACTGTGCTGCCGCA	CAGGCCATACTGTGCTGCCGCA					CAGGCCATACTGTGCTGCCGCA		CAGGCCATACTGTGCTGCCGCA	CAGGCCATACTGTGCTGCCGCA
	mir-15b	miR-15b-3p	CGAACCATAATTTGCTGCTTTA	CGAACCATAATTTGCTGCTTTA	CGAACCATAATTTGCTGCTTTA	TGCGAACCATAATTTGCTGCTT	CGAACCATAATTTGCTGCTTTA	TGCGAACCATAATTTGCTGCTT	TGCGAACCATAATTTGCTGCTT	TGCGAACCATAATTTGCTGCTT	CGAACCATAATTTGCTGCTTTA	TGCGAACCATAATTTGCTGCTT	TGCGAACCATAATTTGCTGCTT	TGCGAACCATAATTTGCTGCTT	TGCGAACCATAATTTGCTGCTT	TGCGAACCATAATTTGCTGCTT	TGCGAACCATAATTTGCTGCTT	TGCGAACCATAATTTGCTGCTT
	mir-16a	miR-16a-3p		CCCAATATTAGCAGTGCTGC	CCCAATATTAGCAGTGCTGCTT	CCCAATATTAGCAGTGCTGCTT	CCCAATATTAGCAGTGCTGCTT		CCCAATATTAGCAGTGCTGCTT	CCCCAATATTAGCAGTGCTGCT	CCCAATATTAGCAGTGCTG	CCCAATATTAGCAGTGCTGC	CCCAATATTAGCAGTGCTGCTT		CCCAATATTAGCAGTGCTGCT		CCAATATTAGCAGTGCTGCTT	CCCAATATTAGCAGTGCTGCT
	mir-16b	miR-16b-3p		CCAGTATTGATCGTGCTGCTGAA	CCAGTATTGATCGTGCTGCTGAA	CCAGTATTGATCGTGCTGCT	CCAGTATTGATCGTGCTGCTGAA		CCAGTATTGATCGTGCTGCT	CCAGTATTGATCGTGC	CCAGTATTGATCGTGCTGCT	CCAGTATTGATCGTGCTGCT	TCTCCAGTATTGATCGTGCTGCT	CCAGTATTGATCGTGC	CCAGTATTGATCGTGCTGCT	CCAGTATTGATCGTGCTGCT	CCAGTATTGATCGTGCTGCTGAA	CCAGTATTGATCGTGCTGCT
	mir-17a-2	miR-17a-3p		CTGCAGTGGAGGCACTTACAGC	CTGCAGTGGAGGCACTTACAGC	CTGCAGTGGAGGCACTTACAGC	CTGCAGTGGAGGCACTTACAGC		CTGCAGTGGAGGCACTTACAGC		ACTGCAGTGGAGGCACTTAC	CTGCAGTGGAGGCACTTACAGC	CCTACTGCAGTGGAGGCACTTAC	CTGCAGTGGAGGCACTTACAGC	CCTACTGCAGTGGAGGCACTTAC	CTGCAGTGGAGGCACTTACAGC	CTGCAGTGGAGGCACTTACAGC	CCTACTGCAGTGGAGGCACTTAC
	mir-17a-1	miR-17a-3p-2	ACTGCAGTGAAGGCACTTTCAGC	CTGCAGTGAAGGCACTTTCAGC	CTGCAGTGAAGGCACTTTCAGC	CTGCAGTGAAGGCACTTTCAGC	ACTGCAGTGAAGGCACTTTCAGC		CTGCAGTGAAGGCACTTTCAGC	ACTGCAGTGAAGGCACTTT	ACTGCAGTGAAGGCACTTTCAG	CTGCAGTGAAGGCACTTTCA	CTGCAGTGAAGGCACTTTCAGC		CTGCAGTGAAGGCACTTTCAGC	CTGCAGTGAAGGCACTTTCAGC	ACTGCAGTGAAGGCACTTTCAGC	ACTGCAGTGAAGGCACTTTCA
	mir-181a-4	miR-181a-3p	ACCATCGAGTGTTGAGTGTACC	ACCATCGAGTGTTGAGTGTACC	ACCATCGAGTGTTGAGTGTACC	ACCATCGAGTGTTGAGTGTACC	ACCATCGAGTGTTGAGTGTACC	ACCATCGAGTGTTGAGTGTACC	ACCATCGAGTGTTGAGTGTACC	ACCATCGAGTGTTGAGTGTACC	ACCATCGAGTGTTGAGTGTACC	ACCATCGAGTGTTGAGTGTACC	ACCATCGAGTGTTGAGTGTAC	ACCATCGAGTGTTGAGTGTACC	ACCATCGAGTGTTGAGTGTACC	ACCATCGAGTGTTGAGTGTACC	ACCATCGAGTGTTGAGTGTACC	ACCATCGAGTGTTGAGTGTACC
	mir-181a-3	miR-181a-3p-2	ACCATCGACCGTTGACTGTGCC	ACCATCGACCGTTGACTGTGCC	ACCATCGACCGTTGACTGTGCC	ACCATCGACCGTTGACTGTGCC	ACCATCGACCGTTGACTGTGCC	ACCATCGACCGTTGACTGTGCC	ACCATCGACCGTTGACTGTGCC	ACCATCGACCGTTGACTGTGCC	ACCATCGACCGTTGACTGTGCC	ACCATCGACCGTTGACTGTGCC	ACCATCGACCGTTGACTGTGCC	ACCATCGACCGTTGACTGTGCC	ACCATCGACCGTTGACTGTGCC	ACCATCGACCGTTGACTGTGCC	ACCATCGACCGTTGACTGTGCC	ACCATCGACCGTTGACTGTGCC
	mir-181a-1	miR-181a-3p-3	ACCATCGACCGTTGACTGTACC	ACCATCGACCGTTGACTGTACC	ACCATCGACCGTTGACTGTACC	ACCATCGACCGTTGACTGTACC	ACCATCGACCGTTGACTGTACC	ACCATCGACCGTTGACTGTACC	ACCATCGACCGTTGACTGTACC	ACCATCGACCGTTGACTGTACC	ACCATCGACCGTTGACTGTACC	ACCATCGACCGTTGACTGTACC	ACCATCGACCGTTGACTGTACC	ACCATCGACCGTTGACTGTACC	ACCATCGACCGTTGACTGTACC	ACCATCGACCGTTGACTGTACC	ACCATCGACCGTTGACTGTACC	ACCATCGACCGTTGACTGTACC
	mir-181a-2	miR-181a-3p-3	ACCATCGACCGTTGACTGTACC	ACCATCGACCGTTGACTGTACC	ACCATCGACCGTTGACTGTACC	ACCATCGACCGTTGACTGTACC	ACCATCGACCGTTGACTGTACC	ACCATCGACCGTTGACTGTACC	ACCATCGACCGTTGACTGTACC	ACCATCGACCGTTGACTGTACC	ACCATCGACCGTTGACTGTACC	ACCATCGACCGTTGACTGTACC	ACCATCGACCGTTGACTGTACC	ACCATCGACCGTTGACTGTACC	ACCATCGACCGTTGACTGTACC	ACCATCGACCGTTGACTGTACC	ACCATCGACCGTTGACTGTACC	ACCATCGACCGTTGACTGTACC
	mir-181b-3	miR-181b-3p		GTAGAAAAGCTCACTGAACAATG		CTCACTGAACAATGAGTGCAA	GCTGGGTTGGACTGTGTAGAAAAGCTCACT		GGACTGTGTAGAAAAGCTCACT							TGGACTGTGTAGAAAAGCTCACT
	mir-181b-1	miR-181b-3p-2	CTCACTGATCAATGAATGCAGA	CTCACTGATCAATGAATGCAGA	CTCACTGATCAATGAATGCAGA	CTCACTGATCAATGAATGCAGA	CTCACTGATCAATGAATGCAGA	CTCACTGATCAATGAATGC	CTCACTGATCAATGAATGCAG	CTCACTGATCAATGAATGCAG	CTCACTGATCAATGAATGCAG	CTCACTGATCAATGAATGCAG	CTCACTGATCAATGAATGCAG	CTCACTGATCAATGAATGCAGA	CTCACTGATCAATGAATGCAG	CTCACTGATCAATGAATGCAG	CTCACTGATCAATGAATGCAG	CTCACTGATCAATGAATGCAG
	mir-181b-2	miR-181b-3p-3	CTCACTGAACGATGAATGCAA	CTCACTGAACGATGAATGCAA	CTCACTGAACGATGAATGCAA	CTCACTGAACGATGAATGCAA	GCTCACTGAACGATGAATGCA	CTCACTGAACGATGAATGC	CTCACTGAACGATGAATGC	CTCACTGAACGATGAATGCAA	CTCACTGAACGATGAATGCA	CTCACTGAACGATGAATGC	GCTCACTGAACGATGAATGCA			CTCACTGAACGATGAATGCA	CTCACTGAACGATGAATGCA
	mir-182-1	miR-182-3p		TGGTTCTAGACTTGCCAACTA	TGGTTCTAGACTTGCCAACT	TGGTTCTAGACTTGCCAACT	TGGTTCTAGACTTGCCAACT	TGGTTCTAGACTTGCCAACT	TGGTTCTAGACTTGCCAACT			TGGTTCTAGACTTGCCAACT						TGGTTCTAGACTTGCCAACT
	mir-182-2	miR-182-3p-2		TGGTTCTAGACTTGCCAACAA	TGGTTCTAGACTTGCCAACAA	TGGTTCTAGACTTGCCAACA	TGGTTCTAGACTTGCCAACA	TGGTTCTAGACTTGCCAACA
	mir-182-3	miR-182-3p-2		TGGTTCTAGACTTGCCAACAA	TGGTTCTAGACTTGCCAACAA	TGGTTCTAGACTTGCCAACA	TGGTTCTAGACTTGCCAACA	TGGTTCTAGACTTGCCAACA
	mir-183-1	miR-183-3p		TGAATTACCATAGGGCCATAAA	TGAATTACCATAGGGCCATAAA	TGAATTACCATAGGGCCATA	TGAATTACCATAGGGCCATA	TGAATTACCATAGGGCCATA	TGAATTACCATAGGGCCATAA	TGAATTACCATAGGGCCATAAAC	TGAATTACCATAGGGCCATA					TGAATTACCATAGGGCCATA		TGAATTACCATAGGGCCATA
	mir-183-2	miR-183-3p		TGAATTACCATAGGGCCATAAA	TGAATTACCATAGGGCCATAAA	TGAATTACCATAGGGCCATA	TGAATTACCATAGGGCCATA	TGAATTACCATAGGGCCATA	TGAATTACCATAGGGCCATAA	TGAATTACCATAGGGCCATAAAC	TGAATTACCATAGGGCCATA					TGAATTACCATAGGGCCATA		TGAATTACCATAGGGCCATA
	mir-183-3	miR-183-3p		TGAATTACCATAGGGCCATAAA	TGAATTACCATAGGGCCATAAA	TGAATTACCATAGGGCCATA	TGAATTACCATAGGGCCATA	TGAATTACCATAGGGCCATA	TGAATTACCATAGGGCCATAA	TGAATTACCATAGGGCCATAAAC	TGAATTACCATAGGGCCATA					TGAATTACCATAGGGCCATA		TGAATTACCATAGGGCCATA
	mir-184-1	miR-184-3p	TGGACGGAGAACTGATAAGGGC	TGGACGGAGAACTGATAAGGGC	TGGACGGAGAACTGATAAGGGC	TGGACGGAGAACTGATAAGGGC	TGGACGGAGAACTGATAAGGGC	TGGACGGAGAACTGATAAGG	TGGACGGAGAACTGATAAGGGC	TGGACGGAGAACTGATAAGGGC	TGGACGGAGAACTGATAAGGGC	TGGACGGAGAACTGATAAGGGC	TGGACGGAGAACTGATAAGG	TGGACGGAGAACTGATAAGGGC	TGGACGGAGAACTGATAAGGGC	TGGACGGAGAACTGATAAGGGC	TGGACGGAGAACTGATAAGGGC	TGGACGGAGAACTGATAAGG
	mir-184-2	miR-184-3p-2	TGGACGGAGAACTGATAAGGG	TGGACGGAGAACTGATAAGGG	TGGACGGAGAACTGATAAGGG	TGGACGGAGAACTGATAAGGG	TGGACGGAGAACTGATAAGGG	TGGACGGAGAACTGATAAGGGT	TGGACGGAGAACTGATAAGGGT	TGGACGGAGAACTGATAAGGG	TGGACGGAGAACTGATAAGGG	TGGACGGAGAACTGATAAGGG	TGGACGGAGAACTGATAAGG	TGGACGGAGAACTGATAAGGGT	TGGACGGAGAACTGATAAGGG	TGGACGGAGAACTGATAAGGGT	TGGACGGAGAACTGATAAGG	TGGACGGAGAACTGATAAGG
	mir-187	miR-187-3p	TCGTGTCTTGTGTTGCAGCCA	TCGTGTCTTGTGTTGCAGCCAGT	TCGTGTCTTGTGTTGCAGCCAGT	TCGTGTCTTGTGTTGCAGCCAGT	TCGTGTCTTGTGTTGCAGCCAGT		TCGTGTCTTGTGTTGCAGCCAGT	TCGTGTCTTGTGTTGCAGCCA	TCGTGTCTTGTGTTGCAGCCA	TCGTGTCTTGTGTTGCAGCCAGT	TCGTGTCTTGTGTTGCAGCCAGT	TCGTGTCTTGTGTTGCAGCCAGT	CGTGTCTTGTGTTGCAGCCAGT	TCGTGTCTTGTGTTGCAGCCAGT	TCGTGTCTTGTGTTGCAGCCAGT
	mir-18a-2	miR-18a-3p	ACTGCCCTAAGTGCTCCTTCTGGC	ACTGCCCTAAGTGCTCCTTCTG	ACTGCCCTAAGTGCTCCTTCTGG	ACTGCCCTAAGTGCTCCTTCT	ACTGCCCTAAGTGCTCCTTCTGGC		ACTGCCCTAAGTGCTCCTTCT	ACTGCCCTAAGTGCTCCTTCT	ACTGCCCTAAGTGCTCCTTCTG	ACTGCCCTAAGTGCTCCTTCTG	ACTGCCCTAAGTGCTCCTTCT		ACTGCCCTAAGTGCTCCTTCTG	ACTGCCCTAAGTGCTCCTTCT	ACTGCCCTAAGTGCTCCTTCT	ACTGCCCTAAGTGCTCCTTCT
	mir-18a-1	miR-18a-3p	ACTGCCCTAAGTGCTCCTTCTGGC	ACTGCCCTAAGTGCTCCTTCTG	ACTGCCCTAAGTGCTCCTTCTGG	ACTGCCCTAAGTGCTCCTTCT	ACTGCCCTAAGTGCTCCTTCTGGC		ACTGCCCTAAGTGCTCCTTCT	ACTGCCCTAAGTGCTCCTTCT	ACTGCCCTAAGTGCTCCTTCTG	ACTGCCCTAAGTGCTCCTTCTG	ACTGCCCTAAGTGCTCCTTCT		ACTGCCCTAAGTGCTCCTTCTG	ACTGCCCTAAGTGCTCCTTCT	ACTGCCCTAAGTGCTCCTTCT	ACTGCCCTAAGTGCTCCTTCT
	mir-190a-1	miR-190a-3p		ACTATATATCAAACATATTCCT	ACTATATATCAAACATATTCCT	ACTATATATCAAACATATTCCT	ACTATATATCAAACATATTCCT	ACTATATATCAAACATATTCCT	ACTATATATCAAACATATTCCT	ACTATATATCAAACATATTCCT	ACTATATATCAAACATATTCCT	ACTATATATCAAACATATTCCT	ACTATATATCAAACATATTCCT	ACTATATATCAAACATATTCCT	ACTATATATCAAACATATTCCT	ACTATATATCAAACATATTCCT	ACTATATATCAAACATATTCCT	ACTATATATCAAACATATTCCT
	mir-190a-2	miR-190a-3p		ACTATATATCAAACATATTCCT	ACTATATATCAAACATATTCCT	ACTATATATCAAACATATTCCT	ACTATATATCAAACATATTCCT	ACTATATATCAAACATATTCCT	ACTATATATCAAACATATTCCT	ACTATATATCAAACATATTCCT	ACTATATATCAAACATATTCCT	ACTATATATCAAACATATTCCT	ACTATATATCAAACATATTCCT	ACTATATATCAAACATATTCCT	ACTATATATCAAACATATTCCT	ACTATATATCAAACATATTCCT	ACTATATATCAAACATATTCCT	ACTATATATCAAACATATTCCT
	mir-190b	miR-190b-3p		ACTAAATATCAGACATATTCCT	ACTAAATATCAGACATATTCCT	ACTAAATATCAGACATATTCCT	ACTAAATATCAGACATATTCCT	ACTAAATATCAGACATATTCCT
	mir-192	miR-192-3p	CCTGTCAGTTCTGTAGGCCACT	CCTGTCAGTTCTGTAGGCCACT	CCTGTCAGTTCTGTAGGCCACT	CCTGTCAGTTCTGTAGGCCACT	CCTGTCAGTTCTGTAGGCCACT				CCTGTCAGTTCTGTAGGCCACT		CCTGTCAGTTCTGTAGGCCACT				CCTGTCAGTTCTGTAGGCCACT	CTGTCAGTTCTGTAGGCCACT
	mir-193a	miR-193a-3p		AACTGGCCTACAAAGTCCCAGT	AACTGGCCTACAAAGTCC	AACTGGCCTACAAAGTCCCAGT	AACTGGCCTACAAAGTCCCAGT	AACTGGCCTACAAAGTCC	AACTGGCCTACAAAGTCCCAGT		AACTGGCCTACAAAGTCCCAGT	AACTGGCCTACAAAGTCCCAGT	AACTGGCCTACAAAGTCC	AACTGGCCTACAAAGTCCC	AACTGGCCTACAAAGTCCCAGT	CAACTGGCCTACAAAGTCC	CAACTGGCCTACAAAGTCC	AACTGGCCTACAAAGTCCCAGT
	mir-194a	miR-194a-3p	CCAGTGGAGGTGCTGTTACTTG	CCAGTGGAGGTGCTGTTACTTG	CCAGTGGAGGTGCTGTTACTTG	CCAGTGGAGGTGCTGTTACTTG	CCAGTGGAGGTGCTGTTACTTG						CCAGTGGAGGTGCTGTTACT				CCAGTGGAGGTGCTGTTACT	CCAGTGGAGGTGCTGTTACTTG
	mir-196a-1	miR-196a-3p		CTGCAACATGAAACTGTCTTA	CTGCAACATGAAACTGTCTTA	CTGCAACATGAAACTGTCTTA	CTGCAACATGAAACTGTCTTA				TCTGCAACATGAAACTGTCTTA	CTGCAACATGAAACTGTCTTA			TCTGCAACATGAAACTGTCTTA		CTGCAACATGAAACTGTCTTA
	mir-196a-2	miR-196a-3p-2	TGGCTCGGCAACAAGAAACTGC	TGGCTCGGCAACAAGAAACTGC	TGGCTCGGCAACAAGAAACTGC	TGGCTCGGCAACAAGAAACTGC	TGGCTCGGCAACAAGAAACTGC		TGGCTCGGCAACAAGAAACTGC		TGGCTCGGCAACAAGAAACTGC	TGGCTCGGCAACAAGAAACTGC			TGGCTCGGCAACAAGAAACTGC		TGGCTCGGCAACAAGAAACTGC
	mir-196b	miR-196b-3p	CCACAACACGAAACTGCCTTGA	CCACAACACGAAACTGCCTTGA	CCACAACACGAAACTGCCTTGA	CCACAACACGAAACTGCCTTGA	CCACAACACGAAACTGCCTTGA				CCACAACACGAAACTGCCTTGA	CCACAACACGAAACTGCCTTGA			CCACAACACGAAACTGCCTTGA		CCACAACACGAAACTGCCTTGA	CCACAACACGAAACTGCCTTGA
	mir-199a-2	miR-199a-3p	ACAGTAGTCTGCACATTGGTTA	ACAGTAGTCTGCACATTGGTTA	ACAGTAGTCTGCACATTGGTTA	ACAGTAGTCTGCACATTGGTT	ACAGTAGTCTGCACATTGGTTA	ACAGTAGTCTGCACATTGGTT	ACAGTAGTCTGCACATTGGTT	ACAGTAGTCTGCACATTGGTT	ACAGTAGTCTGCACATTGGTT	ACAGTAGTCTGCACATTGGTT	ACAGTAGTCTGCACATTGGTT	ACAGTAGTCTGCACATTGGTT	ACAGTAGTCTGCACATTGGTT	ACAGTAGTCTGCACATTGGTT	ACAGTAGTCTGCACATTGGTT	ACAGTAGTCTGCACATTGGTT
	mir-199a-3	miR-199a-3p	ACAGTAGTCTGCACATTGGTTA	ACAGTAGTCTGCACATTGGTTA	ACAGTAGTCTGCACATTGGTTA	ACAGTAGTCTGCACATTGGTT	ACAGTAGTCTGCACATTGGTTA	ACAGTAGTCTGCACATTGGTT	ACAGTAGTCTGCACATTGGTT	ACAGTAGTCTGCACATTGGTT	ACAGTAGTCTGCACATTGGTT	ACAGTAGTCTGCACATTGGTT	ACAGTAGTCTGCACATTGGTT	ACAGTAGTCTGCACATTGGTT	ACAGTAGTCTGCACATTGGTT	ACAGTAGTCTGCACATTGGTT	ACAGTAGTCTGCACATTGGTT	ACAGTAGTCTGCACATTGGTT
	mir-199a-4	miR-199a-3p	ACAGTAGTCTGCACATTGGTTA	ACAGTAGTCTGCACATTGGTTA	ACAGTAGTCTGCACATTGGTTA	ACAGTAGTCTGCACATTGGTT	ACAGTAGTCTGCACATTGGTTA	ACAGTAGTCTGCACATTGGTT	ACAGTAGTCTGCACATTGGTT	ACAGTAGTCTGCACATTGGTT	ACAGTAGTCTGCACATTGGTT	ACAGTAGTCTGCACATTGGTT	ACAGTAGTCTGCACATTGGTT	ACAGTAGTCTGCACATTGGTT	ACAGTAGTCTGCACATTGGTT	ACAGTAGTCTGCACATTGGTT	ACAGTAGTCTGCACATTGGTT	ACAGTAGTCTGCACATTGGTT
	mir-199a-1	miR-199a-3p	ACAGTAGTCTGCACATTGGTTA	ACAGTAGTCTGCACATTGGTTA	ACAGTAGTCTGCACATTGGTTA	ACAGTAGTCTGCACATTGGTT	ACAGTAGTCTGCACATTGGTTA	ACAGTAGTCTGCACATTGGTT	ACAGTAGTCTGCACATTGGTT	ACAGTAGTCTGCACATTGGTT	ACAGTAGTCTGCACATTGGTT	ACAGTAGTCTGCACATTGGTT	ACAGTAGTCTGCACATTGGTT	ACAGTAGTCTGCACATTGGTT	ACAGTAGTCTGCACATTGGTT	ACAGTAGTCTGCACATTGGTT	ACAGTAGTCTGCACATTGGTT	ACAGTAGTCTGCACATTGGTT
	mir-199b-1	miR-199b-3p							AACAGGTAGTCTGAACACTGGG			CAGGTAGTCTGAACACTGGG
	mir-199b-2	miR-199b-3p	CAGGTAGTCTGAACACTGGGCAGG			GGTAGTCTGAACACTGGGCAGGC			AACAGGTAGTCTGAACACTGGG			CAGGTAGTCTGAACACTGGG					ACAGGTAGTCTGAACACTGGGC
	mir-199c	miR-199c-3p	CAGGTAGTCTGAACACTGGGCAGG			GGTAGTCTGAACACTGGGCAGGC			AACAGGTAGTCTGAACACTGGG			CAGGTAGTCTGAACACTGGG					ACAGGTAGTCTGAACACTGGGC
	mir-19a-2	miR-19a-3p	TGTGCAAATCTATGCAAAACT	TGTGCAAATCTATGCAAAACTGA	TTGTGCAAATCTATGCAAAACT	TGTGCAAATCTATGCAAAACTGA	TGTGCAAATCTATGCAAAACTGA	TGTGCAAATCTATGCAAAACT	TTGTGCAAATCTATGCAAAACT	TGTGCAAATCTATGCAAAACT	TGTGCAAATCTATGCAAAACT	TGTGCAAATCTATGCAAAACTG	TGTGCAAATCTATGCAAAACT	TTGTGCAAATCTATGCAAAACT	TGTGCAAATCTATGCAAAACTG	TGTGCAAATCTATGCAAAACT	TTGTGCAAATCTATGCAAAACT	TGTGCAAATCTATGCAAAACTG
	mir-19a-1	miR-19a-3p	TGTGCAAATCTATGCAAAACT	TGTGCAAATCTATGCAAAACTGA	TTGTGCAAATCTATGCAAAACT	TGTGCAAATCTATGCAAAACTGA	TGTGCAAATCTATGCAAAACTGA	TGTGCAAATCTATGCAAAACT	TTGTGCAAATCTATGCAAAACT	TGTGCAAATCTATGCAAAACT	TGTGCAAATCTATGCAAAACT	TGTGCAAATCTATGCAAAACTG	TGTGCAAATCTATGCAAAACT	TTGTGCAAATCTATGCAAAACT	TGTGCAAATCTATGCAAAACTG	TGTGCAAATCTATGCAAAACT	TTGTGCAAATCTATGCAAAACT	TGTGCAAATCTATGCAAAACTG
	mir-19b-2	miR-19b-3p	TGTGCAAATCCATGCAAAACTGA	TGTGCAAATCCATGCAAAACTGA	TGTGCAAATCCATGCAAAACTGA	TGTGCAAATCCATGCAAAACTGA	TGTGCAAATCCATGCAAAACTGA	TGTGCAAATCCATGCAAAACT	TGTGCAAATCCATGCAAAACT	TGTGCAAATCCATGCAAAACT	TGTGCAAATCCATGCAAAACT	TGTGCAAATCCATGCAAAACTG	TGTGCAAATCCATGCAAAACT	TGTGCAAATCCATGCAAAACT	TGTGCAAATCCATGCAAAACTG	TGTGCAAATCCATGCAAAACT	TGTGCAAATCCATGCAAAACT	TGTGCAAATCCATGCAAAACTG
	mir-19b-1	miR-19b-3p	TGTGCAAATCCATGCAAAACTGA	TGTGCAAATCCATGCAAAACTGA	TGTGCAAATCCATGCAAAACTGA	TGTGCAAATCCATGCAAAACTGA	TGTGCAAATCCATGCAAAACTGA	TGTGCAAATCCATGCAAAACT	TGTGCAAATCCATGCAAAACT	TGTGCAAATCCATGCAAAACT	TGTGCAAATCCATGCAAAACT	TGTGCAAATCCATGCAAAACTG	TGTGCAAATCCATGCAAAACT	TGTGCAAATCCATGCAAAACT	TGTGCAAATCCATGCAAAACTG	TGTGCAAATCCATGCAAAACT	TGTGCAAATCCATGCAAAACT	TGTGCAAATCCATGCAAAACTG
	mir-19d	miR-19d-3p	TGTGCAAACCCATGCAAAACTGA	TGTGCAAACCCATGCAAAACTGA	TGTGCAAACCCATGCAAAACTGA	TGTGCAAACCCATGCAAAACTGA	TGTGCAAACCCATGCAAAACTGA	TGTGCAAACCCATGCAAAACT	TGTGCAAACCCATGCAAAACT	TGTGCAAACCCATGCAAAACT	TGTGCAAACCCATGCAAAACTG	TGTGCAAACCCATGCAAAACTG	TGTGCAAACCCATGCAAAACT	TGTGCAAACCCATGCAAAACT	TGTGCAAACCCATGCAAAACTG	TGTGCAAACCCATGCAAAACT	TGTGCAAACCCATGCAAAACT	TGTGCAAACCCATGCAAAACTG
	mir-200a	miR-200a-3p	TAACACTGTCTGGTAACGATG	TAACACTGTCTGGTAACGATG	TAACACTGTCTGGTAACGATGTT	TAACACTGTCTGGTAACGATGTT	TAACACTGTCTGGTAACGATGTT	TAACACTGTCTGGTAACGATG	TAACACTGTCTGGTAACGATGT	TAACACTGTCTGGTAACGATG	TAACACTGTCTGGTAACGATG	TAACACTGTCTGGTAACGATGTT	TAACACTGTCTGGTAACGATG	TAACACTGTCTGGTAACGATG	TAACACTGTCTGGTAACGATG	TAACACTGTCTGGTAACGATG	TAACACTGTCTGGTAACGATGT	TAACACTGTCTGGTAACGATG
	mir-200b	miR-200b-3p	TAATACTGCCTGGTAATGATGAT	TAATACTGCCTGGTAATGATGAT	TAATACTGCCTGGTAATGATGAT	TAATACTGCCTGGTAATGATGAT	TAATACTGCCTGGTAATGATGAT	TAATACTGCCTGGTAATGATGAT	TAATACTGCCTGGTAATGATGAT	TAATACTGCCTGGTAATGATGA	TAATACTGCCTGGTAATGATGAT	TAATACTGCCTGGTAATGATGA	TAATACTGCCTGGTAATGATGA	TAATACTGCCTGGTAATGATGA	TAATACTGCCTGGTAATGATGA	TAATACTGCCTGGTAATGATGA	TAATACTGCCTGGTAATGATGAT	TAATACTGCCTGGTAATGATGAT
	mir-202	miR-202-3p								AAAGAGGCATAAGGCATGGGAA			AAAGAGGCATAAGGCATGGGAA				AAAGAGGCATAAGGCATGGGAA
	mir-203a-2	miR-203a-3p	GTGAAATGTTTAGGACCACTTG	GTGAAATGTTTAGGACCACTTG	GTGAAATGTTTAGGACCACTTG	GTGAAATGTTTAGGACCACTTG	GTGAAATGTTTAGGACCACTTG	TGAAATGTTTAGGACCACTTGA	GTGAAATGTTTAGGACCACTTG	TGAAATGTTTAGGACCACTTGA	TGAAATGTTTAGGACCACTTGA	GTGAAATGTTTAGGACCACTTG	GTGAAATGTTTAGGACCACTTG	GTGAAATGTTTAGGACCACTTG	GTGAAATGTTTAGGACCACTTG	GTGAAATGTTTAGGACCACTTG	GTGAAATGTTTAGGACCACTTG	TGAAATGTTTAGGACCACTTG
	mir-203a-1	miR-203a-3p	GTGAAATGTTTAGGACCACTTG	GTGAAATGTTTAGGACCACTTG	GTGAAATGTTTAGGACCACTTG	GTGAAATGTTTAGGACCACTTG	GTGAAATGTTTAGGACCACTTG	TGAAATGTTTAGGACCACTTGA	GTGAAATGTTTAGGACCACTTG	TGAAATGTTTAGGACCACTTGA	TGAAATGTTTAGGACCACTTGA	GTGAAATGTTTAGGACCACTTG	GTGAAATGTTTAGGACCACTTG	GTGAAATGTTTAGGACCACTTG	GTGAAATGTTTAGGACCACTTG	GTGAAATGTTTAGGACCACTTG	GTGAAATGTTTAGGACCACTTG	TGAAATGTTTAGGACCACTTG
	mir-204-2	miR-204-3p	GCAGGGACAGCAAAGGGGAGC	GCAGGGACAGCAAAGGGGAGC	GCAGGGACAGCAAAGGGGAGC	GCAGGGACAGCAAAGGGGAGC	GCAGGGACAGCAAAGGGGAGC	GCAGGGACAGCAAAGGGGAGC		GCAGGGACAGCAAAGGGGAGC			GCAGGGACAGCAAAGGGGAGC		CAGGGACAGCAAAGGGGAGCT			GCAGGGACAGCAAAGGGGAGC
	mir-204-1	miR-204-3p-2			GGCTGGGAAGGCAAAGGGACGC		GGCTGGGAAGGCAAAGGGACGC		GCTGGGAAGGCAAAGGGACGC							GCTGGGAAGGCAAAGGGACGC
	mir-204-3	miR-204-3p-3	CAGGGACAGCAAAGGGATGC	GCAGGGACAGCAAAGGGATGC	GCAGGGACAGCAAAGGGATGC	CAGGGACAGCAAAGGGATGC	GCAGGGACAGCAAAGGGATGC	GCAGGGACAGCAAAGGGATGC			GCAGGGACAGCAAAGGGAT	CAGGGACAGCAAAGGGATGC			GCAGGGACAGCAAAGGGATGC	GCAGGGACAGCAAAGGGATGCT
	mir-205-1	miR-205-3p	GATTTCAGTGGTGTGAAGTGTA	TTTCAGTGGTGTGAAGTGTAAG	TTTCAGTGGTGTGAAGTGTAAG	TTTCAGTGGTGTGAAGTGTAAG	TTTCAGTGGTGTGAAGTGTAAG	ATTTCAGTGGTGTGAAGTGTAAG			TTTCAGTGGTGTGAAGTGTAAG	GATTTCAGTGGTGTGAAGTGT	TTTCAGTGGTGTGAAGTGT					TTTCAGTGGTGTGAAGTGTAAG
	mir-205-2	miR-205-3p-2	GATTTCAGTGGTTTGAAGAGTA	GATTTCAGTGGTTTGAAGAGTA	GATTTCAGTGGTTTGAAGAGTA	GATTTCAGTGGTTTGAAGAGTA	GATTTCAGTGGTTTGAAGAGTA				GATTTCAGTGGTTTGAAGAGTA	GATTTCAGTGGTTTGAAGAGT						GATTTCAGTGGTTTGAAGAGTA
	mir-206	miR-206-3p	TGGAATGTAAGGAAGTGTGTGG	TGGAATGTAAGGAAGTGTGTGG	TGGAATGTAAGGAAGTGTGTGG	TGGAATGTAAGGAAGTGTGTGG	TGGAATGTAAGGAAGTGTGTGG	TGGAATGTAAGGAAGTGTGTGG	TGGAATGTAAGGAAGTGTGTGG	TGGAATGTAAGGAAGTGTGTGG	TGGAATGTAAGGAAGTGTGTGG	TGGAATGTAAGGAAGTGTGTGG	TGGAATGTAAGGAAGTGTGTGG	TGGAATGTAAGGAAGTGTGTGG	TGGAATGTAAGGAAGTGTGTGG	TGGAATGTAAGGAAGTGTGTGG	TGGAATGTAAGGAAGTGTGTGG	TGGAATGTAAGGAAGTGTGTGG
	mir-20a	miR-20a-3p	ACTGCAATGTAAGCACTTGAA	ACTGCAATGTAAGCACTTGAAGT	CTGCAATGTAAGCACTTGAAGT	ACTGCAATGTAAGCACTTGAAG	ACTGCAATGTAAGCACTTGAAG	TACTGCAATGTAAGCACTTGAA	ACTGCAATGTAAGCACTTGAAG	TACTGCAATGTAAGCACTTGAA	ACTGCAATGTAAGCACTTGAAG	ACTGCAATGTAAGCACTTGAAGT	ACTGCAATGTAAGCACTTGAAG	ACTGCAATGTAAGCACTTGAAG	ACTGCAATGTAAGCACTTGAAGT	ACTGCAATGTAAGCACTTGAAG	ACTGCAATGTAAGCACTTGAAG	ACTGCAATGTAAGCACTTGAAG
	mir-210	miR-210-3p	CTGTGCGTGTGACAGCGGCT	CTGTGCGTGTGACAGCGGCT	CTGTGCGTGTGACAGCGGCT	CTGTGCGTGTGACAGCGGCT	CTGTGCGTGTGACAGCGGCT		CTGTGCGTGTGACAGCGGCT	CTGTGCGTGTGACAGCGGCT	CTGTGCGTGTGACAGCGGCT	CTGTGCGTGTGACAGCGGCT	CTGTGCGTGTGACAGCGGCT	CTGTGCGTGTGACAGCGGCT	CTGTGCGTGTGACAGCGGCT	CTGTGCGTGTGACAGCGGCT	CTGTGCGTGTGACAGCGGCT	CTGTGCGTGTGACAGCGGCT
	mir-212-2	miR-212-3p		TAACAGTCTACAGTCATGGCT	TAACAGTCTACAGTCATGGCTAC	TAACAGTCTACAGTCATGGCT	TAACAGTCTACAGTCATGGCTAC	TAACAGTCTACAGTCATGGCT	TAACAGTCTACAGTCATGGCT		TAACAGTCTACAGTCATGGCT	TAACAGTCTACAGTCATGGCT			TAACAGTCTACAGTCATGGCT	TAACAGTCTACAGTCATGGCT	TAACAGTCTACAGTCATGGCT
	mir-212-1	miR-212-3p		TAACAGTCTACAGTCATGGCT	TAACAGTCTACAGTCATGGCTAC	TAACAGTCTACAGTCATGGCT	TAACAGTCTACAGTCATGGCTAC	TAACAGTCTACAGTCATGGCT	TAACAGTCTACAGTCATGGCT		TAACAGTCTACAGTCATGGCT	TAACAGTCTACAGTCATGGCT			TAACAGTCTACAGTCATGGCT	TAACAGTCTACAGTCATGGCT	TAACAGTCTACAGTCATGGCT
	mir-21-1	miR-21-3p	CGACAACAGTCTGTAGGCTGT	CGACAACAGTCTGTAGGCTGT	CGACAACAGTCTGTAGGCTGT	CGACAACAGTCTGTAGGCTGT	CGACAACAGTCTGTAGGCTGT	CGACAACAGTCTGTAGGCT	CGACAACAGTCTGTAGGCTGT	CGACAACAGTCTGTAGGCTGT	CGACAACAGTCTGTAGGCTGT	CGACAACAGTCTGTAGGCT	CGACAACAGTCTGTAGGCTGT	CGACAACAGTCTGTAGGCTGT	CGACAACAGTCTGTAGGCT	CGACAACAGTCTGTAGGCTGT	CGACAACAGTCTGTAGGCTGT	CGACAACAGTCTGTAGGCTGT
	mir-21-2	miR-21-3p-2	CAACAGCGGTCTGTAAGCTGGC	CAACAGCGGTCTGTAAGCTGGC	CAACAGCGGTCTGTAAGCTGGC	CAACAGCGGTCTGTAAGCTGGC	CAACAGCGGTCTGTAAGCTGGC	CAACAGCGGTCTGTAAGCTGGC	CAACAGCGGTCTGTAAGCTGGC	CAACAGCGGTCTGTAAGCTGGC	CAACAGCGGTCTGTAAGCTGGC	CAACAGCGGTCTGTAAGCTGGCT	CAACAGCGGTCTGTAAGCTGGC	CAACAGCGGTCTGTAAGCTGGC	CAACAGCGGTCTGTAAGCTGGC	CAACAGCGGTCTGTAAGCTGGC	CAACAGCGGTCTGTAAGCTGGC	CAACAGCGGTCTGTAAGCTGGC
	mir-214-3	miR-214-3p	TACAGCAGGCACAGACAGGCAG	TACAGCAGGCACAGACAGGCAG	TACAGCAGGCACAGACAGGCAG	TACAGCAGGCACAGACAGGCAG	ACAGCAGGCACAGACAGGCAGA	TACAGCAGGCACAGACAGG	TACAGCAGGCACAGACAGGCA	TACAGCAGGCACAGACAGG	TACAGCAGGCACAGACAGG	TACAGCAGGCACAGACAGG	ACAGCAGGCACAGACAGGCAGA	TACAGCAGGCACAGACAGG	TACAGCAGGCACAGACAGG	TACAGCAGGCACAGACAGGCAGA	TACAGCAGGCACAGACAGGCAGA	TACAGCAGGCACAGACAGG
	mir-214-1	miR-214-3p	TACAGCAGGCACAGACAGGCAG	TACAGCAGGCACAGACAGGCAG	TACAGCAGGCACAGACAGGCAG	TACAGCAGGCACAGACAGGCAG	ACAGCAGGCACAGACAGGCAGA	TACAGCAGGCACAGACAGG	TACAGCAGGCACAGACAGGCA	TACAGCAGGCACAGACAGG	TACAGCAGGCACAGACAGG	TACAGCAGGCACAGACAGG	ACAGCAGGCACAGACAGGCAGA	TACAGCAGGCACAGACAGG	TACAGCAGGCACAGACAGG	TACAGCAGGCACAGACAGGCAGA	TACAGCAGGCACAGACAGGCAGA	TACAGCAGGCACAGACAGG
	mir-214-2	miR-214-3p-2		TGCACAGCAAGTGTAGATAGGC	TGCACAGCAAGTGTAGATAGGC	TGCACAGCAAGTGTAGATAGGC	TGCACAGCAAGTGTAGATAGGC		TGCACAGCAAGTGTAGATAGGC			TGCACAGCAAGTGTAGATAGGC				TGCACAGCAAGTGTAGATAGGC
	mir-216a	miR-216a-3p	CACAATGGCCTCTGGGATTAT	CACAATGGCCTCTGGGATTATG	CACAATGGCCTCTGGGATTATG	CACAATGGCCTCTGGGATTATG	CACAATGGCCTCTGGGATTATG		CACAATGGCCTCTGGGATTATG	CACAATGGCCTCTGGGATT	CACAATGGCCTCTGGGATTATG	CACAATGGCCTCTGGGATTAT	CACAATGGCCTCTGGGATTATG		CACAATGGCCTCTGGGATTAT	CACAATGGCCTCTGGGATTATG	CACAATGGCCTCTGGGATTAT
	mir-216b	miR-216b-3p	ACAATCACCTGGAGAGATTCTG	ACAATCACCTGGAGAGATTCTG	ACAATCACCTGGAGAGATTCTG	ACAATCACCTGGAGAGATTCTG	ACAATCACCTGGAGAGATTCTG	ACAATCACCTGGAGAGATTCTG	ACAATCACCTGGAGAGATTCT			ACAATCACCTGGAGAGATTCTG	ACAATCACCTGGAGAGATTCT		TCACAATCACCTGGAGAGATT	ACAATCACCTGGAGAGATTCT	ACAATCACCTGGAGAGATTCTG	ACCTGGAGAGATTCTG
	mir-217	miR-217-3p	CAACAGTACCTGATGCATTGCC	CAACAGTACCTGATGCATTGCC	CAACAGTACCTGATGCATTGCC	CAACAGTACCTGATGCATTGCC	CAACAGTACCTGATGCATTGCC	CAACAGTACCTGATGCATTGCC	CAACAGTACCTGATGCATTGCC		CAACAGTACCTGATGCATTGCCT	CAACAGTACCTGATGCATTGCC	CAACAGTACCTGATGCATTGCC		CAACAGTACCTGATGCATTGCC	CAACAGTACCTGATGCATTGCC	CAACAGTACCTGATGCATTGCC	CAACAGTACCTGATGCATTGCCT
	mir-2184	miR-2184-3p									GCACATGAGCTTTTACGGTG	GCACATGAGCTTTTACGGTG			GCACATGAGCTTTTACGGTG
	mir-2187-2	miR-2187-3p		TTTACAGGCTATGCTAATCTG	TTACAGGCTATGCTAATCTGTGC	TTTACAGGCTATGCTAATCTGT	TTACAGGCTATGCTAATCTGTGC	TTACAGGCTATGCTAATCTGT	TTTACAGGCTATGCTAATCTGT		TTTACAGGCTATGCTAATCTG	TTTACAGGCTATGCTAATCTGT	TTTACAGGCTATGCTAATCTGT		TTACAGGCTATGCTAATCTG	TTTACAGGCTATGCTAATCTGT	TTTACAGGCTATGCTAATCTGT
	mir-2187-1	miR-2187-3p-2				TTACAGGCTATGCTAATCTATGC			TTTACAGGCTATGCTAATCT							TTTACAGGCTATGCTAATCT	TTTACAGGCTATGCTAATC
	mir-2188	miR-2188-3p	GCTGTGTGAGGTCAGACCTATC	GCTGTGTGAGGTCAGACCTATC	GCTGTGTGAGGTCAGACCTATC	GCTGTGTGAGGTCAGACCTATC	GCTGTGTGAGGTCAGACCTATC	GCTGTGTGAGGTCAGACCTATC	GCTGTGTGAGGTCAGACCTATC		GCTGTGTGAGGTCAGACCTATC	GCTGTGTGAGGTCAGACCTATC	GCTGTGTGAGGTCAGACCTAT	GCTGTGTGAGGTCAGACCTATC	GCTGTGTGAGGTCAGACCTATC	GCTGTGTGAGGTCAGACCTATC	CTGTGTGAGGTCAGACCTATCC	GCTGTGTGAGGTCAGACCTATC
	mir-218a-1	miR-218a-3p		CATGGTTCCGTCAAGCGCCAGG	CATGGTTCCGTCAAGCGCCAGG	CATGGTTCCGTCAAGCGCCAGG
	mir-218a-2	miR-218a-3p-2			ATCGTGGAACATGGTTCTTTCAAGCACCATG			AACATGGTTCTTTCAAGCACC			AACATGGTTCTTTCAAGCACC	ATGGTTCTTTCAAGCACC			AACATGGTTCTTTCAAGCACC			AACATGGTTCTTTCAAGCA
	mir-219-1	miR-219-3p	GGAGTTGTGGATGGACATCACGC	GGAGTTGTGGATGGACATCACG	GGAGTTGTGGATGGACATCACGC	GGAGTTGTGGATGGACATCACG	GGAGTTGTGGATGGACATCACG		GGAGTTGTGGATGGACATC							GGAGTTGTGGATGGACATCACGC
	mir-218b
	mir-219-3	miR-219-3p-2	AGAATTGTGCCTGGACATCTGT	AGAATTGTGCCTGGACATCTGT	AGAATTGTGCCTGGACATCTGT	AGAATTGTGCCTGGACATCTGT	AGAATTGTGCCTGGACATCTGT	AGAATTGTGCCTGGACATCTGT	AGAATTGTGCCTGGACATCTGT	AGAATTGTGCCTGGACATC	AGAATTGTGCCTGGACATCTGT	CGAGAATTGTGCCTGGACATCT				AGAATTGTGCCTGGACATCTGT
	mir-219-2	miR-219-3p-3	AGAATTGTGTATGGACATCTGT	AGAATTGTGTATGGACATCTGT	AGAATTGTGTATGGACATCTGT	AGAATTGTGTATGGACATCTGT	AGAATTGTGTATGGACATCTGT	AGAATTGTGTATGGACATCTGT	AGAATTGTGTATGGACATCTGT	AGAATTGTGTATGGACATCTGT					AGAATTGTGTATGGACATC	AGAATTGTGTATGGACATCTGT	AGAATTGTGTATGGACATCTGT
	mir-221	miR-221-3p	AGCTACATTGTCTGCTGGGTTTC	AGCTACATTGTCTGCTGGGTTTC	AGCTACATTGTCTGCTGGGTTTC	AGCTACATTGTCTGCTGGGTTTC	AGCTACATTGTCTGCTGGGTTTC	AGCTACATTGTCTGCTGGGTTT	AGCTACATTGTCTGCTGGGTTT	AGCTACATTGTCTGCTGGGTTTC	AGCTACATTGTCTGCTGGGTTT	AGCTACATTGTCTGCTGGGTTT	AGCTACATTGTCTGCTGGGTTT	AGCTACATTGTCTGCTGGGTTT	AGCTACATTGTCTGCTGGGTTT	AGCTACATTGTCTGCTGGGTTTC	AGCTACATTGTCTGCTGGGTTT	AGCTACATTGTCTGCTGGGTTT
	mir-222a-1	miR-222a-3p	AGCTACATCTGGCTACTGGGTCTC	AGCTACATCTGGCTACTGGGTCTC	AGCTACATCTGGCTACTGGGTCTC	AGCTACATCTGGCTACTGGGTCT	AGCTACATCTGGCTACTGGGTCT	AGCTACATCTGGCTACTGGGTCT	AGCTACATCTGGCTACTGGGTCT	AGCTACATCTGGCTACTGGGTCTC	AGCTACATCTGGCTACTGGGTCT	AGCTACATCTGGCTACTGGGTCT	AGCTACATCTGGCTACTGGGTCT	AGCTACATCTGGCTACTGGGTCT	AGCTACATCTGGCTACTGGGTCT	AGCTACATCTGGCTACTGGGTCT	AGCTACATCTGGCTACTGGGTCT	AGCTACATCTGGCTACTGGGTCT
	mir-222a-2	miR-222a-3p	AGCTACATCTGGCTACTGGGTCTC	AGCTACATCTGGCTACTGGGTCTC	AGCTACATCTGGCTACTGGGTCTC	AGCTACATCTGGCTACTGGGTCT	AGCTACATCTGGCTACTGGGTCT	AGCTACATCTGGCTACTGGGTCT	AGCTACATCTGGCTACTGGGTCT	AGCTACATCTGGCTACTGGGTCTC	AGCTACATCTGGCTACTGGGTCT	AGCTACATCTGGCTACTGGGTCT	AGCTACATCTGGCTACTGGGTCT	AGCTACATCTGGCTACTGGGTCT	AGCTACATCTGGCTACTGGGTCT	AGCTACATCTGGCTACTGGGTCT	AGCTACATCTGGCTACTGGGTCT	AGCTACATCTGGCTACTGGGTCT
	mir-223	miR-223-3p	TGTCAGTTTGTCAAATACCCCAA	TGTCAGTTTGTCAAATACCCCA	TGTCAGTTTGTCAAATACCCCA	TGTCAGTTTGTCAAATACCCCA	TGTCAGTTTGTCAAATACCCCA	TGTCAGTTTGTCAAATACCCCA	TGTCAGTTTGTCAAATACCCC	TGTCAGTTTGTCAAATACCCCA	TGTCAGTTTGTCAAATACCC	TGTCAGTTTGTCAAATACCCCA	TGTCAGTTTGTCAAATACCCCA	TGTCAGTTTGTCAAATACCCCA	TGTCAGTTTGTCAAATACCCCA	TGTCAGTTTGTCAAATACCCC	TGTCAGTTTGTCAAATACCC	TGTCAGTTTGTCAAATACCCCA
	mir-22a-2	miR-22a-3p	AAGCTGCCAGCTGAAGAACTGT	AAGCTGCCAGCTGAAGAACTGT	AAGCTGCCAGCTGAAGAACTGT	AAGCTGCCAGCTGAAGAACTGT	AAGCTGCCAGCTGAAGAACTGT	AAGCTGCCAGCTGAAGAACTGT	AAGCTGCCAGCTGAAGAACTGT	AAGCTGCCAGCTGAAGAACTGT	AAGCTGCCAGCTGAAGAACTGT	AAGCTGCCAGCTGAAGAACTGT	AAGCTGCCAGCTGAAGAACTGT	AAGCTGCCAGCTGAAGAACTGT	AAGCTGCCAGCTGAAGAACTGT	AAGCTGCCAGCTGAAGAACTGT	AAGCTGCCAGCTGAAGAACTGT	AAGCTGCCAGCTGAAGAACTGT
	mir-22a-1	miR-22a-3p-2	AAGCTGCCAGCTGAAGAACTGC	AAGCTGCCAGCTGAAGAACTGC	AAGCTGCCAGCTGAAGAACTGC	AAGCTGCCAGCTGAAGAACTG	AAGCTGCCAGCTGAAGAACTG	AAGCTGCCAGCTGAAGAACT	AAGCTGCCAGCTGAAGAACT	AAGCTGCCAGCTGAAGAACTGC	AAGCTGCCAGCTGAAGAACT	AAGCTGCCAGCTGAAGAACT	AAGCTGCCAGCTGAAGAACT	AAGCTGCCAGCTGAAGAACT	AAGCTGCCAGCTGAAGAACT	AAGCTGCCAGCTGAAGAACT	AAGCTGCCAGCTGAAGAACT	AAGCTGCCAGCTGAAGAACT
	mir-22b	miR-22b-3p	AAGCTGCCAGTTGAAGAGCTGT	AAGCTGCCAGTTGAAGAGCTGT	AAGCTGCCAGTTGAAGAGCTGT	AAGCTGCCAGTTGAAGAGCTGT	AAGCTGCCAGTTGAAGAGCTGT		AAGCTGCCAGTTGAAGAGCTGT	AAGCTGCCAGTTGAAGAGCTGT	AAGCTGCCAGTTGAAGAGCTGT	AAGCTGCCAGTTGAAGAGCTGT	AAGCTGCCAGTTGAAGAGCTGT	AAGCTGCCAGTTGAAGAGCTGT	AAGCTGCCAGTTGAAGAGCTGT	AAGCTGCCAGTTGAAGAGCTGT	AAGCTGCCAGTTGAAGAGCTGT	AAGCTGCCAGTTGAAGAGCTGT
	mir-23a-2	miR-23a-3p	ATCACATTGCCAGGGATTTCC	ATCACATTGCCAGGGATTTCCAAC	ATCACATTGCCAGGGATTTCCAAC	ATCACATTGCCAGGGATTTCC	ATCACATTGCCAGGGATTTCC	ATCACATTGCCAGGGATTTCC	ATCACATTGCCAGGGATTTCC	ATCACATTGCCAGGGATTTCC	ATCACATTGCCAGGGATTTCC	ATCACATTGCCAGGGATTTCC	ATCACATTGCCAGGGATTTCC	ATCACATTGCCAGGGATTTCC	ATCACATTGCCAGGGATTTCC	ATCACATTGCCAGGGATTTCC	ATCACATTGCCAGGGATTTCC	ATCACATTGCCAGGGATTTCC
	mir-23a-3	miR-23a-3p	ATCACATTGCCAGGGATTTCC	ATCACATTGCCAGGGATTTCCACT	ATCACATTGCCAGGGATTTCCACT	ATCACATTGCCAGGGATTTCC	ATCACATTGCCAGGGATTTCC	ATCACATTGCCAGGGATTTCC	ATCACATTGCCAGGGATTTCC	ATCACATTGCCAGGGATTTCC	ATCACATTGCCAGGGATTTCC	ATCACATTGCCAGGGATTTCC	ATCACATTGCCAGGGATTTCC	ATCACATTGCCAGGGATTTCC	ATCACATTGCCAGGGATTTCC	ATCACATTGCCAGGGATTTCC	ATCACATTGCCAGGGATTTCC	ATCACATTGCCAGGGATTTCC
	mir-23a-1	miR-23a-3p	ATCACATTGCCAGGGATTTCC	ATCACATTGCCAGGGATTTCC	ATCACATTGCCAGGGATTTCC	ATCACATTGCCAGGGATTTCC	ATCACATTGCCAGGGATTTCC	ATCACATTGCCAGGGATTTCC	ATCACATTGCCAGGGATTTCC	ATCACATTGCCAGGGATTTCC	ATCACATTGCCAGGGATTTCC	ATCACATTGCCAGGGATTTCC	ATCACATTGCCAGGGATTTCC	ATCACATTGCCAGGGATTTCC	ATCACATTGCCAGGGATTTCC	ATCACATTGCCAGGGATTTCC	ATCACATTGCCAGGGATTTCC	ATCACATTGCCAGGGATTTCC
	mir-23b	miR-23b-3p	ATCACATTGCCAGGGATTACC	ATCACATTGCCAGGGATTACC	ATCACATTGCCAGGGATTACC	ATCACATTGCCAGGGATTACC	ATCACATTGCCAGGGATTACC	ATCACATTGCCAGGGATTACC	ATCACATTGCCAGGGATTACC	ATCACATTGCCAGGGATTACC	ATCACATTGCCAGGGATTACC	ATCACATTGCCAGGGATTACC	ATCACATTGCCAGGGATTACC	ATCACATTGCCAGGGATTACC	ATCACATTGCCAGGGATTACC	ATCACATTGCCAGGGATTACC	ATCACATTGCCAGGGATTACC	ATCACATTGCCAGGGATTACC
	mir-24-5	miR-24-3p	TGGCTCAGTTCAGCAGGAAC	TGGCTCAGTTCAGCAGGAAC	TGGCTCAGTTCAGCAGGAAC	TGGCTCAGTTCAGCAGGAAC	TGGCTCAGTTCAGCAGGAAC	TGGCTCAGTTCAGCAGGAAC	TGGCTCAGTTCAGCAGGAAC	TGGCTCAGTTCAGCAGGAAC	TGGCTCAGTTCAGCAGGAAC	TGGCTCAGTTCAGCAGGAAC	TGGCTCAGTTCAGCAGGAAC	TGGCTCAGTTCAGCAGGAAC	TGGCTCAGTTCAGCAGGAAC	TGGCTCAGTTCAGCAGGAAC	TGGCTCAGTTCAGCAGGAAC	TGGCTCAGTTCAGCAGGAAC
	mir-24-2	miR-24-3p	TGGCTCAGTTCAGCAGGAAC	TGGCTCAGTTCAGCAGGAAC	TGGCTCAGTTCAGCAGGAAC	TGGCTCAGTTCAGCAGGAAC	TGGCTCAGTTCAGCAGGAAC	TGGCTCAGTTCAGCAGGAAC	TGGCTCAGTTCAGCAGGAAC	TGGCTCAGTTCAGCAGGAAC	TGGCTCAGTTCAGCAGGAAC	TGGCTCAGTTCAGCAGGAAC	TGGCTCAGTTCAGCAGGAAC	TGGCTCAGTTCAGCAGGAAC	TGGCTCAGTTCAGCAGGAAC	TGGCTCAGTTCAGCAGGAAC	TGGCTCAGTTCAGCAGGAAC	TGGCTCAGTTCAGCAGGAAC
	mir-24-3	miR-24-3p	TGGCTCAGTTCAGCAGGAAC	TGGCTCAGTTCAGCAGGAAC	TGGCTCAGTTCAGCAGGAAC	TGGCTCAGTTCAGCAGGAAC	TGGCTCAGTTCAGCAGGAAC	TGGCTCAGTTCAGCAGGAAC	TGGCTCAGTTCAGCAGGAAC	TGGCTCAGTTCAGCAGGAAC	TGGCTCAGTTCAGCAGGAAC	TGGCTCAGTTCAGCAGGAAC	TGGCTCAGTTCAGCAGGAAC	TGGCTCAGTTCAGCAGGAAC	TGGCTCAGTTCAGCAGGAAC	TGGCTCAGTTCAGCAGGAAC	TGGCTCAGTTCAGCAGGAAC	TGGCTCAGTTCAGCAGGAAC
	mir-24-1	miR-24-3p	TGGCTCAGTTCAGCAGGAAC	TGGCTCAGTTCAGCAGGAAC	TGGCTCAGTTCAGCAGGAAC	TGGCTCAGTTCAGCAGGAAC	TGGCTCAGTTCAGCAGGAAC	TGGCTCAGTTCAGCAGGAAC	TGGCTCAGTTCAGCAGGAAC	TGGCTCAGTTCAGCAGGAAC	TGGCTCAGTTCAGCAGGAAC	TGGCTCAGTTCAGCAGGAAC	TGGCTCAGTTCAGCAGGAAC	TGGCTCAGTTCAGCAGGAAC	TGGCTCAGTTCAGCAGGAAC	TGGCTCAGTTCAGCAGGAAC	TGGCTCAGTTCAGCAGGAAC	TGGCTCAGTTCAGCAGGAAC
	mir-24-4	miR-24-3p-2				TTATCAGCTCAGTAGGCACAGA	GATTATCAGCTCAGTAGGCAC
	mir-25	miR-25-3p	CATTGCACTTGTCTCGGTCTGA	CATTGCACTTGTCTCGGTCTGA	CATTGCACTTGTCTCGGTCTGA	CATTGCACTTGTCTCGGTCTGA	CATTGCACTTGTCTCGGTCTGA	CATTGCACTTGTCTCGGTCTGA	CATTGCACTTGTCTCGGTCTGA	CATTGCACTTGTCTCGGTCTGA	CATTGCACTTGTCTCGGTCTGA	CATTGCACTTGTCTCGGTCTGA	CATTGCACTTGTCTCGGTCTGA	CATTGCACTTGTCTCGGTCTGA	CATTGCACTTGTCTCGGTCTGA	CATTGCACTTGTCTCGGTCTGA	CATTGCACTTGTCTCGGTCTGA	CATTGCACTTGTCTCGGTCTGA
	mir-26a-4	miR-26a-3p	CCTATTCGGGATGACTTGGTTC	CCTATTCGGGATGACTTGGTTC	CCTATTCGGGATGACTTGGTTC	CCTATTCGGGATGACTTGGTTC	CCTATTCGGGATGACTTGGTTC	CCTATTCGGGATGACTTGGTTC	CCTATTCGGGATGACTTGGTTC	CCTATTCGGGATGACTTGGTTC	CCTATTCGGGATGACTTGGTTC	CCTATTCGGGATGACTTGGTTC	CCTATTCGGGATGACTTGGTTC	CCTATTCGGGATGACTTGGTTC	CCTATTCGGGATGACTTGGTTC	CCTATTCGGGATGACTTGGTTC	CCTATTCGGGATGACTTGGTTC	CCTATTCGGGATGACTTGGTTC
	mir-26a-1	miR-26a-3p-2	GGCCTATTCGTGATTACTTGCA	CCTATTCGTGATTACTTGCACT	CCTATTCGTGATTACTTGCACT	CCTATTCGTGATTACTTGCACT	CCTATTCGTGATTACTTGCACT		CCTATTCGTGATTACTTGCACT	GGCCTATTCGTGATTACTTGCA	GGCCTATTCGTGATTACTTGCA	GGCCTATTCGTGATTACTTGC	CCTATTCGTGATTACTTGCACT	CCTATTCGTGATTACTTGCACT	GGCCTATTCGTGATTACTTGCA	CCTATTCGTGATTACTTGCACT	CCTATTCGTGATTACTTGCACT	GGCCTATTCGTGATTACTTGCA
	mir-26a-3	miR-26a-3p-3		CCTATGCTTGATTACTTGCACT	CCTATGCTTGATTACTTGCACT	CCTATGCTTGATTACTTGCACT	CCTATGCTTGATTACTTGCACT		CCTATGCTTGATTACTTGCACT		CCTATGCTTGATTACTTGCACT	CCTATGCTTGATTACTTGCACT	CCTATGCTTGATTACTTGCACT	CCTATGCTTGATTACTTGCACT	CCTATGCTTGATTACTTGCACT	TGGCCTATGCTTGATTACTTGC		CCTATGCTTGATTACTTGCACT
	mir-26a-2	miR-26a-3p-4	CCTATTCTTGATTACTTGTTTC	CCTATTCTTGATTACTTGTTTC	CCTATTCTTGATTACTTGTTTC	CCTATTCTTGATTACTTGTTTC	CCTATTCTTGATTACTTGTTTC	CCTATTCTTGATTACTTGTTTC	CCTATTCTTGATTACTTGTTT		CCTATTCTTGATTACTTGTTTC	CCTATTCTTGATTACTTGTTTC	CCTATTCTTGATTACTTGTTTC	CCTATTCTTGATTACTTGTTTC	CCTATTCTTGATTACTTGTTTC	CCTATTCTTGATTACTTGTTTC	CCTATTCTTGATTACTTGTTTC	CCTATTCTTGATTACTTGTTTC
	mir-26b	miR-26b-3p	CCTATTCCGGATGACTTGGTTC	CCTATTCCGGATGACTTGGTTC	CCTATTCCGGATGACTTGGTTC	CCTATTCCGGATGACTTGGTTC	CCTATTCCGGATGACTTGGTTC	CCTATTCCGGATGACTTGGTTC	CCTATTCCGGATGACTTGGTTC	CCTATTCCGGATGACTTGGTTC	CCTATTCCGGATGACTTGGTTC	CCTATTCCGGATGACTTGGTTC	CCTATTCCGGATGACTTGGTTC	CCTATTCCGGATGACTTGGTTC	CCTATTCCGGATGACTTGGTTC	CCTATTCCGGATGACTTGGTTC	CCTATTCCGGATGACTTGGTTC	CCTATTCCGGATGACTTGGTTC
	mir-27a	miR-27a-3p	TTCACAGTGGCTAAGTTCCGC	TTCACAGTGGCTAAGTTCCGC	TTCACAGTGGCTAAGTTCCGC	TTCACAGTGGCTAAGTTCCGC	TTCACAGTGGCTAAGTTCCGC	TTCACAGTGGCTAAGTTCCGC	TTCACAGTGGCTAAGTTCCGC	TTCACAGTGGCTAAGTTCCGC	TTCACAGTGGCTAAGTTCCGC	TTCACAGTGGCTAAGTTCCG	TTCACAGTGGCTAAGTTCCGC	TTCACAGTGGCTAAGTTCCGC	TTCACAGTGGCTAAGTTCCG	TTCACAGTGGCTAAGTTCCGC	TTCACAGTGGCTAAGTTCCGC	TTCACAGTGGCTAAGTTCCGC
	mir-27b	miR-27b-3p	TTCACAGTGGCTAAGTTCTGC	TTCACAGTGGCTAAGTTCTGC	TTCACAGTGGCTAAGTTCTGC	TTCACAGTGGCTAAGTTCTGC	TTCACAGTGGCTAAGTTCTGC	TTCACAGTGGCTAAGTTCTGC	TTCACAGTGGCTAAGTTCTGC	TTCACAGTGGCTAAGTTCTGC	TTCACAGTGGCTAAGTTCTGC	TTCACAGTGGCTAAGTTCTG	TTCACAGTGGCTAAGTTCTGC	TTCACAGTGGCTAAGTTCTGC	TTCACAGTGGCTAAGTTCTG	TTCACAGTGGCTAAGTTCTGC	TTCACAGTGGCTAAGTTCTGC	TTCACAGTGGCTAAGTTCTGC
	mir-27c	miR-27c-3p	TTCACAGTGGTTAAGTTCTGC	TTCACAGTGGTTAAGTTCTGC	TTCACAGTGGTTAAGTTCTGC	TTCACAGTGGTTAAGTTCTGC	TTCACAGTGGTTAAGTTCTGC	TTCACAGTGGTTAAGTTCTGC	TTCACAGTGGTTAAGTTCTGC	TTCACAGTGGTTAAGTTCTGC	TTCACAGTGGTTAAGTTCTGC	TTCACAGTGGTTAAGTTCTG	TTCACAGTGGTTAAGTTCTGC	TTCACAGTGGTTAAGTTCTGC	TTCACAGTGGTTAAGTTCTG	TTCACAGTGGTTAAGTTCTGC	TTCACAGTGGTTAAGTTCTGC	TTCACAGTGGTTAAGTTCTGC
	mir-27e-1	miR-27e-3p	TTCACAGTGGCTAAGTTCAGT	TTCACAGTGGCTAAGTTCAGT	TTCACAGTGGCTAAGTTCAGT	TTCACAGTGGCTAAGTTCAGT	TTCACAGTGGCTAAGTTCAGT	TTCACAGTGGCTAAGTTCAGT	TTCACAGTGGCTAAGTTCAGT	TTCACAGTGGCTAAGTTCAGT	TTCACAGTGGCTAAGTTCAGT	TTCACAGTGGCTAAGTTCAGT	TTCACAGTGGCTAAGTTCAGT	TTCACAGTGGCTAAGTTCAGT	TTCACAGTGGCTAAGTTCAGT	TTCACAGTGGCTAAGTTCAGT	TTCACAGTGGCTAAGTTCAGT	TTCACAGTGGCTAAGTTCAGT
	mir-27e-2	miR-27e-3p	TTCACAGTGGCTAAGTTCAGT	TTCACAGTGGCTAAGTTCAGT	TTCACAGTGGCTAAGTTCAGT	TTCACAGTGGCTAAGTTCAGT	TTCACAGTGGCTAAGTTCAGT	TTCACAGTGGCTAAGTTCAGT	TTCACAGTGGCTAAGTTCAGT	TTCACAGTGGCTAAGTTCAGT	TTCACAGTGGCTAAGTTCAGT	TTCACAGTGGCTAAGTTCAGT	TTCACAGTGGCTAAGTTCAGT	TTCACAGTGGCTAAGTTCAGT	TTCACAGTGGCTAAGTTCAGT	TTCACAGTGGCTAAGTTCAGT	TTCACAGTGGCTAAGTTCAGT	TTCACAGTGGCTAAGTTCAGT
	mir-29a-2	miR-29a-3p		TAGCACCATTTGAAATCGGTTA	CTAGCACCATTTGAAATCGGTT	TAGCACCATTTGAAATCGGTTA	TAGCACCATTTGAAATCGGTTA	TAGCACCATTTGAAATCGGTT	TAGCACCATTTGAAATCGGTT	TAGCACCATTTGAAATCGGTTA	TAGCACCATTTGAAATCGGTTA	TAGCACCATTTGAAATCGGTTA	TAGCACCATTTGAAATCGGTTA	TAGCACCATTTGAAATCGGTT	TAGCACCATTTGAAATCGGTTA	TAGCACCATTTGAAATCGGTT	TAGCACCATTTGAAATCGGTT	TAGCACCATTTGAAATCGGTTA
	mir-29a-1	miR-29a-3p		TAGCACCATTTGAAATCGGTTA	CTAGCACCATTTGAAATCGGTT	TAGCACCATTTGAAATCGGTTA	TAGCACCATTTGAAATCGGTTA	TAGCACCATTTGAAATCGGTT	TAGCACCATTTGAAATCGGTT	TAGCACCATTTGAAATCGGTTA	TAGCACCATTTGAAATCGGTTA	TAGCACCATTTGAAATCGGTTA	TAGCACCATTTGAAATCGGTTA	TAGCACCATTTGAAATCGGTT	TAGCACCATTTGAAATCGGTTA	TAGCACCATTTGAAATCGGTT	TAGCACCATTTGAAATCGGTT	TAGCACCATTTGAAATCGGTTA
	mir-29a-3	miR-29a-3p		TAGCACCATTTGAAATCGGTTA	CTAGCACCATTTGAAATCGGTT	TAGCACCATTTGAAATCGGTTA	TAGCACCATTTGAAATCGGTTA	TAGCACCATTTGAAATCGGTT	TAGCACCATTTGAAATCGGTT	TAGCACCATTTGAAATCGGTTA	TAGCACCATTTGAAATCGGTTA	TAGCACCATTTGAAATCGGTTA	TAGCACCATTTGAAATCGGTTA	TAGCACCATTTGAAATCGGTT	TAGCACCATTTGAAATCGGTTA	TAGCACCATTTGAAATCGGTT	TAGCACCATTTGAAATCGGTT	TAGCACCATTTGAAATCGGTTA
	mir-29b-2	miR-29b-3p	TAGCACCATTTGAAATCAGTGTT	TAGCACCATTTGAAATCAGTGTT	TAGCACCATTTGAAATCAGTGT	TAGCACCATTTGAAATCAGTGT	TAGCACCATTTGAAATCAGTGT	TAGCACCATTTGAAATCAGTGT	TAGCACCATTTGAAATCAGTGT	TAGCACCATTTGAAATCAGTGT	TAGCACCATTTGAAATCAGTGT	TAGCACCATTTGAAATCAGTGTT	TAGCACCATTTGAAATCAGTGT	TAGCACCATTTGAAATCAGTGT	TAGCACCATTTGAAATCAGTG	TAGCACCATTTGAAATCAGTGT	TAGCACCATTTGAAATCAGTGT	TAGCACCATTTGAAATCAGTGT
	mir-29b-1	miR-29b-3p	TAGCACCATTTGAAATCAGTGTT	TAGCACCATTTGAAATCAGTGTT	TAGCACCATTTGAAATCAGTGT	TAGCACCATTTGAAATCAGTGT	TAGCACCATTTGAAATCAGTGT	TAGCACCATTTGAAATCAGTGT	TAGCACCATTTGAAATCAGTGT	TAGCACCATTTGAAATCAGTGT	TAGCACCATTTGAAATCAGTGT	TAGCACCATTTGAAATCAGTGTT	TAGCACCATTTGAAATCAGTGT	TAGCACCATTTGAAATCAGTGT	TAGCACCATTTGAAATCAGTG	TAGCACCATTTGAAATCAGTGT	TAGCACCATTTGAAATCAGTGT	TAGCACCATTTGAAATCAGTGT
	mir-301b	miR-301b-3p		TAGTGCAATAGTATTGTCAAAGC	TAGTGCAATAGTATTGTCAAAGC	TAGTGCAATAGTATTGTCAAAGC	TAGTGCAATAGTATTGTCAAAGC		TAGTGCAATAGTATTGTCAAAGC	TAGTGCAATAGTATTGTCAAAGC	TAGTGCAATAGTATTGTCAAAGC	TAGTGCAATAGTATTGTCAAAGC		TAGTGCAATAGTATTGTCAAA	TAGTGCAATAGTATTGTCAAAGC	TAGTGCAATAGTATTGTCAAAGC	TAGTGCAATAGTATTGTCAAAGC	TAGTGCAATAGTATTGTCAAAGC
	mir-301a	miR-301c-3p	CAGTGCAATAGTATTGTCATAGC	CAGTGCAATAGTATTGTCATAGC	CAGTGCAATAGTATTGTCATAGC	CAGTGCAATAGTATTGTCATAGC	CAGTGCAATAGTATTGTCATAGC		CAGTGCAATAGTATTGTCATAGC	AGTGCAATAGTATTGTCATAGCATT	CAGTGCAATAGTATTGTCATAGC	CAGTGCAATAGTATTGTCATAGC	CAGTGCAATAGTATTGTCATAGC	CAGTGCAATAGTATTGTCATAGC	CAGTGCAATAGTATTGTCATAGC	CAGTGCAATAGTATTGTCATAGC	CAGTGCAATAGTATTGTCATAGC	CAGTGCAATAGTATTGTCATAGC
	mir-301c	miR-301c-3p	CAGTGCAATAGTATTGTCATAGC	CAGTGCAATAGTATTGTCATAGC	CAGTGCAATAGTATTGTCATAGC	CAGTGCAATAGTATTGTCATAGC	CAGTGCAATAGTATTGTCATAGC		CAGTGCAATAGTATTGTCATAGC	AGTGCAATAGTATTGTCATAGCATT	CAGTGCAATAGTATTGTCATAGC	CAGTGCAATAGTATTGTCATAGC	CAGTGCAATAGTATTGTCATAGC	CAGTGCAATAGTATTGTCATAGC	CAGTGCAATAGTATTGTCATAGC	CAGTGCAATAGTATTGTCATAGC	CAGTGCAATAGTATTGTCATAGC	CAGTGCAATAGTATTGTCATAGC
	mir-30b	miR-30b-3p		CTGAGAGGAGGTTGTTTACTT	CTGAGAGGAGGTTGTTTACTT	CTGAGAGGAGGTTGTTTACTT	CTGAGAGGAGGTTGTTTACTT	CTGAGAGGAGGTTGTTTACTTG	CTGAGAGGAGGTTGTTTACTT	CTGAGAGGAGGTTGTTTACTT	CTGAGAGGAGGTTGTTTACTTG	CTGAGAGGAGGTTGTTTACTTG	CTGAGAGGAGGTTGTTTACT	CTGAGAGGAGGTTGTTTACTT	CTGAGAGGAGGTTGTTTACTTG	CTGAGAGGAGGTTGTTTACTT	CTGAGAGGAGGTTGTTTACTT	CTGAGAGGAGGTTGTTTACTT
	mir-30c-2	miR-30c-3p	CTGGGAGAGGGGTGTTTACGCT	CTGGGAGAGGGGTGTTTACGCT	CTGGGAGAGGGGTGTTTACGCT	CTGGGAGAGGGGTGTTTACGCT	CTGGGAGAGGGGTGTTTACGCT	CTGGGAGAGGGGTGTTTACGCT	CTGGGAGAGGGGTGTTTACGCT	CTGGGAGAGGGGTGTTTACGCT	CTGGGAGAGGGGTGTTTACGCT	CTGGGAGAGGGGTGTTTACGCT	CTGGGAGAGGGGTGTTTACGCT	CTGGGAGAGGGGTGTTTACGCT	CTGGGAGAGGGGTGTTTACGCT	CTGGGAGAGGGGTGTTTACGCT	CTGGGAGAGGGGTGTTTACGCT	CTGGGAGAGGGGTGTTTACGCT
	mir-30c-1	miR-30c-3p-2	CCGGGAGTGGGACTGTTTGCACT	CCGGGAGTGGGACTGTTTGCACT	CCGGGAGTGGGACTGTTTGCACT	CCGGGAGTGGGACTGTTTGCACT	CCGGGAGTGGGACTGTTTGCACT	CGGGAGTGGGACTGTTTGCACT	CCGGGAGTGGGACTGTTTGCACT	CGGGAGTGGGACTGTTTGCACT	CCGGGAGTGGGACTGTTTGCACT	CCGGGAGTGGGACTGTTTGCACT	CCGGGAGTGGGACTGTTTGCACT	CCGGGAGTGGGACTGTTTGCACT	CCGGGAGTGGGACTGTTTGCACT	CCGGGAGTGGGACTGTTTGCACT	CCGGGAGTGGGACTGTTTGCACT	CCGGGAGTGGGACTGTTTGCACT
	mir-30d	miR-30d-3p	CTTTCAGTCTGATGTTTGCGGC	CTTTCAGTCTGATGTTTGCGGC	CTTTCAGTCTGATGTTTGCGGC	CTTTCAGTCTGATGTTTGCGGC	CTTTCAGTCTGATGTTTGCGGC		CTTTCAGTCTGATGTTTGCGG	TTTCAGTCTGATGTTTGCGGC	CTTTCAGTCTGATGTTTGCGGC	CTTTCAGTCTGATGTTTGCGG	CTTTCAGTCTGATGTTTGCGGC	CTTTCAGTCTGATGTTTGCGGC	CTTTCAGTCTGATGTTTGCGG	CTTTCAGTCTGATGTTTGCGGC	CTTTCAGTCTGATGTTTGCGGC	CTTTCAGTCTGATGTTTGCGG
	mir-30e-1	miR-30e-3p	CTTTCAGTCGGATGTTTGCAGC	CTTTCAGTCGGATGTTTGCAGC	CTTTCAGTCGGATGTTTGCAGC	CTTTCAGTCGGATGTTTGCAGC	CTTTCAGTCGGATGTTTGCAGC	CTTTCAGTCGGATGTTTGCAGC	CTTTCAGTCGGATGTTTGCAGC	CTTTCAGTCGGATGTTTGCAGC	CTTTCAGTCGGATGTTTGCAGC	CTTTCAGTCGGATGTTTGCAGC	CTTTCAGTCGGATGTTTGCAGC	CTTTCAGTCGGATGTTTGCAGC	CTTTCAGTCGGATGTTTGCAGC	CTTTCAGTCGGATGTTTGCAGC	CTTTCAGTCGGATGTTTGCAGC	CTTTCAGTCGGATGTTTGCAGC
	mir-30e-2	miR-30e-3p	CTTTCAGTCGGATGTTTGCAGC	CTTTCAGTCGGATGTTTGCAGC	CTTTCAGTCGGATGTTTGCAGC	CTTTCAGTCGGATGTTTGCAGC	CTTTCAGTCGGATGTTTGCAGC	CTTTCAGTCGGATGTTTGCAGC	CTTTCAGTCGGATGTTTGCAGC	CTTTCAGTCGGATGTTTGCAGC	CTTTCAGTCGGATGTTTGCAGC	CTTTCAGTCGGATGTTTGCAGC	CTTTCAGTCGGATGTTTGCAGC	CTTTCAGTCGGATGTTTGCAGC	CTTTCAGTCGGATGTTTGCAGC	CTTTCAGTCGGATGTTTGCAGC	CTTTCAGTCGGATGTTTGCAGC	CTTTCAGTCGGATGTTTGCAGC
	mir-31	miR-31-3p	TGCTATGCCGACAAATTGCCATC	TGCTATGCCGACAAATTGCCATC	TGCTATGCCGACAAATTGCCATC	TGCTATGCCGACAAATTGCCATC	TGCTATGCCGACAAATTGCCATC	TGCTATGCCGACAAATTGCCATC			TGCTATGCCGACAAATTGCCATC	TGCTATGCCGACAAATTGCCATC	TGCTATGCCGACAAATTGCC		TGCTATGCCGACAAATTGCCATC	TGCTATGCCGACAAATTGCCATC	TGCTATGCCGACAAATTGCCATC	TGCTATGCCGACAAATTGCCATC
	mir-33	miR-33-3p		CAATGTACCTGCAGTGCAACA	CAATGTACCTGCAGTGCAACA	CAATGTACCTGCAGTGCAACA	CAATGTACCTGCAGTGCAACA		CAATGTACCTGCAGTGCAACA		CAATGTACCTGCAGTGCAACA	CAATGTACCTGCAGTGCAACA	CAATGTACCTGCAGTGCAACA	CAATGTACCTGCAGTGCAACA	CAATGTACCTGCAGTGCAACA	CAATGTACCTGCAGTGCAACA	CAATGTACCTGCAGTGCAACA	CAATGTACCTGCAGTGCAACA
	mir-338-3	miR-338-3p	TCCAGCATCAGTGATTTTGTTGC	TCCAGCATCAGTGATTTTGTTGC	TCCAGCATCAGTGATTTTGTTGC	TCCAGCATCAGTGATTTTGTT	TCCAGCATCAGTGATTTTGTTGC	TCCAGCATCAGTGATTTTGTT	TCCAGCATCAGTGATTTTGTT	GCATCAGTGATTTTGTTGC	TCCAGCATCAGTGATTTTGTT	TCCAGCATCAGTGATTTTGTT	TCCAGCATCAGTGATTTTGTT	TCCAGCATCAGTGATTTTGTT	TCCAGCATCAGTGATTTTGTT	TCCAGCATCAGTGATTTTGTT	TCCAGCATCAGTGATTTTGTT	TCCAGCATCAGTGATTTTGTT
	mir-338-2	miR-338-3p	GTGTAAAGCAGAACTCCAGCATCAGTGATTTTGTTGC	TCCAGCATCAGTGATTTTGTTGC	TCCAGCATCAGTGATTTTGTTGC	TCCAGCATCAGTGATTTTGTT	TCCAGCATCAGTGATTTTGTTGC	TCCAGCATCAGTGATTTTGTT	TCCAGCATCAGTGATTTTGTT	GCATCAGTGATTTTGTTGC	TCCAGCATCAGTGATTTTGTT	TCCAGCATCAGTGATTTTGTT	TCCAGCATCAGTGATTTTGTT	TCCAGCATCAGTGATTTTGTT	TCCAGCATCAGTGATTTTGTT	TCCAGCATCAGTGATTTTGTT	TCCAGCATCAGTGATTTTGTT	TCCAGCATCAGTGATTTTGTT
	mir-338-1	miR-338-3p	TCCAGCATCAGTGATTTTGTTGC	TCCAGCATCAGTGATTTTGTTGC	TCCAGCATCAGTGATTTTGTTGC	TCCAGCATCAGTGATTTTGTT	TCCAGCATCAGTGATTTTGTTGC	TCCAGCATCAGTGATTTTGTT	TCCAGCATCAGTGATTTTGTT	GCATCAGTGATTTTGTTGC	TCCAGCATCAGTGATTTTGTT	TCCAGCATCAGTGATTTTGTT	TCCAGCATCAGTGATTTTGTT	TCCAGCATCAGTGATTTTGTT	TCCAGCATCAGTGATTTTGTT	TCCAGCATCAGTGATTTTGTT	TCCAGCATCAGTGATTTTGTT	TCCAGCATCAGTGATTTTGTT
	mir-34a	miR-34a-3p			CAATCAGCAAGTATACTGCCGC	AATCAGCAAGTATACTGCCGC		AATCAGCAAGTATACTGCCGCA	AATCAGCAAGTATACTGCCGC			AATCAGCAAGTATACTGCCGCA			AATCAGCAAGTATACTG	CAATCAGCAAGTATACTGCCGC		CAATCAGCAAGTATACTGCCGC
	mir-3618	miR-3618-3p		TACATTAATGAAAAGAACAATGT	CTACATTAATGAAAAGAACAAT	CTACATTAATGAAAAGAACAAT	CTACATTAATGAAAAGAACAAT		TTAATGAAAAGAACAATGTAGT			CTACATTAATGAAAAGAACAA				TAATGAAAAGAACAATGTAGT		TACATTAATGAAAAGAACAATG
	mir-365	miR-365-3p	TAATGCCCCTAAAAATCCTTAT	TAATGCCCCTAAAAATCCTTAT	TAATGCCCCTAAAAATCCTTAT	TAATGCCCCTAAAAATCCTTAT	TAATGCCCCTAAAAATCCTTAT	TAATGCCCCTAAAAATCCTTAT	TAATGCCCCTAAAAATCCTTAT	TAATGCCCCTAAAAATCCTTAT	TAATGCCCCTAAAAATCCTTAT	TAATGCCCCTAAAAATCCTTAT	TAATGCCCCTAAAAATCCTTAT	TAATGCCCCTAAAAATCCTTAT	TAATGCCCCTAAAAATCCTTAT	TAATGCCCCTAAAAATCCTTAT	TAATGCCCCTAAAAATCCTTAT	TAATGCCCCTAAAAATCCTTAT
	mir-429a	miR-429a-3p	TAATACTGTCTGGTAATGCCGT	TAATACTGTCTGGTAATGCCGT	TAATACTGTCTGGTAATGCCGT	TAATACTGTCTGGTAATGCCGT	TAATACTGTCTGGTAATGCCGT	TAATACTGTCTGGTAATGCCGT	TAATACTGTCTGGTAATGCCG	TAATACTGTCTGGTAATGCCGT	TAATACTGTCTGGTAATGCCG	TAATACTGTCTGGTAATGCCG	TAATACTGTCTGGTAATGCCGT	TAATACTGTCTGGTAATGCCGT	TAATACTGTCTGGTAATGCCG	TAATACTGTCTGGTAATGCCGT	TAATACTGTCTGGTAATGCCGT	TAATACTGTCTGGTAATGCCG
	mir-449	miR-449-3p		AGCTCACCTGCTGCTGCCCT	CAGCTCACCTGCTGCTGCCCTC	CAGCTCACCTGCTGCTGCCCT	CAGCTCACCTGCTGCTGCCCT		AGCTCACCTGCTGCTGCCCTC							CAGCTCACCTGCTGCTGCCCTC
	mir-451-2	miR-451-3p	ATGGTAAGGGTTCTACGGCCTTC	ATGGTAAGGGTTCTACGGCCT	ATGGTAAGGGTTCTACGGCCT	ATGGTAAGGGTTCTACGGCCT	ACTGAGTTTTAGTAATGGTAAGGGTTCTA	ATGGTAAGGGTTCTACGGCCT			AATGGTAAGGGTTCTACGGCC	ATGGTAAGGGTTCTACGGCCT		ATGGTAAGGGTTCTACGGCC	ATGGTAAGGGTTCTACGGCCT		ATGGTAAGGGTTCTACGGCCTT	ATGGTAAGGGTTCTACGGCCT
	mir-451-1	miR-451-3p-2		TAATGGTAACGGTTTGACAGCCT		TAATGGTAACGGTTTGACAGCCT						TAATGGTAACGGTTTGACAGCC	TAATGGTAACGGTTTGACAGCC				ATGGTAACGGTTTGACAGC
	mir-454b	miR-454b-3p	TAGTGCAATATTGCTTATAGGGT	TAGTGCAATATTGCTTATAGGGT	TAGTGCAATATTGCTTATAGGGT	TAGTGCAATATTGCTTATAGGGT	TAGTGCAATATTGCTTATAGGGT	TAGTGCAATATTGCTTATAGGGT	TAGTGCAATATTGCTTATAGGGT	TAGTGCAATATTGCTTATAGGGT	TAGTGCAATATTGCTTATAGGGTCT	TAGTGCAATATTGCTTATAGGGT	TAGTGCAATATTGCTTATAGGGT	TAGTGCAATATTGCTTATAGGGT	TAGTGCAATATTGCTTATAGGGT	TAGTGCAATATTGCTTATAGGGT	TAGTGCAATATTGCTTATAGGGT	TAGTGCAATATTGCTTATAGGGT
	mir-455-2	miR-455-3p	GCAGTCCATGGGCATATACA	TGCAGTCCATGGGCATATACA	TGCAGTCCATGGGCATATACA	TGCAGTCCATGGGCATATACAC	ATGCAGTCCATGGGCATATACA	GCAGTCCATGGGCATATACACT	TGCAGTCCATGGGCATATACA	TGCAGTCCATGGGCATATACA	GCAGTCCATGGGCATATACACT	TGCAGTCCATGGGCATATACAC	TGCAGTCCATGGGCATATACA	TGCAGTCCATGGGCATATACA	GCAGTCCATGGGCATATACACT	TGCAGTCCATGGGCATATACA	TGCAGTCCATGGGCATATACA	TGCAGTCCATGGGCATATACA
	mir-455-1	miR-455-3p	GCAGTCCATGGGCATATACA	TGCAGTCCATGGGCATATACA	TGCAGTCCATGGGCATATACA	TGCAGTCCATGGGCATATACAC	ATGCAGTCCATGGGCATATACA	GCAGTCCATGGGCATATACACT	TGCAGTCCATGGGCATATACA	TGCAGTCCATGGGCATATACA	GCAGTCCATGGGCATATACACT	TGCAGTCCATGGGCATATACAC	TGCAGTCCATGGGCATATACA	TGCAGTCCATGGGCATATACA	GCAGTCCATGGGCATATACACT	TGCAGTCCATGGGCATATACA	TGCAGTCCATGGGCATATACA	TGCAGTCCATGGGCATATACA
	mir-456	miR-456-3p	CAGGCTGGTTAGATGGTTGTC	CAGGCTGGTTAGATGGTTGTC	CAGGCTGGTTAGATGGTTGTC	CAGGCTGGTTAGATGGTTGTC	CAGGCTGGTTAGATGGTTGTC	CAGGCTGGTTAGATGGTTGTC	CAGGCTGGTTAGATGGTTGTC	CAGGCTGGTTAGATGGTTGTC	CAGGCTGGTTAGATGGTTGTC	CAGGCTGGTTAGATGGTTGTC	CAGGCTGGTTAGATGGTTGTC	CAGGCTGGTTAGATGGTTGTC	CAGGCTGGTTAGATGGTTGTC	CAGGCTGGTTAGATGGTTGTC	CAGGCTGGTTAGATGGTTGTC	CAGGCTGGTTAGATGGTTGTC
	mir-458	miR-458-3p	ATAGCTCTTTAAATGGTACTGC	ATAGCTCTTTAAATGGTACTGC	ATAGCTCTTTAAATGGTACTGC	ATAGCTCTTTAAATGGTACTGC	ATAGCTCTTTAAATGGTACTGC	ATAGCTCTTTAAATGGTACTGC	ATAGCTCTTTAAATGGTACTGC	ATAGCTCTTTAAATGGTACTGC	ATAGCTCTTTAAATGGTACTGC	ATAGCTCTTTAAATGGTACTGC	ATAGCTCTTTAAATGGTACTGC	ATAGCTCTTTAAATGGTACTGC	ATAGCTCTTTAAATGGTACTGC	ATAGCTCTTTAAATGGTACTGC	ATAGCTCTTTAAATGGTACTGC	ATAGCTCTTTAAATGGTACTGC
	mir-459	miR-459-3p	AGGAAATCACTGTTACTGGAG	CAGGAAATCACTGTTACTGGA	AGGAAATCACTGTTACTGGAG	CAGGAAATCACTGTTACTGGAG	CAGGAAATCACTGTTACTGGAG						AGGAAATCACTGTTACTGGAG			CAGGAAATCACTGTTACTGGAG
	mir-460	miR-460-3p		CACAGCGCATACAATGTGGATG	CACAGCGCATACAATGTGGATG	CACAGCGCATACAATGTGGATG	CACAGCGCATACAATGTGGATG	CACAGCGCATACAATGTGGATG	CACAGCGCATACAATGTGGA		CACAGCGCATACAATGTGGATG	CACAGCGCATACAATGTGGATG	CACAGCGCATACAATGTGGAT		CACAGCGCATACAATGTGGATG	CACAGCGCATACAATGTGGA	CACAGCGCATACAATGTGGATG	CACAGCGCATACAATGTGGATG
	mir-462	miR-462-3p		GCTGGTTATGGGGTCCGTTTCC	GCTGGTTATGGGGTCCGTTTCC	GCTGGTTATGGGGTCCGTTTCC	CTGGTTATGGGGTCCGTTTCC				AGCTGGTTATGGGGTCCGTTTC	CTGGTTATGGGGTCCGTTT			GCTGGTTATGGGGTCCGTTTCC
	mir-489	miR-489-3p	GTGACATCATATGTACGGCTGC	TGACATCATATGTACGGCTGCT	GTGACATCATATGTACGGCTGC	GTGACATCATATGTACGGCTGC	GTGACATCATATGTACGGCTGC	GTGACATCATATGTACGGCTGC	TGACATCATATGTACGGCTGCT	GTGACATCATATGTACGGCTGC	GTGACATCATATGTACGGCT	TGACATCATATGTACGGCTGCT	GTGACATCATATGTACGGCTGC	TGACATCATATGTACGGCTGCT	TGACATCATATGTACGGCTGCT	TGACATCATATGTACGGCTGCT	TGACATCATATGTACGGCTGCT	TGACATCATATGTACGGCTGCT
	mir-499	miR-499-3p		AACATCACTTTAAGTCTGTGCT	AACATCACTTTAAGTCTGTGCT	AACATCACTTTAAGTCTGTGCT	AACATCACTTTAAGTCTGTGCT	AACATCACTTTAAGTCTGTGCT		AACATCACTTTAAGTCTGTGC	AACATCACTTTAAGTCTGTGCT	AACATCACTTTAAGTCTGTGCT		AACATCACTTTAAGTCTGTGCT	AACATCACTTTAAGTCTGTGCT		AACATCACTTTAAGTCTGTGC	AACATCACTTTAAGTCTGTGCT
	mir-6516	miR-6516-3p		CTCATGTATGATACTGCGCACAAAC	TACAGCTGCCTGATGCTCATGTATGATACTGCGCACA	TGCTCATGTATGATACTGCGC	CTCATGTATGATACTGCGCACAAAC				TCATGTATGATACTGCGCACAAAC	CATGTATGATACTGCGCACAAAC	CTCATGTATGATACTGCG	CATGTATGATACTGCGCACA	CATGTATGATACTGCGCACAAAC
	mir-7147	miR-7147-3p		TGGTGACCAGCGTTGTGCCT		TGGTGACCAGCGTTGTGCCTC		CTGGTGACCAGCGTTGTGCCT	TGGTGACCAGCGTTGTGCCT		TGGTGACCAGCGTTGTGCCT	TGGTGACCAGCGTTGTGCCT		TGGTGACCAGCGTTGTGCCTC	CTGGTGACCAGCGTTGTGCC	TGGTGACCAGCGTTGTGCCT		TGGTGACCAGCGTTGTGCCT
	mir-722-1	miR-722-3p	TTTTGCAGAAACGTTTCAGATT	TTTTGCAGAAACGTTTCAGATT	TTTTTTGCAGAAACGTTTCAGA	TTTTGCAGAAACGTTTCAGATT	TTTTTTGCAGAAACGTTTCAGA	TTTTTTGCAGAAACGTTTCAGA	TTTTGCAGAAACGTTTCAGATT	TTTTGCAGAAACGTTTCAGATT	TTTTTTGCAGAAACGTTTCAGA	TTTTGCAGAAACGTTTCAGATT	TTTTTTGCAGAAACGTTTCAGA	TTTTGCAGAAACGTTTCAGATT	TTTTGCAGAAACGTTTCAGATT	TTTTGCAGAAACGTTTCAGATT	TTTTGCAGAAACGTTTCAGATT	TTTTTTGCAGAAACGTTTCAGA
	mir-722-2	miR-722-3p	TTTTGCAGAAACGTTTCAGATT	TTTTGCAGAAACGTTTCAGATT	TTTTTTGCAGAAACGTTTCAGA	TTTTGCAGAAACGTTTCAGATT	TTTTTTGCAGAAACGTTTCAGA	TTTTTTGCAGAAACGTTTCAGA	TTTTGCAGAAACGTTTCAGATT	TTTTGCAGAAACGTTTCAGATT	TTTTTTGCAGAAACGTTTCAGA	TTTTGCAGAAACGTTTCAGATT	TTTTTTGCAGAAACGTTTCAGA	TTTTGCAGAAACGTTTCAGATT	TTTTGCAGAAACGTTTCAGATT	TTTTGCAGAAACGTTTCAGATT	TTTTGCAGAAACGTTTCAGATT	TTTTTTGCAGAAACGTTTCAGA
	mir-723	miR-723-3p		AGACATCAGATAAATCTGTCCT	AGACATCAGATAAATCTGTCCT	AGACATCAGATAAATCTGTCCT	AGACATCAGATAAATCTGTCCT	AGACATCAGATAAATCTGTCCT	AGACATCAGATAAATCTGTCCT		AGACATCAGATAAATCTGTCCT	AGACATCAGATAAATCTGTCCT				AGACATCAGATAAATCTGTCCT	AGACATCAGATAAATCTGTCCT	AGACATCAGATAAATCTGTCCT
	mir-724-2	miR-724-3p		CAGCCACACCTTCCTTTTAAGAT	CAGCCACACCTTCCTTTTAAGAT	CAGCCACACCTTCCTTTTAAGA	CAGCCACACCTTCCTTTTAAGA	ACAGCCACACCTTCCTTTTAA	CAGCCACACCTTCCTTTTAAGA		ACAGCCACACCTTCCTTTTAAGAT	CAGCCACACCTTCCTTTTAAGA			CAGCCACACCTTCCTTTTAAGA	ACAGCCACACCTTCCTTTTAAGA		CAGCCACACCTTCCTTTTAAGA
	mir-724-1	miR-724-3p		CAGCCACACCTTCCTTTTAAGAT	CAGCCACACCTTCCTTTTAAGAT	CAGCCACACCTTCCTTTTAAGA	CAGCCACACCTTCCTTTTAAGA	ACAGCCACACCTTCCTTTTAA	CAGCCACACCTTCCTTTTAAGA		ACAGCCACACCTTCCTTTTAAGAT	CAGCCACACCTTCCTTTTAAGA			CAGCCACACCTTCCTTTTAAGA	ACAGCCACACCTTCCTTTTAAGA		CAGCCACACCTTCCTTTTAAGA
	mir-726	miR-726-3p		TTCACTACTAGCAGAACTCAG		TTCACTACTAGCAGAACTCAG	TTCACTACTAGCAGAACTCAG	TTCACTACTAGCAGAACTCAG									TTCACTACTAGCAGAACTCAGA
	mir-727-2	miR-727-3p	GTTGAGGCGAGTTGAAGACTTT	GTTGAGGCGAGTTGAAGACTTT	GTTGAGGCGAGTTGAAGACTTT	GTTGAGGCGAGTTGAAGACTTT	GTTGAGGCGAGTTGAAGACTTT	GTTGAGGCGAGTTGAAGACTTT	GTTGAGGCGAGTTGAAGACT	GTTGAGGCGAGTTGAAGACT	GTTGAGGCGAGTTGAAGACT	GTTGAGGCGAGTTGAAGACT		GTTGAGGCGAGTTGAAGACT	GTTGAGGCGAGTTGAAGACT	GTTGAGGCGAGTTGAAGACT	TTGAGGCGAGTTGAAGACTTTA	GTTGAGGCGAGTTGAAGACT
	mir-727-1	miR-727-3p	TTGAGGCGAGTTGAAGACT	TTGAGGCGAGTTGAAGACTAA	GTTGAGGCGAGTTGAAGACT	GTTGAGGCGAGTTGAAGACTAA	AGTTGAGGCGAGTTGAAGACT	GTTGAGGCGAGTTGAAGACT	GTTGAGGCGAGTTGAAGACT	GTTGAGGCGAGTTGAAGACT	GTTGAGGCGAGTTGAAGACT	GTTGAGGCGAGTTGAAGACT		GTTGAGGCGAGTTGAAGACTA	GTTGAGGCGAGTTGAAGACT	GTTGAGGCGAGTTGAAGACT		GTTGAGGCGAGTTGAAGACT
	mir-728-2	miR-728-3p						ATACTAAGTACACTACGTTTAT	ATACTAAGTACACTACGTTTA							ATACTAAGTACACTACGTTTAT
	mir-728-1	miR-728-3p-2			ATACTAAGTATACTACGTTTAC	ATACTAAGTATACTACGTTTAC	ATACTAAGTATACTACGTTTAC	ATACTAAGTATACTACGTTTACT	ATACTAAGTATACTACGTTTAC			ATACTAAGTATACTACGTTTAC			ATACTAAGTATACTACGTTTAC	ATACTAAGTATACTACGTTTAC	ATACTAAGTATACTACGTTTAC
	mir-729	miR-729-3p				CATGGGTATGATACGACCTCA	CATGGGTATGATACGACCTCA		CATGGGTATGATACGACCTCA
	mir-731	miR-731-3p	AACCGGGAATTTCGTGTCAGCCA	AACCGGGAATTTCGTGTCAGCCA	AACCGGGAATTTCGTGTCAGCCA	AACCGGGAATTTCGTGTCAGCCA	AACCGGGAATTTCGTGTCAGCCA	AACCGGGAATTTCGTGTCAGCCA	AACCGGGAATTTCGTGTCAGCCA	AACCGGGAATTTCGTGTCAGCCA	AACCGGGAATTTCGTGTCAGCC	AACCGGGAATTTCGTGTCAGCC	AACCGGGAATTTCGTGTCAGCCA	AACCGGGAATTTCGTGTCAGCC	AACCGGGAATTTCGTGTCAGCC	AACCGGGAATTTCGTGTCAGCCA	AACCGGGAATTTCGTGTCAGCCA	AACCGGGAATTTCGTGTCAGCC
	mir-736	miR-736-3p		GTAAGACGAACAAAAAGTTTGT	GTAAGACGAACAAAAAGTTTGT	GTAAGACGAACAAAAAGTTTGT	GTAAGACGAACAAAAAGTTTGT	TGTAAGACGAACAAAAAGTTTG			GTAAGACGAACAAAAAGTTTGT	TGTAAGACGAACAAAAAGTTTG		GTAAGACGAACAAAAAGTTTGT	GTAAGACGAACAAAAAGTTTG		GTAAGACGAACAAAAAGTTTGT	TGTAAGACGAACAAAAAGTTTG
	mir-736-2	miR-736-3p		GTAAGACGAACAAAAAGTTTGT	GTAAGACGAACAAAAAGTTTGT	GTAAGACGAACAAAAAGTTTGT	GTAAGACGAACAAAAAGTTTGT	TGTAAGACGAACAAAAAGTTTG			GTAAGACGAACAAAAAGTTTGT	TGTAAGACGAACAAAAAGTTTG		GTAAGACGAACAAAAAGTTTGT	GTAAGACGAACAAAAAGTTTG		GTAAGACGAACAAAAAGTTTGT	TGTAAGACGAACAAAAAGTTTG
	mir-7a-1	miR-7a-3p		AACAGAGTCACAGTCTACCTCG		AACAGAGTCACAGTCTACCTCG			AACAGAGTCACAGTCTACCTC			AACAGAGTCACAGTCTACCTCG				AACAGAGTCACAGTCTACCTC
	mir-7a-2	miR-7a-3p-2	CAACAAGTCCCAGTCTGCCTCT	CAACAAGTCCCAGTCTGCCTCT	CAACAAGTCCCAGTCTGCCTCT	CAACAAGTCCCAGTCTGCCTCT	CAACAAGTCCCAGTCTGCCTCT	AACAAGTCCCAGTCTGCCTCT	CAACAAGTCCCAGTCTGCCTCT			CAACAAGTCCCAGTCTGCCTCT			CAACAAGTCCCAGTCTGCCTCT	CAACAAGTCCCAGTCTGCCTCT		ACAAGTCCCAGTCTGCCTCTCA
	mir-7a-3	miR-7a-3p-3		CAACAAATCACAGTCTGCCA	CAACAAATCACAGTCTGCCAA	CAACAAATCACAGTCTGCCAAA	CAACAAATCACAGTCTGCCAAA		CAACAAATCACAGTCTGCCAAA		CAACAAATCACAGTCTGCC	CAACAAATCACAGTCTGCC	CAACAAATCACAGTCTGCC	CAACAAATCACAGTCTGCCA	CAACAAATCACAGTCTGCCA	CAACAAATCACAGTCTGCCAAA	CAACAAATCACAGTCTGCC	CAACAAATCACAGTCTGCC
	mir-7a-4	miR-7a-3p-4														CAACAAATCATTGTCTCCCTCA	CAACAAATCATTGTCTCCCTCA
	mir-92a-2	miR-92a-3p	TATTGCACTTGTCCCGGCCTGT	TATTGCACTTGTCCCGGCCTGT	TATTGCACTTGTCCCGGCCTGT	TATTGCACTTGTCCCGGCCTGT	TATTGCACTTGTCCCGGCCTGT	TATTGCACTTGTCCCGGCCTGT	TATTGCACTTGTCCCGGCCTGT	TATTGCACTTGTCCCGGCCTGT	TATTGCACTTGTCCCGGCCTGT	TATTGCACTTGTCCCGGCCTGT	TATTGCACTTGTCCCGGCCTGT	TATTGCACTTGTCCCGGCCTGT	TATTGCACTTGTCCCGGCCTGT	TATTGCACTTGTCCCGGCCTGT	TATTGCACTTGTCCCGGCCTGT	TATTGCACTTGTCCCGGCCTGT
	mir-92a-1	miR-92a-3p	TATTGCACTTGTCCCGGCCTGT	TATTGCACTTGTCCCGGCCTGT	TATTGCACTTGTCCCGGCCTGT	TATTGCACTTGTCCCGGCCTGT	TATTGCACTTGTCCCGGCCTGT	TATTGCACTTGTCCCGGCCTGT	TATTGCACTTGTCCCGGCCTGT	TATTGCACTTGTCCCGGCCTGT	TATTGCACTTGTCCCGGCCTGT	TATTGCACTTGTCCCGGCCTGT	TATTGCACTTGTCCCGGCCTGT	TATTGCACTTGTCCCGGCCTGT	TATTGCACTTGTCCCGGCCTGT	TATTGCACTTGTCCCGGCCTGT	TATTGCACTTGTCCCGGCCTGT	TATTGCACTTGTCCCGGCCTGT
	mir-92b	miR-92b-3p	TATTGCACTCGTCCCGGCCTCC	TATTGCACTCGTCCCGGCCTCC	TATTGCACTCGTCCCGGCCTCC	TATTGCACTCGTCCCGGCCTCC	TATTGCACTCGTCCCGGCCTCC	TATTGCACTCGTCCCGGCCTCC	TATTGCACTCGTCCCGGCCTCC	TATTGCACTCGTCCCGGCCT	TATTGCACTCGTCCCGGCCTCC	TATTGCACTCGTCCCGGCCTCC	TATTGCACTCGTCCCGGCCTC		TATTGCACTCGTCCCGGCCTCC	TATTGCACTCGTCCCGGCCTCC	TATTGCACTCGTCCCGGCCTCC	TATTGCACTCGTCCCGGCCTCC
	mir-9-9	miR-9-3p			TACAGCTAGATAACCAAAGATA	TACAGCTAGATAACCAAAGATA	ATACAGCTAGATAACCAAAGAT			TACAGCTAGATAACCAAAGATA							TACAGCTAGATAACCAAAGATA
	mir-9-6	miR-9-3p			TACAGCTAGATAACCAAAGATA	TACAGCTAGATAACCAAAGATA	ATACAGCTAGATAACCAAAGAT			TACAGCTAGATAACCAAAGATA							TACAGCTAGATAACCAAAGATA
	mir-9-2	miR-9-3p			TACAGCTAGATAACCAAAGATA	TACAGCTAGATAACCAAAGATA	ATACAGCTAGATAACCAAAGAT			TACAGCTAGATAACCAAAGATA							TACAGCTAGATAACCAAAGATA
	mir-9-1	miR-9-3p-2	TAAAGCTAGAGAACCGAAAGTA	TAAAGCTAGAGAACCGAAAGTA	TAAAGCTAGAGAACCGAAAGTA	TAAAGCTAGAGAACCGAAAGTA	TAAAGCTAGAGAACCGAAAGTA	TAAAGCTAGAGAACCGAAAGT	TAAAGCTAGAGAACCGAAAGT	TAAAGCTAGAGAACCGAAAGTA	TAAAGCTAGAGAACCGAAAGT	TAAAGCTAGAGAACCGAAAGT	TAAAGCTAGAGAACCGAAAGTA	TAAAGCTAGAGAACCGAAAGTA	TAAAGCTAGAGAACCGAAAGT	TAAAGCTAGAGAACCGAAAGTA	TAAAGCTAGAGAACCGAAAGTA	TAAAGCTAGAGAACCGAAAGT
	mir-9-4	miR-9-3p-3	ATAAAGCTAGATAACCGAAAGT	ATAAAGCTAGATAACCGAAAGT	ATAAAGCTAGATAACCGAAAGT	ATAAAGCTAGATAACCGAAAGT	ATAAAGCTAGATAACCGAAAGT	ATAAAGCTAGATAACCGAAAGT	ATAAAGCTAGATAACCGAAAGT	ATAAAGCTAGATAACCGAAAGT	ATAAAGCTAGATAACCGAAAGT	TAAAGCTAGATAACCGAAA	ATAAAGCTAGATAACCGAAAGT			ATAAAGCTAGATAACCGAAAGT	ATAAAGCTAGATAACCGAAAGT	ATAAAGCTAGATAACCGAAAGT
	mir-9-10	miR-9-3p-3	ATAAAGCTAGATAACCGAAAGT	ATAAAGCTAGATAACCGAAAGT	ATAAAGCTAGATAACCGAAAGT	ATAAAGCTAGATAACCGAAAGT	ATAAAGCTAGATAACCGAAAGT	ATAAAGCTAGATAACCGAAAGT	ATAAAGCTAGATAACCGAAAGT	ATAAAGCTAGATAACCGAAAGT	ATAAAGCTAGATAACCGAAAGT	TAAAGCTAGATAACCGAAA	ATAAAGCTAGATAACCGAAAGT			ATAAAGCTAGATAACCGAAAGT	ATAAAGCTAGATAACCGAAAGT	ATAAAGCTAGATAACCGAAAGT
	mir-9-7	miR-9-3p-3	ATAAAGCTAGATAACCGAAAGT	ATAAAGCTAGATAACCGAAAGT	ATAAAGCTAGATAACCGAAAGT	ATAAAGCTAGATAACCGAAAGT	ATAAAGCTAGATAACCGAAAGT	ATAAAGCTAGATAACCGAAAGT	ATAAAGCTAGATAACCGAAAGT	ATAAAGCTAGATAACCGAAAGT	ATAAAGCTAGATAACCGAAAGT	TAAAGCTAGATAACCGAAA	ATAAAGCTAGATAACCGAAAGT			ATAAAGCTAGATAACCGAAAGT	ATAAAGCTAGATAACCGAAAGT	ATAAAGCTAGATAACCGAAAGT
	mir-9-3	miR-9-3p-3	ATAAAGCTAGATAACCGAAAGT	ATAAAGCTAGATAACCGAAAGT	ATAAAGCTAGATAACCGAAAGT	ATAAAGCTAGATAACCGAAAGT	ATAAAGCTAGATAACCGAAAGT	ATAAAGCTAGATAACCGAAAGT	ATAAAGCTAGATAACCGAAAGT	ATAAAGCTAGATAACCGAAAGT	ATAAAGCTAGATAACCGAAAGT	TAAAGCTAGATAACCGAAA	ATAAAGCTAGATAACCGAAAGT			ATAAAGCTAGATAACCGAAAGT	ATAAAGCTAGATAACCGAAAGT	ATAAAGCTAGATAACCGAAAGT
	mir-9-12	miR-9-3p-3	ATAAAGCTAGATAACCGAAAGT	ATAAAGCTAGATAACCGAAAGT	ATAAAGCTAGATAACCGAAAGT	ATAAAGCTAGATAACCGAAAGT	ATAAAGCTAGATAACCGAAAGT	ATAAAGCTAGATAACCGAAAGT	ATAAAGCTAGATAACCGAAAGT	ATAAAGCTAGATAACCGAAAGT	ATAAAGCTAGATAACCGAAAGT	TAAAGCTAGATAACCGAAA	ATAAAGCTAGATAACCGAAAGT			ATAAAGCTAGATAACCGAAAGT	ATAAAGCTAGATAACCGAAAGT	ATAAAGCTAGATAACCGAAAGT
	mir-9-5	miR-9-3p-4		TACAGCTAGATAACCAAAGAC	ATACAGCTAGATAACCAAAGAC		ATACAGCTAGATAACCAAAGAC
	mir-9-11	miR-9-3p-4		TACAGCTAGATAACCAAAGAC	ATACAGCTAGATAACCAAAGAC		ATACAGCTAGATAACCAAAGAC
	mir-9-8	miR-9-3p-5	TAAAGCTAGAGAACCGAATGTAT	TAAAGCTAGAGAACCGAATGTA	TAAAGCTAGAGAACCGAATGTA	TAAAGCTAGAGAACCGAATGTA	TAAAGCTAGAGAACCGAATGTA	TAAAGCTAGAGAACCGAATGTAT	TAAAGCTAGAGAACCGAATGTAT	TAAAGCTAGAGAACCGAATGTAT	TAAAGCTAGAGAACCGAATGTA	TAAAGCTAGAGAACCGAATGTAT	TAAAGCTAGAGAACCGAATGTA		TAAAGCTAGAGAACCGAATGTAT	TAAAGCTAGAGAACCGAATGTAT	TAAAGCTAGAGAACCGAATGTAT	TAAAGCTAGAGAACCGAATGTA
	mir-96	miR-96-3p		CAATTATGTGTAGTGCCAATAT	CAATTATGTGTAGTGCCAATAT	CAATTATGTGTAGTGCCAATAT	CAATTATGTGTAGTGCCAATAT	AGCAATTATGTGTAGTGCCA										CAATTATGTGTAGTGCCAATAT
	mir-96-2	miR-96-3p-2		CAATCATGTGTAGTGCCAATAT	CAATCATGTGTAGTGCCAATAT	CAATCATGTGTAGTGCCAATA	CAATCATGTGTAGTGCCAATAT	CAATCATGTGTAGTGCCA
	mir-96-3	miR-96-3p-2		CAATCATGTGTAGTGCCAATAT	CAATCATGTGTAGTGCCAATAT	CAATCATGTGTAGTGCCAATA	CAATCATGTGTAGTGCCAATAT	CAATCATGTGTAGTGCCA
	mir-99a	miR-99a-3p		CAAGCTCGCCTCTGTGGGTCT	CAAGCTCGCCTCTGTGGGTCT	CAAGCTCGCCTCTGTGGGTCT	CAAGCTCGCCTCTGTGGGTCT	ACAAGCTCGCCTCTGTGGGTCT	CAAGCTCGCCTCTGTGGGTCT		CAAGCTCGCCTCTGTGGGTCT	CAAGCTCGCCTCTGTGGGTCT	CAAGCTCGCCTCTGTGGGTCT	CAAGCTCGCCTCTGTGGGTCT	CAAGCTCGCCTCTGTGGGTCT	CAAGCTCGCCTCTGTGGGTCT	CAAGCTCGCCTCTGTGGGTCT	CAAGCTCGCCTCTGTGGGTCT
	mir-n003-1	miR-n003-3p		TGCACAGCACCGCAGGCCACGCC	TGCACAGCACCGCAGGCCACGCC	TGCACAGCACCGCAGGCCACGCC	TGCACAGCACCGCAGGCCACGCC											TGCACAGCACCGCAGGCCACGC
	mir-n003-2	miR-n003-3p				GCACGGCACCGCAGACCACGCC									ACGGCACCGCAGACCACG	TGCACGGCACCGCAGACCACG
	mir-n003-3	miR-n003-3p				GCACGGCACCGCAGACCACGCC									ACGGCACCGCAGACCACG	TGCACGGCACCGCAGACCACG
	mir-n012	miR-n012-3p		CGGCCCTGTGATGTATTTGCAGC	CGGCCCTGTGATGTATTTGCAGC	CGGCCCTGTGATGTATTTGCAGC	CGGCCCTGTGATGTATTTGCA	CGGCCCTGTGATGTATTTGCA	CGGCCCTGTGATGTATTTGC	CGGCCCTGTGATGTATTTGCA	CGGCCCTGTGATGTATTTGCA				TCGGCCCTGTGATGTATTTGCA	CGGCCCTGTGATGTATTTGCA	CGGCCCTGTGATGTATTTGCA	CGGCCCTGTGATGTATTTGCA
	mir-n015	miR-n015-3p				TCTGTAGTCATAAAATCCTTT	GTCTGTAGTCATAAAATCCTTT		GTCTGTAGTCATAAAATCCT								TCTGTAGTCATAAAATCCTTT
	mir-n024-2	miR-n024-3p		CGTCCACACTCAGCTCTGCAGC						CACACTCAGCTCTGCAGC	CACACTCAGCTCTGCAG					AGCGTCCACACTCAGCTCTGCAGC	GAAGCGTCCACACTCAGCTCTGCAGC
	mir-n024-1	miR-n024-3p		CGTCCACACTCAGCTCTGCAGC						CACACTCAGCTCTGCAGC	CACACTCAGCTCTGCAG					AGCGTCCACACTCAGCTCTGCAGC	GAAGCGTCCACACTCAGCTCTGCAGC
	mir-n057	miR-n057-3p		TCAGCAATCAGTTGAGTGTGAT	TCAGCAATCAGTTGAGTGTGAT	TCAGCAATCAGTTGAGTGTGAT	TCAGCAATCAGTTGAGTGTGAT					TCAGCAATCAGTTGAGTGTGAT				AGTCCCGGTGGTATTTGTCAGCAATC
	mir-n067	miR-n067-3p		CAGCTCACACTGCTCTGCTACT	CAGCTCACACTGCTCTGCTACT	CAGCTCACACTGCTCTGCTACT	CAGCTCACACTGCTCTGCTACT		CAGCTCACACTGCTCTGCTACT	CAGCTCACACTGCTCTGCTACT	CAGCTCACACTGCTCTGCTACT					CAGCTCACACTGCTCTGCTACT	CAGCTCACACTGCTCTGCTACT
	mir-n072	miR-n072-3p		TCCTCATCTTGTCCCATTTTCA	TCCTCATCTTGTCCCATTTTCA	TCCTCATCTTGTCCCATTTTCA	TCCTCATCTTGTCCCATTTTCA				TCCTCATCTTGTCCCATTTTCA	TCCTCATCTTGTCCCATTTTCA	TCCTCATCTTGTCCCATTTTCA
	mir-n106	miR-n106-3p		TCGGAGACGTCGTCTGAACGT		TCGGAGACGTCGTCTGAACGT						TCGGAGACGTCGTCTGAACGT			TCGGAGACGTCGTCTGAACGT	TCGGAGACGTCGTCTGAACGT	TCGGAGACGTCGTCTGAACGT	TCGGAGACGTCGTCTGAACGT
	mir-n128-1	miR-n128-3p	AGTGGTTTCCAAATAGTCTGAT	AGTGGTTTCCAAATAGTCTGAT	AGTGGTTTCCAAATAGTCTGAT	AGTGGTTTCCAAATAGTCTGAT								AGTGGTTTCCAAATAGTCTGA	AGTGGTTTCCAAATAGTCTGAT	CAGTGGTTTCCAAATAGTCTGA		AGTGGTTTCCAAATAGTCTGATT
	mir-n128-2	miR-n128-3p	AGTGGTTTCCAAATAGTCTGAT	AGTGGTTTCCAAATAGTCTGAT	AGTGGTTTCCAAATAGTCTGAT	AGTGGTTTCCAAATAGTCTGAT								AGTGGTTTCCAAATAGTCTGA	AGTGGTTTCCAAATAGTCTGAT	CAGTGGTTTCCAAATAGTCTGA		AGTGGTTTCCAAATAGTCTGATT
	mir-n162	miR-n162-3p	TTTGCTGACGTACTCCTTTTTC	TTTTGCTGACGTACTCCTTTTTC	TTTGCTGACGTACTCCTTTTTC	TTTGCTGACGTACTCCTTTTT	TTTGCTGACGTACTCCTTTTTC		TTTGCTGACGTACTCCTTTTTC							TTTGCTGACGTACTCCTTTTTC
	mir-n180	miR-n180-3p		GACATTTTCCAGAAGATGGACT	GACATTTTCCAGAAGATGGACT	GACATTTTCCAGAAGATGGAC	GACATTTTCCAGAAGATGGACT					GACATTTTCCAGAAGATGGACT
	mir-n246	miR-n246-3p			CCAGTGCTGGTGTTATTGAGA	CCAGTGCTGGTGTTATTGAGA	CCAGTGCTGGTGTTATTGAGA		CCAGTGCTGGTGTTATTGAGA							CCAGTGCTGGTGTTATTGAGA	CCAGTGCTGGTGTTATTGAGA
	mir-n260-1	miR-n260-3p		TAGTTTGATACACAGCACAATA	TAGTTTGATACACAGCACAATA	TAGTTTGATACACAGCACAATA	TAGTTTGATACACAGCACAATA	ATAGTTTGATACACAGCACA	TAGTTTGATACACAGCACAATA	ATAGTTTGATACACAGCACAAT	TAGTTTGATACACAGCACAAT	TAGTTTGATACACAGCACAATA	TAGTTTGATACACAGCACAAT	TAGTTTGATACACAGCACAAT	TAGTTTGATACACAGCACAATA	TAGTTTGATACACAGCACAATA	TAGTTTGATACACAGCACAAT	TAGTTTGATACACAGCACAATA
	mir-n260-2	miR-n260-3p		TAGTTTGATACACAGCACAATA	TAGTTTGATACACAGCACAATA	TAGTTTGATACACAGCACAATA	TAGTTTGATACACAGCACAATA	ATAGTTTGATACACAGCACA	TAGTTTGATACACAGCACAATA	ATAGTTTGATACACAGCACAAT	TAGTTTGATACACAGCACAAT	TAGTTTGATACACAGCACAATA	TAGTTTGATACACAGCACAAT	TAGTTTGATACACAGCACAAT	TAGTTTGATACACAGCACAATA	TAGTTTGATACACAGCACAATA	TAGTTTGATACACAGCACAAT	TAGTTTGATACACAGCACAATA
	mir-n270	miR-n270-3p	TCCAGGGACTGCCTGCATACTC	TCCAGGGACTGCCTGCATACT	CTCCAGGGACTGCCTGCATACT	TCCAGGGACTGCCTGCATACT	CTCCAGGGACTGCCTGCATACT		CTCCAGGGACTGCCTGCATACT		TCCAGGGACTGCCTGCATACT	TCCAGGGACTGCCTGCATACT		TCCAGGGACTGCCTGCATACTC	TCCAGGGACTGCCTGCATACT	TCCAGGGACTGCCTGCATACT	CTCCAGGGACTGCCTGCATACT	TCCAGGGACTGCCTGCATACT
	mir-n287-1	miR-n287-3p									GTGGGGGTGACTGGTGTCCAGC
	mir-n287-2	miR-n287-3p									GTGGGGGTGACTGGTGTCCAGC
	mir-n287-3	miR-n287-3p		GGTGGGGGTGACTGGTGTGCAG
	mir-n294	miR-n294-3p			ACAATGTCAACGCGTGATTGGT	ACAATGTCAACGCGTGATTGGT	CAATGTCAACGCGTGATTGGTC	CAATGTCAACGCGTGATTGGTC	CAATGTCAACGCGTGATTGGTC		CAATGTCAACGCGTGATTGGTC	CAATGTCAACGCGTGATTGG			CAATGTCAACGCGTGATTGGTC	CAATGTCAACGCGTGATTGGTC	CAATGTCAACGCGTGATTGGT	CAATGTCAACGCGTGATTGGTC
	mir-n323	miR-n323-3p			AGCCGAGTTTGTAAGCTGAACT	AGCCGAGTTTGTAAGCTGAACTT	CAGCCGAGTTTGTAAGCTGAACT	AGCCGAGTTTGTAAGCTGAACT	AGCCGAGTTTGTAAGCTGAACTT	AGCCGAGTTTGTAAGCTGAACT	AGCCGAGTTTGTAAGCTGAACT	AGCCGAGTTTGTAAGCTGAACT	AGCCGAGTTTGTAAGCTGAACT	CAGCCGAGTTTGTAAGCTGAACT	CTAGCTGCAGCCGAGTTTGT	CAGCCGAGTTTGTAAGCTGAACT	AGCCGAGTTTGTAAGCTGAACT	AGCCGAGTTTGTAAGCTGAACT
	mir-n329	miR-n329-3p	CTCATCAGGACGTAGCGTTTT	GCTCATCAGGACGTAGCGTTTT	GCTCATCAGGACGTAGCGTTTT	GCTCATCAGGACGTAGCGTTTT	GCTCATCAGGACGTAGCGTTTT		GCTCATCAGGACGTAGCGTTTT	GCTCATCAGGACGTAGCGTTTT	GCTCATCAGGACGTAGCGTTTT	GCTCATCAGGACGTAGCGTTTT	GCTCATCAGGACGTAGCGTTT	TGCTCATCAGGACGTAGCGTTT	GCTCATCAGGACGTAGCGTT	GCTCATCAGGACGTAGCGTTTT	TGCTCATCAGGACGTAGCGTTT	GCTCATCAGGACGTAGCGTTTT
	mir-n334	miR-n334-3p		TTTCCCTTTTTCACACCTTTCC		TTTCCCTTTTTCACACCTTTCC	TTTCCCTTTTTCACACCTTTCC		TTTCCCTTTTTCACACCTTTCC		TTTCCCTTTTTCACACCT	TTTCCCTTTTTCACACCTTTCC	TTTCCCTTTTTCACACCTTTCC	TTTCCCTTTTTCACACCTTTCC	TTTCCCTTTTTCACACCTTTCC	TTTCCCTTTTTCACACCTTTCC	TTTCCCTTTTTCACACCTTTCCT	TTTCCCTTTTTCACACCTTT
	mir-n363-1	miR-n363-3p	ATTCTGATTCACATGAACTCGT	ATTCTGATTCACATGAACTCGT	ATTCTGATTCACATGAACTCGT	ATTCTGATTCACATGAACTCGT	ATTCTGATTCACATGAACTCGT	ATTCTGATTCACATGAACTCGT	ATTCTGATTCACATGAACTCGT	ATTCTGATTCACATGAACTCGT	ATTCTGATTCACATGAACTCGT	ATTCTGATTCACATGAACTCGT	ATTCTGATTCACATGAACTCGT	ATTCTGATTCACATGAACTCGT	ATTCTGATTCACATGAACTCGT	ATTCTGATTCACATGAACTCGT	ATTCTGATTCACATGAACTCGT	ATTCTGATTCACATGAACTCGT
	mir-n363-2	miR-n363-3p	ATTCTGATTCACATGAACTCGT	ATTCTGATTCACATGAACTCGT	ATTCTGATTCACATGAACTCGT	ATTCTGATTCACATGAACTCGT	ATTCTGATTCACATGAACTCGT	ATTCTGATTCACATGAACTCGT	ATTCTGATTCACATGAACTCGT	ATTCTGATTCACATGAACTCGT	ATTCTGATTCACATGAACTCGT	ATTCTGATTCACATGAACTCGT	ATTCTGATTCACATGAACTCGT	ATTCTGATTCACATGAACTCGT	ATTCTGATTCACATGAACTCGT	ATTCTGATTCACATGAACTCGT	ATTCTGATTCACATGAACTCGT	ATTCTGATTCACATGAACTCGT
	mir-n370	miR-n370-3p	AGAGTGGCTGAGATCTGGCAGG		AGAGTGGCTGAGATCTGGCAGG
	mir-n378	miR-n378-3p			TACAGTCAGGCAAGTATGGCT	TACAGTCAGGCAAGTATGGCT	TACAGTCAGGCAAGTATGGCT		TACAGTCAGGCAAGTATGGCT
	mir-n416	miR-n416-3p													TCGTTAAAGTCCAGGCTTCTAA
	mir-n421	miR-n421-3p	AGGATCTTTTTTGCTCTGCAGT	AGGATCTTTTTTGCTCTGCAGT	CGGAGGATCTTTTTTGCTCTGC	TTTTTAGAACGGAGGATCT	AACGGAGGATCTTTTTTGCTC	AGGATCTTTTTTGCTCTGCAGT	AGGATCTTTTTTGCTCTGCAGT		AGGATCTTTTTTGCTCTGCAGT	AGGATCTTTTTTGCTCTGCAGT			AGGATCTTTTTTGCTCTGCAGT	AGGATCTTTTTTGCTCTGCAGT	AGGATCTTTTTTGCTCTGCAGT	AGGATCTTTTTTGCTCTGCAGT
	mir-n437	miR-n437-3p		CTGCTCAGGTGTGGGACCATA	AAAAATCATGACGCTGCTCAGGTGTGGGACCATA	CTGCTCAGGTGTGGGACCATA	AAAAATCATGACGCTGCTCAGGTGTGGGACCATA		CTGCTCAGGTGTGGGACCATA	CTGCTCAGGTGTGGGACCATA		CTGCTCAGGTGTGGGACC	CTGCTCAGGTGTGGGACC	CTGCTCAGGTGTGGGACCATA	CTGCTCAGGTGTGGGACCAT	CTGCTCAGGTGTGGGACCATA	CTGCTCAGGTGTGGGACCAT	CTGCTCAGGTGTGGGACC
	mir-n456	miR-n456-3p			CATCAAACTGCATGGAGGTGGT
	mir-n470a	miR-n470a-3p		GAAGTGTCTTTTAATTGTTCGG	GAAGTGTCTTTTAATTGTTCGG	GAAGTGTCTTTTAATTGTTCGG	GAAGTGTCTTTTAATTGTTCGG		GAAGTGTCTTTTAATTGTTCGG
	mir-n470b	miR-n470b-3p														AACGGAAATATCTCTTAATTGT
	mir-n482	miR-n482-3p		TGCAGATGGTGTTTTTTCTGA	TGCAGATGGTGTTTTTTCTGA	TGCAGATGGTGTTTTTTCTGA	TGCAGATGGTGTTTTTTCTGA		TGCAGATGGTGTTTTTTCTGA			TGCAGATGGTGTTTTTTCTG				TGCAGATGGTGTTTTTTCTGA	TGCAGATGGTGTTTTTTCTGA	TGCAGATGGTGTTTTTTCTG
	mir-n483	miR-n483-3p	ATCACAGGAGCAGAGTTTTT	ATCACAGGAGCAGAGTTTTTC	ATCACAGGAGCAGAGTTTTTC	ATCACAGGAGCAGAGTTTTTC	ATCACAGGAGCAGAGTTTTTC		ATCACAGGAGCAGAGTTTTTC		AATCACAGGAGCAGAGTTTTTC	ATCACAGGAGCAGAGTTTTTC	ATCACAGGAGCAGAGTTTTTC		ATCACAGGAGCAGAGTTTTTC	ATCACAGGAGCAGAGTTTTTC		ACAGGAGCAGAGTTTTTC
	mir-n487	miR-n487-3p	CGCCCAGATGAACAGAATCAAC	CGCCCAGATGAACAGAATCAAC	TACGCCCAGATGAACAGAATCA	TACGCCCAGATGAACAGAATCA	TACGCCCAGATGAACAGAATCA		TACGCCCAGATGAACAGAATCA	TACGCCCAGATGAACAGAAT	TACGCCCAGATGAACAGAATCA	TACGCCCAGATGAACAGAAT	TACGCCCAGATGAACAGAAT	TACGCCCAGATGAACAGAATC	TACGCCCAGATGAACAGAAT	TACGCCCAGATGAACAGAATCA	TACGCCCAGATGAACAGAATCA	TACGCCCAGATGAACAGAAT
	mir-n495	miR-n495-3p	ATGTGGAAAAACAACGGACTGA	ATGTGGAAAAACAACGGACTGA	AAGAGAATGTGGAAAAAC	ATGTGGAAAAACAACGGACTGA			ATGTGGAAAAACAACGGACTGA		ATGTGGAAAAACAACGGACTGA	ATGTGGAAAAACAACGGACTGA	ATGTGGAAAAACAACGGACT		ATGTGGAAAAACAACGGACTGA	ATGTGGAAAAACAACGGACTGA	ATGTGGAAAAACAACGGACTGA	ATGTGGAAAAACAACGGACTGA
	mir-n498	miR-n498-3p		TGTGTTCAGGCTCTGGCTGACA		TGTGTTCAGGCTCTGGCTGACA	TGTGTTCAGGCTCTGGCTGACA	ATGTGTTCAGGCTCTGGCTGAC	TGTGTTCAGGCTCTGGCTGACA	ATGTGTTCAGGCTCTGGCTGACA	TGTGTTCAGGCTCTGGCTGACA	TGTGTTCAGGCTCTGGCTGACA	TGTGTTCAGGCTCTGGCTGACA	TGTGTTCAGGCTCTGGCTGA	TGTGTTCAGGCTCTGGCTGACA	ATGTGTTCAGGCTCTGGCTGACA	TGTGTTCAGGCTCTGGCTGACA	TGTGTTCAGGCTCTGGCTGACA
	mir-n500	miR-n500-3p	CTGACAGATGGCTCTCTGAAGT	CTGACAGATGGCTCTCTGAAGT	CTGACAGATGGCTCTCTGAAGT	CTGACAGATGGCTCTCTGAAGT	CTGACAGATGGCTCTCTGAAGT		CTGACAGATGGCTCTCTGAAGT							CTGACAGATGGCTCTCTGAAGT
	mir-n518	miR-n518-3p	TCAAGTGCTAATTGTTGTTGT	TCAAGTGCTAATTGTTGTTGT	TCAAGTGCTAATTGTTGTTGT	TCAAGTGCTAATTGTTGTTGT			TCAAGTGCTAATTGTTGTTGTAA	TCAAGTGCTAATTGTTGTTGT
	mir-n529	miR-n529-3p	AGGAAACTCTGTAGCCGAACACTA	GAGGAAACTCTGTAGCCGAACACTA	AGGAAACTCTGTAGCCGAACACTA	GAGGAAACTCTGTAGCCGAACACTA	GAGGAAACTCTGTAGCCGAACACTA	GAGGAAACTCTGTAGCCGAACACTA		GAGGAAACTCTGTAGCCGAACACTA	AACTCTGTAGCCGAACACT	GAGGAAACTCTGTAGCCGAACACTA	AGGAAACTCTGTAGCCGAACACTA	AGGAAACTCTGTAGCCGAACACTA	AACTCTGTAGCCGAACACT	GAGGAAACTCTGTAGCCGAACACTA	GAGGAAACTCTGTAGCCGAACACTA	AACTCTGTAGCCGAACACT
	mir-n530	miR-n530-3p		GGATAGGTTGATTTCATTGCAT	GATAGGTTGATTTCATTGCAT	GGATAGGTTGATTTCATTGCAT	GGATAGGTTGATTTCATTGCAT
	mir-n547	miR-n547-3p		CATCACAGTACTGGAACAGAGC	CATCACAGTACTGGAACAGAGC		GCATCACAGTACTGGAACAGAGCT
	mir-n576	miR-n576-3p	TTAGTGCGAGTCCAGCTGAAGT	TTAGTGCGAGTCCAGCTGAAGT	CGAGTCCAGCTGAAGTTGTAGT	TTAGTGCGAGTCCAGCTGAAGT	CGAGTCCAGCTGAAGTTGTAGT		TTAGTGCGAGTCCAGCTGAAG	CGAGTCCAGCTGAAGTTGTAGT	TTAGTGCGAGTCCAGCTGAAGT			TTAGTGCGAGTCCAGCTGAAGTT	TTAGTGCGAGTCCAGCTGAAG	TTAGTGCGAGTCCAGCTGAAGT	TTAGTGCGAGTCCAGCTGAAGT	TTAGTGCGAGTCCAGCTGAAGT
	mir-n579	miR-n579-3p		TGCCTGTCACTCTTCTGTCT		TGCCTGTCACTCTTCTGTCTC			TGCCTGTCACTCTTCTGTCT		GCTGCCTGTCACTCTTCTGTCT	TGCCTGTCACTCTTCTGTCT			CTGCCTGTCACTCTTCTGTCT	TGCCTGTCACTCTTCTGTCT
	mir-n612	miR-n612-3p			TCTGTAGGAGTCCTCCTTGTTG	TCTGTAGGAGTCCTCCTTGTT							TCTGTAGGAGTCCTCCTTGT
	mir-n615	miR-n615-3p		TGTGGATTCTATAATGTCTTGT	TGTGGATTCTATAATGTCTTGT	TGTGGATTCTATAATGTCTTGT	TGTGGATTCTATAATGTCTTGT	TGTGGATTCTATAATGTCTTGT	TGTGGATTCTATAATGTCTTGT		TGTGGATTCTATAATGTCTTGT			TGTGGATTCTATAATGTCTTGT		TGTGGATTCTATAATGTCTTGT	TGTGGATTCTATAATGTCTTGT
	mir-n631	miR-n631-3p		TTGCCACAAAAGGCCATGCAT
	mir-n659	miR-n659-3p			TGCGTTATCAGCGATATAGCAATG	TGCGTTATCAGCGATATAGCA						TGCGTTATCAGCGATATAG						TGCGTTATCAGCGATATAGC
	mir-n682	miR-n682-3p	AAAGTGTTATCCCCATCCACT	AAAGTGTTATCCCCATCCACTT	AAAGTGTTATCCCCATCCACT	AAAGTGTTATCCCCATCCACT	CAAAGTGTTATCCCCATCCACT			AAAGTGTTATCCCCATCCACTT	CAAAGTGTTATCCCCATCCACTT
	mir-n688	miR-n688-3p	TTAACTTGTCTCTCTGTGCTCA	TTAACTTGTCTCTCTGTGCTCA	TTAACTTGTCTCTCTGTGCTCA			TTAACTTGTCTCTCTGTGCTCA	TTAACTTGTCTCTCTGTGCT	TTAACTTGTCTCTCTGTGCTCA		TTAACTTGTCTCTCTGTGCT		TTAACTTGTCTCTCTGTGCT	TTAACTTGTCTCTCTGTGCTCA
	mir-n692	miR-n692-3p	AGGGCCTGGCTGGTTACTGCACC	AGGGCCTGGCTGGTTACTGCAC	AGGGCCTGGCTGGTTACTGCAC	AGGGCCTGGCTGGTTACTGCAC	AGGGCCTGGCTGGTTACTGCAC			AGGGCCTGGCTGGTTACTGCACC			AGGGCCTGGCTGGTTACTGCAC
	mir-n693	miR-n693-3p						AACCTATGAACTTCAAGCACAT			AACCTATGAACTTCAAGCACAT	AACCTATGAACTTCAAGCACAT			AACCTATGAACTTCAAGCACAT			AACCTATGAACTTCAAGCACAT
	mir-n713	miR-n713-3p		TGGAGTTATGGCTCAGAGGCAC	TGGAGTTATGGCTCAGAGGCAC	TGGAGTTATGGCTCAGAGGCAC	TGGAGTTATGGCTCAGAGG	TGGAGTTATGGCTCAGAGGCAC	TGGAGTTATGGCTCAGAGGCAC	TGGAGTTATGGCTCAGAGGCAC	TGGAGTTATGGCTCAGAGGCAC	GGCTCAGAGGCACAGAA	AGTGGAAGCAACACTGTGGAGTTATGGCTCAGAGGCACAGAA	TGGAGTTATGGCTCAGAGGCAC	AGTTATGGCTCAGAGGCACAGAA	TGGAGTTATGGCTCAGAGGCAC	TGGAGTTATGGCTCAGAGGCACA	TGGAGTTATGGCTCAGAGGCA
	mir-n734	miR-n734-3p								GGCTTGTGAGTGTGGGTCAAGA
	mir-n737	miR-n737-3p		TGCAGATGGAGCACTGCTGACT								GCAGATGGAGCACTGCTGACT		TGCAGATGGAGCACTGCTGACT	TGCAGATGGAGCACTGCTGACT	GCAGATGGAGCACTGCTGACT
	mir-n739	miR-n739-3p		AGAGCAGGGCAGAGGGAGACGA	AGAGCAGGGCAGAGGGAGACGAA	AGAGAGCAGGGCAGAGGGAGACG					AGAGAGCAGGGCAGAGGGAGAC
	mir-n741	miR-n741-3p				GAGTACACACCTTTTTTTCCA
	mir-n745	miR-n745-3p	AGTCCCCAAGATGTCAAACTAGT	TCCCCAAGATGTCAAACTAGT	TCCCCAAGATGTCAAACTAGT	TCCCCAAGATGTCAAACTAGT	AGTCCCCAAGATGTCAAACTAGT		TCCCCAAGATGTCAAACTAGT			TCCCCAAGATGTCAAACTAG			TCCCCAAGATGTCAAACTAG	TCCCCAAGATGTCAAACTAGT
	mir-n760	miR-n760-3p	CTGAGCAACAAAAGGCCTCTTA	CTGAGCAACAAAAGGCCT	TGAGCAACAAAAGGCCTCTT					TGCACCTGAGCAACAAAAGGCCTCT							AAATGTCATGCACCTGAGCAACAAAA
	mir-n762	miR-n762-3p		TTGCTCCGCCTCTGCATGTACA		TTGCTCCGCCTCTGCATGTAC			TTGCTCCGCCTCTGCATGTACA	TTGCTCCGCCTCTGCATGTACA		TTGCTCCGCCTCTGCATGTAC			TTGCTCCGCCTCTGCATGTACA	TTGCTCCGCCTCTGCATGTACA		TTGCTCCGCCTCTGCATGTACA
	mir-n768	miR-n768-3p		AAGTACAGTTGTAGTTATCTTT	GTACAGTTGTAGTTATCTTTAC	TAAGTACAGTTGTAGTTATCT			TAAGTACAGTTGTAGTTATCT	GTACAGTTGTAGTTATCTTTAC		TAAGTACAGTTGTAGTTATCT					GTACAGTTGTAGTTATCTTTAC	TAAGTACAGTTGTAGTTATC
	mir-n771	miR-n771-3p	TAAGTGCTCATTGTTGTTGTGT	TAAGTGCTCATTGTTGTTGTGT	TAAGTGCTCATTGTTGTTGTGT	TAAGTGCTCATTGTTGTTGTGT			TAAGTGCTCATTGTTGTTGTGT	TAAGTGCTCATTGTTGTTGTGT
	mir-n780	miR-n780-3p		TAGCACCATATGAAATCAGTGT	CTAGCACCATATGAAATCAGTGT	TAGCACCATATGAAATCAGTGT	CTAGCACCATATGAAATCAGTGT	TCTAGCACCATATGAAATCAGT	TCTAGCACCATATGAAATCAGT	CTAGCACCATATGAAATCAGT	TCTAGCACCATATGAAATCAGT	CTAGCACCATATGAAATCAGT	TAGCACCATATGAAATCAGTGT	TCTAGCACCATATGAAATCAGT	CTAGCACCATATGAAATCAGTG	TCTAGCACCATATGAAATCAGT	CTAGCACCATATGAAATCAGTG	TAGCACCATATGAAATCAGT
	mir-n784	miR-n784-3p		ATGCACCAGGGTATTCCCGATG	ATGCACCAGGGTATTCCCGATG	ACGGATGCACCAGGGTATTCC	ACGGATGCACCAGGGTATTCCCGA		ACGGATGCACCAGGGTATTCCC		ACGGATGCACCAGGGTATTCCCGA				ACGGATGCACCAGGGTATTCC	GATGCACCAGGGTATTCCCGA
	mir-n791	miR-n791-3p		TGTTCATTGAGTGGTGCTAGTTT	TTCATTGAGTGGTGCTAGTTT	GTTCATTGAGTGGTGCTAGTTT						GTTCATTGAGTGGTGCTAGTTT			TTCATTGAGTGGTGCTAGT
	mir-n797	miR-n797-3p									TTCAAAGTTTCCACTCTCATGG	AAAGTTTCCACTCTCATGGTC	CAAAGTTTCCACTCTCATGGTC	AAAGTTTCCACTCTCATGGTC	TTCAAAGTTTCCACTCTCATGG		CAAAGTTTCCACTCTCATGGTC	AAAGTTTCCACTCTCATG
	mir-n801	miR-n801-3p	CTTACAGAGCAAATTGGTC	CTTACAGAGCAAATTGGTC	CTTACAGAGCAAATTGGTCC	CTTACAGAGCAAATTGGTCC						CTTACAGAGCAAATTGGTCC	CTTACAGAGCAAATTGGTC				CTTACAGAGCAAATTGGTCC	CTTACAGAGCAAATTGGTCC
	mir-n811	miR-n811-3p		AAACTTGACATGTTGGTACTGC	AAACTTGACATGTTGGTACTGC	AAACTTGACATGTTGGTACTGC	AAACTTGACATGTTGGTACTGC	AAACTTGACATGTTGGTACTGC	AAACTTGACATGTTGGTACTGC	AAACTTGACATGTTGGTACT	AAACTTGACATGTTGGTACTGC	AAACTTGACATGTTGGTACT		AAACTTGACATGTTGGTACTGC	AAACTTGACATGTTGGTACTG	AAACTTGACATGTTGGTACTGC		AAACTTGACATGTTGGTACT
	mir-n813-2	miR-n813-3p															TGGCTAGCCGAGGACAAATCCAAC
	mir-n813-1	miR-n813-3p															TGGCTAGCCGAGGACAAATCCAAC
	mir-n836	miR-n836-3p				CCAGCACTGGTGTTATTGAGA			CCAGCACTGGTGTTATTGAGA							CCAGCACTGGTGTTATTGAGA
	mir-n843	miR-n843-3p	AAAGGGAGAGAGAGAGGGTGTAGA		AAAGGGAGAGAGAGAGGGTGTAG	AAAGGGAGAGAGAGAGGGTGTAG
	mir-n847	miR-n847-3p				GCTGGCCGTATGTCCCAGGACA			GCTGGCCGTATGTCCCAGGACA
	mir-n852	miR-n852-3p		CTGTTCAGCCTCTGGTGTCTGT	CTGTTCAGCCTCTGGTGTCTGTT		TGTTCAGCCTCTGGTGTCTGT	CTGTTCAGCCTCTGGTGTCT
	mir-n873	miR-n873-3p	CATCATTCACTCTAAGCTGACT	CATCATTCACTCTAAGCTGACT	CATCATTCACTCTAAGCTGACT	CATCATTCACTCTAAGCTGACT	CATCATTCACTCTAAGCTGACT	ACATCATTCACTCTAAGCTGACT	CATCATTCACTCTAAGCTGACT	CATCATTCACTCTAAGCTGACT	ATCATTCACTCTAAGCTGACT	CATCATTCACTCTAAGCTGACT	CATCATTCACTCTAAGCTGACT		CATCATTCACTCTAAGCTGACT		CATCATTCACTCTAAGCTGACT	CATCATTCACTCTAAGCTGACT
	mir-n875	miR-n875-3p	TTGACACACTGCCACTCCTGTAGG	TTGACACACTGCCACTCCTGTAGG	TTGACACACTGCCACTCCTGTAGG	TTGACACACTGCCACTCCTGTAGG	TTGACACACTGCCACTCCTGTAG			TTGACACACTGCCACTCCTGTAGG	TTGACACACTGCCACTCCTGTAG	TTGACACACTGCCACTCCTGTAGGC			TTGACACACTGCCACTCCTGTAG	TTGACACACTGCCACTCCTGTAGG
	mir-n878	miR-n878-3p							TCCATTCAACGCTTTGCCGTGA							TCCATTCAACGCTTTGCCGTGA
	mir-n885-1	miR-n885-3p		TAGTTTGATACACAGCACAATA	TAGTTTGATACACAGCACAATA	TAGTTTGATACACAGCACAATA	TAGTTTGATACACAGCACAATA	ATAGTTTGATACACAGCACA	TAGTTTGATACACAGCACAATA	ATAGTTTGATACACAGCACAAT	TAGTTTGATACACAGCACAAT	TAGTTTGATACACAGCACAATA	TAGTTTGATACACAGCACAAT	TAGTTTGATACACAGCACAAT	TAGTTTGATACACAGCACAATA	TAGTTTGATACACAGCACAATA	TAGTTTGATACACAGCACAAT	TAGTTTGATACACAGCACAATA
	mir-n885-2	miR-n885-3p		TAGTTTGATACACAGCACAATA	TAGTTTGATACACAGCACAATA	TAGTTTGATACACAGCACAATA	TAGTTTGATACACAGCACAATA	ATAGTTTGATACACAGCACA	TAGTTTGATACACAGCACAATA	ATAGTTTGATACACAGCACAAT	TAGTTTGATACACAGCACAAT	TAGTTTGATACACAGCACAATA	TAGTTTGATACACAGCACAAT	TAGTTTGATACACAGCACAAT	TAGTTTGATACACAGCACAATA	TAGTTTGATACACAGCACAATA	TAGTTTGATACACAGCACAAT	TAGTTTGATACACAGCACAATA
	mir-n886	miR-n886-3p	CACCGTCAGGGCTGAAAGTCGA			CACCGTCAGGGCTGAAAGTCGA
	mir-n893	miR-n893-3p	CTCGAAGAATTCCTTGTTTTAGT	CTCGAAGAATTCCTTGTTTTAGT	CTCGAAGAATTCCTTGTTTTAGT	CTCGAAGAATTCCTTGTTTTAG	CTCGAAGAATTCCTTGTTTTAG	CTCGAAGAATTCCTTGTTTT	CTCGAAGAATTCCTTGTTTTAGT	CTCGAAGAATTCCTTGTTTTAG		TCGAAGAATTCCTTGTTTTAGT	CTCGAAGAATTCCTTGTTTT			CTCGAAGAATTCCTTGTTTTAG	CTCGAAGAATTCCTTGTTTTAGT	GAAGAATTCCTTGTTTT
	mir-n896	miR-n896-3p	TGAACCGGACACGACGCTCGCT	TGAACCGGACACGACGCTCGCT	TGAACCGGACACGACGCTCGCT	TGAACCGGACACGACGCTCGCT	TGAACCGGACACGACGCTCGCT	TGAACCGGACACGACGCTCGCT			TGAACCGGACACGACGCTCGCT	TGAACCGGACACGACGCTCGCT	TGAACCGGACACGACGCTCGCT	TGAACCGGACACGACGCTCGCT	TGAACCGGACACGACGCTCGCT	TGAACCGGACACGACGCTCGCT
	mir-n903	miR-n903-3p	CATACCGTGTCCTGTGCTTGAACT	CATACCGTGTCCTGTGCTTGAAC	CATACCGTGTCCTGTGCTTGAAC	ATACCGTGTCCTGTGCTTGAACT	CATACCGTGTCCTGTGCTTGAAC	CATACCGTGTCCTGTGCTTGA	CATACCGTGTCCTGTGCTTGAACT	ATACCGTGTCCTGTGCTTGAAC	CATACCGTGTCCTGTGCTTGA	CATACCGTGTCCTGTGCTTGAAC		CATACCGTGTCCTGTGCTTGAACT	TACCGTGTCCTGTGCTTGAAC	ATACCGTGTCCTGTGCTTGAAC		CATACCGTGTCCTGTGCTTGAACT
	mir-n904	miR-n904-3p									TTAACATGAATGCACGGCTCA	TTAACATGAATGCACGGCTCA			TTAACATGAATGCACGGCTCA			TTAACATGAATGCACGGCTCA
	mir-n907	miR-n907-3p		CTTGCGCACGGGGCCACGCCCTG	CTTGCGCACGGGGCCACGCCCTG	TGCGCACGGGGCCACGCCCTGC	TGCGCACGGGGCCACGCCCT		TGCGCACGGGGCCACGCCCTGC					TGCGCACGGGGCCACGCCCTG		TGCGCACGGGGCCACGCCCTG	TGCGCACGGGGCCACGCCCTG
	mir-n932	miR-n932-3p		TTGGCTCCGGTATGTTTCAGCGA	TTGGCTCCGGTATGTTTCAGCGA	TTGGCTCCGGTATGTTTCAGCGA	TTGGCTCCGGTATGTTTCAGCGA	TTGGCTCCGGTATGTTTCAGCGA	TTGGCTCCGGTATGTTTCAGCGA	TTGGCTCCGGTATGTTTCAGC	TTGGCTCCGGTATGTTTCAGCG		TTGGCTCCGGTATGTTTCAGCGA			TTGGCTCCGGTATGTTTCAGCGA	TTGGCTCCGGTATGTTTCAGCGA
	mir-n941	miR-n941-3p	TCCGGGTGGAGCACTGCTGACT	TCCGGGTGGAGCACTGCTGACT	TCCGGGTGGAGCACTGCTGACT	TCCGGGTGGAGCACTGCTGACT	TCCGGGTGGAGCACTGCTGACT		TCCGGGTGGAGCACTGCTGACT	TCCGGGTGGAGCACTGCTGACT	TCCGGGTGGAGCACTGCTGACT	TCCGGGTGGAGCACTGCTGACT	TCCGGGTGGAGCACTGCTGACT	TCCGGGTGGAGCACTGCTGACT	TCCGGGTGGAGCACTGCTGACT	TCCGGGTGGAGCACTGCTGACT	TCCGGGTGGAGCACTGCTGACT	TCCGGGTGGAGCACTGCTGACT
	mir-n943	miR-n943-3p		AAATAGCAGCAGCTTGTCTGGA					GAAATAGCAGCAGCTTGTCTGG							GAAATAGCAGCAGCTTGTCTGG
	mir-n948	miR-n948-3p	TGCCATCGGGTGAGAAAGACGA	TGCCATCGGGTGAGAAAGACGA	TGCCATCGGGTGAGAAAGACGA	TGCCATCGGGTGAGAAAGACGA	TGCCATCGGGTGAGAAAGACGA		TGCCATCGGGTGAGAAAGACGA	TGCCATCGGGTGAGAAAGACGA	TGCCATCGGGTGAGAAAGACGA	TGCCATCGGGTGAGAAAGACGA		TGCCATCGGGTGAGAAAGACGA			TGCCATCGGGTGAGAAAGACGA	TGCCATCGGGTGAGAAAGACGA
	mir-n956	miR-n956-3p				CCATTTCCCTGTTCGAGAAAGC
	mir-n961	miR-n961-3p	CTTCTGTGTCGGTGGGTTTAGG	TCTGTGTCGGTGGGTTTAGGA	CTTCTGTGTCGGTGGGTTTAGG	TTCTGTGTCGGTGGGTTTAGG				TTCTGTGTCGGTGGGTTTAGG							GTTGTGAACATGCACTTCTGTGTC
	mir-n965	miR-n965-3p	AACGTCCAGATGAACAATCAAC	AACGTCCAGATGAACAATCAAC	AACGTCCAGATGAACAATCAAC	AACGTCCAGATGAACAATCAAC	AACGTCCAGATGAACAATCAAC	AACGTCCAGATGAACAATCAAC	AACGTCCAGATGAACAATCA	AACGTCCAGATGAACAATCAAC	AACGTCCAGATGAACAATCAAC	AACGTCCAGATGAACAATCA	AACGTCCAGATGAACAATCAAC	AACGTCCAGATGAACAATCAAC	AACGTCCAGATGAACAATCA	AACGTCCAGATGAACAATCAAC	AACGTCCAGATGAACAATCAAC	AACGTCCAGATGAACAATCAAC
	mir-n987	miR-n987-3p	AAAGTACTCTAGCGTCACT	AAAGTACTCTAGCGTCACT	AAAGTACTCTAGCGTCACT	AAAGTACTCTAGCGTCACT	AAAGTACTCTAGCGTCACTTTT			AAAGTACTCTAGCGTCACTTTT	AAAGTACTCTAGCGTCACT		TAAAGTACTCTAGCGTCAC

## Sheet: Table S4
Table S4. Nile tilapia miRNA annotation.
An overview of Nile tilapia annotation containing identifiers (miRNA names and representative/canonical sequences) of mature and pre-miRNAs, structural information (secondary structure and minimum free energy obtained by Randfold4sr),
genomic location and characterization including possible gene hosts (gene ID, gene symbol and locus informations). As genomic data source was used Ensembl and Nile tilapia genome (Orenil 2).
	ID	pre-mir	Paralog	5p	3p	Linkage Group	Start	End	Strand	Hairpin sequence	Secondary structure	MFE	Sequence - Representative read/ Canonical miR-5p (All samples combined)	Raw read count - Representative read/ Canonical miR-5p (All samples combined)	Sequence - Representative read/ Canonical miR-3p (All samples combined)	Raw read count - Representative read/ Canonical miR-3p (All samples combined)	Cluster Identificarion	Distance between miRNAs (nt)	Host region classification	Gene host
	UNK4522/miR-736_1002-1064(+)	mir-736	mir-736	miR-736-5p	miR-736-3p	UNK4522	1002	1064	+	CAGATCAGCTTTTTGTTTGTATTATGTTCCTACTAAAATGTAAGACGAACAAAAAGTTTGTCT	.((((.((((((((((((((.(((((((........))))))).)))))))))))))).))))	-21,4	CAGCTTTTTGTTTGTATTATGT	246	TGTAAGACGAACAAAAAGTTTG	1313		1002	intronic	LOC100701707, myosin-7-like, Un, NT_172144.1, 4, 1260, plus
	UNK4525/miR-736_1002-1064(+)	mir-736	mir-736-2	miR-736-5p	miR-736-3p	UNK4525	1002	1064	+	CAGATCAGCTTTTTGTTTGTATTATGTTCCTACTAAAATGTAAGACGAACAAAAAGTTTGTCT	.((((.((((((((((((((.(((((((........))))))).)))))))))))))).))))	-21,4	CAGCTTTTTGTTTGTATTATGT	246	TGTAAGACGAACAAAAAGTTTG	1313		1002	intronic	LOC102077701, myosin-7-like, Un, NT_172147.1, 4, 1260, plus
	LG13/miR-107_10823-10887(-)	mir-107	mir-107	miR-107-5p	miR-107-3p	LG13	10823	10887	-	GTGAGCTTCTTTACAGTGTTGCCTTGTGGCATGGCGATCAAGCAGCATTGTACAGGGCTATCACT	(((((((.((.(((((((((((.((((.((...)).).)))))))))))))).)))))..)))).	-24,9	AGCTTCTTTACAGTGTTGCCTTGT	55	AGCAGCATTGTACAGGGCTATC	3593		10823	intronic	pank1, pantothenate kinase 1, LG13, NC_022211.1, 9688, 29797, minus
	UNK482/miR-301_60549-60616(-)	mir-301b	mir-301b	miR-301b-5p	miR-301b-3p	UNK482	60549	60616	-	GATGCTCTGACTTCATTGCACTACTGTATCAGACAACTAGTAGTGCAATAGTATTGTCAAAGCATCTG	((((((.((((..((((((((((((((........)).))))))))))).)....)))).))))))..	-28,9	GCTCTGACTTCATTGCACTACT	243	TAGTGCAATAGTATTGTCAAAGC	1483		60549	intronic	LOC100696245, spindle and kinetochore-associated protein 2-like, Un, NT_168096.1, 54573, 61345, minus
	UNK319/miR-456_155059-155127(-)	mir-456	mir-456	miR-456-5p	miR-456-3p	UNK319	155059	155127	-	TGGGCAGGCATCTTCCCAGCCTACATGTAGATCCAGGAATCTGCAGGCTGGTTAGATGGTTGTCACATG	..(((((.(((((..(((((((....((((((......)))))))))))))..))))).))))).....	-33,2	GCAGGCATCTTCCCAGCCTACA	1	CAGGCTGGTTAGATGGTTGTC	860		155059	intronic	tetratricopeptide repeat protein 27-like, Un, NT_167929.1, 96127, 196715, minus
	UNK27/miR-200_159832-159899(+)	mir-200b	mir-200b	miR-200b-5p	miR-200b-3p	UNK27	159832	159899	+	TCTCCATCTTACGAGGCAGCATTGGATATCATCACTTTCTCTAATACTGCCTGGTAATGATGATGATA	((..((((((((.((((((.((((((.............)))))).)))))).)))).))))..))..	-24,42	CATCTTACGAGGCAGCATTGGA	443	TAATACTGCCTGGTAATGATGAT	53781	CLUSTER_MEMBER	159832	intronic	LOC100701766, protein polyglycylase TTLL10-like, Un, NT_167552.1, 142079, 181345, plus
	UNK27/miR-200_160017-160085(+)	mir-200a	mir-200a	miR-200a-5p	miR-200a-3p	UNK27	160017	160085	+	GGATCCATCTTACCCGACAGTGCTGGACTGTACTACTGTTGTTCTAACACTGTCTGGTAACGATGTTTT	.((..(((((((((.(((((((..((((...((....)).))))...))))))).))))).))))..))	-25,7	CATCTTACCCGACAGTGCTGGA	5942	TAACACTGTCTGGTAACGATGTT	48281	CLUSTER_MEMBER	118	intronic	LOC100701766, protein polyglycylase TTLL10-like, Un, NT_167552.1, 142079, 181345, plus
	UNK27/miR-429_161402-161478(+)	mir-429a	mir-429a		miR-429a-3p	UNK27	161402	161478	+	AGCCTGTTGATAGGCGTCTTACCAGACATGGTTAGATGTAATTATTGGTGTCTAATACTGTCTGGTAATGCCGTCCA	........(((.(((((..(((((((((..((((((..(........)..))))))..)))))))))))))))))..	-28,4			TAATACTGTCTGGTAATGCCGT	4630	CLUSTER_MEMBER	1317	intronic	LOC100701766, protein polyglycylase TTLL10-like, Un, NT_167552.1, 142079, 181345, plus
	UNK93/let-7_207591-207668(+)	let-7d	let-7d-1	let-7d-5p	let-7d-3p	UNK93	207591	207668	+	CAGTGTGAGGTAGTTGGTTGTATGGTTTCGCATAATAAATAGCACGGAGATAACTGTACAACCTTCTAGCTTTCCCTG	(((.(.(((.(((..((((((((((((((...................)).))))))))))))..))).))).).)))	-22,61	TGAGGTAGTTGGTTGTATGGTT	153293	CTGTACAACCTTCTAGCTTTCC	659	CLUSTER_MEMBER	207591	intronic	LOC102075973, uncharacterized LOC102075973, Un, NT_167675.1, 187663, 212666, plus
	UNK93/miR-125_213683-213753(+)	mir-125a	mir-125a-1	miR-125a-5p	miR-125a-3p	UNK93	213683	213753	+	CTCTGTCCCTGAGACCCTTAACCTGTGAGGTCAAAGCAGGTCACAGGTGAGGTCCTCGGGAACAGGGCTGC	((((((.((((((..(((((.(((((((.((....))...))))))))))))..)))))).))))))....	-35,7	TCCCTGAGACCCTTAACCTGTG	353055	ACAGGTGAGGTCCTCGGGAAC	420	CLUSTER_MEMBER	6015	intergenic
	LG2/miR-458_268932-268995(-)	mir-458	mir-458	miR-458-5p	miR-458-3p	LG2	268932	268995	-	ACAGCGCCATTTTCAGAGCTATAAGAGTGAAAGTTATCATAGCTCTTTAAATGGTACTGCTGTA	((((((((((((..((((((((...(((....)))...))))))))..)))))))...))))).	-23,9	AGCGCCATTTTCAGAGCTAT	54	ATAGCTCTTTAAATGGTACTGC	17074		268932	intronic	LOC100691272, 5-hydroxytryptamine receptor 4-like, LG2, NC_022200.1, 249128, 387173, minus
	UNK38/miR-142_273761-273832(-)	mir-142a	mir-142a-1	miR-142a-5p	miR-142a-3p	UNK38	273761	273832	-	TCATCCATAAAGTAGAAAGCACTACTAAACTCCTCGCCACAGTGTAGTGTTTCCTACTTTATGGATGAGTGT	(((((((((((((((.(((((((((..................))))))))).)))))))))))))))....	-33,27	CATAAAGTAGAAAGCACTACT	31302	TGTAGTGTTTCCTACTTTATGG	1030		273761	intergenic
	UNK151/miR-124_306513-306583(+)	mir-124a	mir-124a-1	miR-124a-5p-3	miR-124a-3p	UNK151	306513	306583	+	CTCCCTCAGTGTTCACAGTGGACCTTGATTTAAAATCAGTCAATTAAGGCACGCGGTGAATGCCAAGAGAG	(((.((..((((((((.(((..((((((((...........))))))))..))).))))))))..)).)))	-24,4	AGTGTTCACAGTGGACCTTGAT	25	TAAGGCACGCGGTGAATGC	68558		306513	intergenic
	UNK151/miR-124_306515-306577(-)	mir-124b	mir-124b-1	miR-124b-5p	miR-124b-3p	UNK151	306515	306577	-	TGGCATTCACCGCGTGCCTTAATTGACTGATTTTAAATCAAGGTCCACTGTGAACACTGAGGG	.((..(((((.(.(..((((.(((...........))).))))..).).)))))..)).....	-11,8	CATTCACCGCGTGCCTTAATT	1	TCAAGGTCCACTGTGAACACTG	237		306515	intergenic
	LG22/miR-219_347716-347787(-)	mir-219	mir-219-1	miR-219-5p	miR-219-3p	LG22	347716	347787	-	GCTGATTGTCCAAACGCAATTCTTGCATGTGCTTTTGTGAAACCAGGAGTTGTGGATGGACATCACGCCCCT	((((((.(((((..(((((((((((....(((....)))....)))))))))))..))))))))).))....	-29,1	TGATTGTCCAAACGCAATTCT	1674	GGAGTTGTGGATGGACATCACG	90		347716	intronic	LOC102076628, uncharacterized LOC102076628, LG22, NC_022219.1, 347005, 395792, minus
	UNK81/miR-202_376452-376515(+)	mir-202	mir-202	miR-202-5p	miR-202-3p	UNK81	376452	376515	+	CCTTTTTCCTATGCACATACTTCTTTGAGATTTAACTTTAAAGAGGCATAAGGCATGGGAAAAT	...(((((((((((..((.((((((((((.......)))))))))).))...))))))))))).	-23	TTCCTATGCACATACTTCTTT	6298	AAAGAGGCATAAGGCATGGGAA	187		-	exonic	LOC102079200, uncharacterized LOC102079200, Un, NT_167651.1, 375754, 376870, plus
	LG14/miR-125_394944-395012(-)	mir-125b	mir-125b-1	miR-125b-5p	miR-125b-3p-3	LG14	394944	395012	-	CATCCCTGAGACCCTAACTTGTGACGTTGTGCTTTCATGTCCACGGGTTAGGCTCTCGGGAGCTGAGAG	((.((((((((.(((((((((((((((.(......))))).))))))))))).))))))).).))....	-30,3	TCCCTGAGACCCTAACTTGTG	840140	ACGGGTTAGGCTCTCGGGAGCT	10102	CLUSTER_MEMBER	394944	intergenic
	LG14/let-7_400524-400595(-)	let-7a	let-7a-1	let-7a-5p	let-7a-3p-2	LG14	400524	400595	-	GTTGAGGTAGTAGGTTGTATAGTTGAGAATTACACCCCGGGAGATAACTGTACAACCTCCTAGCTTTCCCTG	(..(((.(((.((((((((((((((....(..(.....)..)..)))))))))))))).))).)))..)...	-23,7	TGAGGTAGTAGGTTGTATAGTT	2322613	CTGTACAACCTCCTAGCTTTCC	325	CLUSTER_MEMBER	5512	intergenic
	LG14/miR-100_402006-402068(-)	mir-100	mir-100-1	miR-100-5p	miR-100-3p	LG14	402006	402068	-	CCCAAACCCGTAGATCCGAACTTGTGTTAAGTGACACCACAAGCTTGTATCTACAGGTCTGCG	..((.(((.((((((.(((.((((((...........)))))).))).)))))).))).))..	-19,6	AACCCGTAGATCCGAACTTGTG	4697756	CAAGCTTGTATCTACAGGTCTG	278	CLUSTER_MEMBER	1411	intergenic
	UNK65/miR-212_414689-414765(+)	mir-212	mir-212-1	miR-212-5p	miR-212-3p	UNK65	414689	414765	+	TCAGCACCTTGGCTTTAGACTGCTTACTGCTTATACAGTATCAAAGTACAGTAACAGTCTACAGTCATGGCTACTGA	((((..((.(((((.(((((((.((((((....(((.........)))))))))))))))).))))).))...))))	-26,2	ACCTTGGCTTTAGACTGCTTACT	74005	TAACAGTCTACAGTCATGGCT	726	CLUSTER_MEMBER	414689	intergenic
	UNK65/miR-132_415079-415144(-)	mir-132	mir-132-1	miR-132-5p-3	miR-132-3p-2	UNK65	415079	415144	-	GACCATGGCTGTAGACTGTTACCATGGTGCTGTTGCTAGAGTAACAATCTAAAGCCACGGTCGCCA	((((.(((((.((((.((((((..((((......))))..)))))).)))).))))).))))....	-30,7	ATGGCTGTAGACTGTTACCATG	2	TAACAATCTAAAGCCACGGTC	11	CLUSTER_MEMBER	415079	intergenic
	UNK65/miR-132_415081-415150(+)	mir-132	mir-132-2	miR-132-5p-2	miR-132-3p	UNK65	415081	415150	+	GCGACCGTGGCTTTAGATTGTTACTCTAGCAACAGCACCATGGTAACAGTCTACAGCCATGGTCGTTAGG	((((((((((((.((((((((((((...((....)).....)))))))))))).))))))))))))....	-38,3	ACCGTGGCTTTAGATTGTTACT	14196	TAACAGTCTACAGCCATGGTC	4876	CLUSTER_MEMBER	316	intergenic
	UNK65/miR-2184_416515-416583(-)	mir-2184	mir-2184	miR-2184-5p	miR-2184-3p	UNK65	416515	416583	-	AGCCCTTAACAGTAAGAGTTTATGTGCTGTTCTTTAACTCTCAGCACATGAGCTTTTACGGTGCAGGGA	..((((..((.((((((((((((((((((............)))))))))))))))))).))..)))).	-32,8	AACAGTAAGAGTTTATGTGCTG	99533	GCACATGAGCTTTTACGGTG	13	CLUSTER_MEMBER	1371	intergenic
	UNK39/miR-6516_503537-503607(-)	mir-6516	mir-6516	miR-6516-5p	miR-6516-3p	UNK39	503537	503607	-	TCCTGGCAGTTGCAGGTGTGAGCATGCATACAGCTGCCTGATGCTCATGTATGATACTGCGCACAAACACT	.....(((((..((.(..((((((((((......)))...)))))))..).))..)))))...........	-22,2	TGGCAGTTGCAGGTGTGAGC	2	CATGTATGATACTGCGCACAAAC	6		-	intronic	LOC100691217, pyruvate dehydrogenase E1 component subunit alpha, somatic form, mitochondrial-like, Un, NT_167580.1, 501657, 509627, minus
	UNK2/miR-153_522425-522492(-)	mir-153c	mir-153c	miR-153c-5p	miR-153c-3p	UNK2	522425	522492	-	TGTGTCATTCTTGTGGTTTGCAGCTAGTAGTCTGGGTCCAGTTGCATAGTCACAAAAATGATCATTGA	.((((((((.(((((..((((((((.(..........).))))))).)..))))).))))).)))...	-19,7	TCATTCTTGTGGTTTGCAGCT	139	TTGCATAGTCACAAAAATGATC	3967		522492	intronic	LOC100704691, receptor-type tyrosine-protein phosphatase-like N-like, Un, NT_167425.1, 518198, 559396, minus
	UNK38/miR-144_655260-655324(+)	mir-144	mir-144	miR-144-5p	miR-144-3p	UNK38	655260	655324	+	GACAGGATATCATCTTATACTGTAAGTTTATTAAAGAGACACTACAGTATAGATGATGTACTATC	((.((.(((((((((.((((((((.((((.......))))..))))))))))))))))).)).))	-20,9	GGATATCATCTTATACTGTAAGT	137518	CTACAGTATAGATGATGTAC	29263	CLUSTER_MEMBER	655260	intergenic
	UNK38/miR-451_655392-655456(-)	mir-451	mir-451-1	miR-451-5p	miR-451-3p-2	UNK38	655392	655456	-	AAGGCCGTAGAACCCTTACCATTACTAAAACTCAGTAATGGTAACGGTTTGACAGCCTCCCTCAG	.((((.((.(((((.(((((((((((.......))))))))))).))))).)).)))).......	-27,2	CCGTAGAACCCTTACCATTACT	35	TAATGGTAACGGTTTGACAGCC	3		381560	exonic	LOC100701138, GTPase Era, mitochondrial-like, Un, NT_167575.1, 655136, 666070, minus
	UNK38/miR-451_655402-655466(+)	mir-451	mir-451-2	miR-451-5p-2	miR-451-3p	UNK38	655402	655466	+	CTGTCAAACCGTTACCATTACTGAGTTTTAGTAATGGTAAGGGTTCTACGGCCTTCTCTCGATGT	((((..((((.(((((((((((((...))))))))))))).))))..))))..............	-25	AAACCGTTACCATTACTGAGT	60513	ATGGTAAGGGTTCTACGGCCT	231	CLUSTER_MEMBER	78	intergenic
	UNK14/miR-214_903923-903993(-)	mir-214	mir-214-1	miR-214-5p	miR-214-3p	UNK14	903923	903993	-	TGTGTCTGCCTATCTACACTTGCTGTGCAGAATATCCTCCAACCTGTACAGCAGGCACAGACAGGCAGATA	..(((((((((.(((...((((((((((((.............))))))))))))...))).)))))))))	-34,62	TGCCTATCTACACTTGCTGTGC	42	TACAGCAGGCACAGACAGG	2327	CLUSTER_MEMBER	903923	intergenic
	UNK14/miR-214_903928-903989(+)	mir-214	mir-214-2	miR-214-5p-2	miR-214-3p-2	UNK14	903928	903989	+	GCCTGTCTGTGCCTGCTGTACAGGTTGGAGGATATTCTGCACAGCAAGTGTAGATAGGCAGA	(((((((((..(.((((((.(((..((.....))..))).)))))).)..)))))))))...	-32	CTGTCTGTGCCTGCTGTACAGG	1	TGCACAGCAAGTGTAGATAGGC	210		903928	intronic	LOC100693184, dynamin-3-like, Un, NT_167508.1, 890174, 915331, plus
	UNK14/miR-199_905749-905816(-)	mir-199a	mir-199a-1	miR-199a-5p	miR-199a-3p	UNK14	905749	905816	-	TCCACCCAGTGTTCAGACTACCTGTTCATTGTCATACTGGTGTACAGTAGTCTGCACATTGGTTAGAC	.....(((((((.((((((((.(((.((((........)))).))))))))))).)))))))......	-26,5	CCCAGTGTTCAGACTACCTGTTC	1437434	ACAGTAGTCTGCACATTGGTT	142730	CLUSTER_MEMBER	1756	intergenic
	LG12/miR-181_964916-964984(+)	mir-181a	mir-181a-1	miR-181a-5p	miR-181a-3p-3	LG12	964916	964984	+	GGGAACATTCAACGCTGTCGGTGAGTTTGAGCTCTGACTGAAAACCATCGACCGTTGACTGTACCTTGA	(((.(((.((((((..(((((((..(((.((......)).)))..))))))))))))).))).)))...	-25,1	AACATTCAACGCTGTCGGTGAG	921137	ACCATCGACCGTTGACTGTACC	37074	CLUSTER_MEMBER	964916	intergenic
	LG12/miR-181_965170-965234(+)	mir-181b	mir-181b-1	miR-181b-5p-2	miR-181b-3p-2	LG12	965170	965234	+	AATAAACATTCATTGCTGTCGGTGGGTTTGCAACAGAATAACTCACTGATCAATGAATGCAGACT	......(((((((((..(((((((((((..(....)...))))))))))))))))))))......	-23,3	AACATTCATTGCTGTCGGTGGGT	69913	CTCACTGATCAATGAATGCAG	368	CLUSTER_MEMBER	186	intergenic
	LG4/miR-23_982329-982399(+)	mir-23a	mir-23a-1	miR-23a-5p-3	miR-23a-3p	LG4	982329	982399	+	CCAGGGGAATTCCTGGCAGAGTGATTTTTTTTAAACTAGAGGACTGAATCACATTGCCAGGGATTTCCAAT	....(((((((((((((((.(((((((..(((........)))..))))))).)))))))))))))))...	-33,5	GGAATTCCTGGCAGAGTGATTT	71	ATCACATTGCCAGGGATTTCC	65485	CLUSTER_MEMBER	982399	intergenic
	LG4/miR-27_982539-982606(+)	mir-27c	mir-27c	miR-27c-5p	miR-27c-3p	LG4	982539	982606	+	GCAGCAGGACTTAACCCACATGTGAACAGTGAGTGTCTGCCATGTTCACAGTGGTTAAGTTCTGCCGC	((.(((((((((((((.((.((((((((.((.((....))))))))))))))))))))))))))).))	-35,6	CAGGACTTAACCCACATGTGAACA	10030	TTCACAGTGGTTAAGTTCTG	251983	CLUSTER_MEMBER	140	intergenic
	LG4/miR-24_983912-983975(+)	mir-24	mir-24-1	miR-24-5p-5	miR-24-3p	LG4	983912	983975	+	CCTGTGCCTGCTGTGCTGATAATCAGTGTGTGACGTCGGCTGGCTCAGTTCAGCAGGAACAGGG	(((((.(((((((.(((((...(((((.((......))))))).))))).))))))).))))).	-31,3	TGCCTGCTGTGCTGATAATCAG	660	TGGCTCAGTTCAGCAGGAAC	23999	CLUSTER_MEMBER	1306	intergenic
	LG19/miR-203_1021128-1021195(+)	mir-203a	mir-203a-1	miR-203a-5p	miR-203a-3p	LG19	1021128	1021195	+	TGATTAAGTGGTTCTCAACAGTTCAACAGTTCTTTAACAAAATTGTGAAATGTTTAGGACCACTTGAC	...((((((((((((.((((.((((.(((((.........))))))))).)))).)))))))))))).	-24,7	AGTGGTTCTCAACAGTTCAACA	1631	GTGAAATGTTTAGGACCACTTG	35303		1021128	intergenic
	UNK4/miR-181_1055291-1055358(-)	mir-181b	mir-181b-2	miR-181b-5p-2	miR-181b-3p-3	UNK4	1055291	1055358	-	ATCAACATTCATTGCTGTCGGTGGGTTTAACTGTGTGGGAGAGCTCACTGAACGATGAATGCAACTGT	.....(((((((((...(((((((((((..((....))..))))))))))).))))))))).......	-26,3	AACATTCATTGCTGTCGGTGGGT	69913	CTCACTGAACGATGAATGCAA	101	CLUSTER_MEMBER	-	intergenic
	UNK4/miR-181_1055513-1055587(-)	mir-181a	mir-181a-2	miR-181a-5p	miR-181a-3p-3	UNK4	1055513	1055587	-	GTGAACATTCAACGCTGTCGGTGAGTTTGAGCTAAATTGAAAGAAAAAAAACCATCGACCGTTGACTGTACCCTG	....(((.((((((..(((((((.((((...((........)).....))))))))))))))))).)))......	-21	AACATTCAACGCTGTCGGTGAG	921137	ACCATCGACCGTTGACTGTACC	37074	CLUSTER_MEMBER	155	intergenic
	UNK30/miR-129_1105579-1105648(+)	mir-129	mir-129-1	miR-129-5p	miR-129-3p-2	UNK30	1105579	1105648	+	AATCTTTTTGCGGTCTGGGCTTGCTGTTCATAACTATTAATCTGGGAAGCCCTTACCCCAAAAAGCATTT	...(((((((.(((..((((((.((..................)).))))))..))).))))))).....	-22,07	CTTTTTGCGGTCTGGGCTTGC	18332	AAGCCCTTACCCCAAAAAGCAT	7462		-	intronic	LOC102077633, uncharacterized LOC102077633, Un, NT_167554.1, 1099746, 1151477, plus
	UNK38/miR-223_1128197-1128269(-)	mir-223	mir-223	miR-223-5p	miR-223-3p	UNK38	1128197	1128269	-	CTTAGTGTATTTGACAAGCTGAGTTGGACACTCTGTATCAGTGAGTGTCAGTTTGTCAAATACCCCAAGTGAG	(((.(.((((((((((((((......(((((((.........))))))))))))))))))))).).)))....	-27,4	TGTATTTGACAAGCTGAGTTGGA	109	TGTCAGTTTGTCAAATACCCCA	945		472741	intergenic
	UNK14/miR-727_1388159-1388229(+)	mir-727	mir-727-1	miR-727-5p-2	miR-727-3p	UNK14	1388159	1388229	+	TTTCAGTCTTCAATTCCTCCCAGCCCATTACTATGGAAACTGTGAGTTGAGGCGAGTTGAAGACTAAAAAT	....((((((((((((..((((((...((((...(....).)))))))).)).))))))))))))......	-25,1	TCAGTCTTCAATTCCTCCCAGC	642	GTTGAGGCGAGTTGAAGACT	931	CLUSTER_MEMBER	484170	intronic	LOC100702032, pinopsin-like, Un, NT_167508.1, 1341269, 1403548, plus
	UNK31/miR-17_1392621-1392686(+)	mir-17a	mir-17a-1	miR-17a-5p	miR-17a-3p-2	UNK31	1392621	1392686	+	TGCCAAAGTGCTTACAGTGCAGGTAGTTTTGTTCAATTCTACTGCAGTGAAGGCACTTTCAGCACT	(((.(((((((((.((.(((((.(((..((....))..)))))))).)).)))))))))..)))..	-26,2	CAAAGTGCTTACAGTGCAGGTA	4851	CTGCAGTGAAGGCACTTTCAGC	74	CLUSTER_MEMBER	375586	intergenic
	UNK31/miR-18_1393031-1393100(+)	mir-18a	mir-18a-1	miR-18a-5p	miR-18a-3p	UNK31	1393031	1393100	+	ATGCTAAGGTGCATCTAGTGCAGATAGTGAAGTAGACTAGCACCTACTGCCCTAAGTGCTCCTTCTGGCA	.((((((((.(((..(((.((((.(((((.((....))..)).))))))).)))..))).)))..)))))	-24,4	TAAGGTGCATCTAGTGCAGATA	1240	ACTGCCCTAAGTGCTCCTTCTG	140	CLUSTER_MEMBER	345	intergenic
	UNK31/miR-19_1393227-1393293(+)	mir-19a	mir-19a-1	miR-19a-5p	miR-19a-3p	UNK31	1393227	1393293	+	CTCCGTTAGTTTTGCATAGTTGCGCTGCAAGAAGAAATAAGTTGTGCAAATCTATGCAAAACTGATG	...((((((((((((((((((((((.((............)).))))))..))))))))))))))))	-27,7	AGTTTTGCATAGTTGCGCTGC	102	TTGTGCAAATCTATGCAAAACT	2101	CLUSTER_MEMBER	127	intergenic
	UNK31/miR-19_1393530-1393599(+)	mir-19b	mir-19b-1	miR-19b-5p-2	miR-19b-3p	UNK31	1393530	1393599	+	CTGGTTAGTTTTGCTGGTTTGCTTTCAGCTTTTAAATGTACTGCTGTGCAAATCCATGCAAAACTGATCA	..((((((((((((((((((((...((((.............)))).))))).))).)))))))))))).	-30,32	TAGTTTTGCTGGTTTGCTTTCA	9	TGTGCAAATCCATGCAAAACT	7693	CLUSTER_MEMBER	237	intergenic
	UNK31/miR-92_1393636-1393704(+)	mir-92a	mir-92a-1	miR-92a-5p	miR-92a-3p	UNK31	1393636	1393704	+	CTGTGCAGGTTGGGAGAGGTGGCAATGCTCTGTGCTTGTGTGGTATTGCACTTGTCCCGGCCTGTTGAG	....(((((((((((.(((((.(((((((....((....)))))))))))))).)))))))))))....	-34,2	AGGTTGGGAGAGGTGGCAATGCT	250	TATTGCACTTGTCCCGGCCTGT	370575	CLUSTER_MEMBER	37	intergenic
	UNK14/miR-728_1395951-1396017(+)	mir-728	mir-728-1	miR-728-5p	miR-728-3p-2	UNK14	1395951	1396017	+	AGAAAATGTAGTAGACTATAAGTATACATGAAACTCAGAAAGTATACTAAGTATACTACGTTTACTC	((.((((((((((.(((...(((((((.((.....))....))))))).))).)))))))))).)).	-18,7	AAATGTAGTAGACTATAAGTATAC	209	ATACTAAGTATACTACGTTTAC	124	CLUSTER_MEMBER	7722	intronic	LOC100702032, pinopsin-like, Un, NT_167508.1, 1341269, 1403548, plus
	UNK25/miR-459_1534530-1534595(+)	mir-459	mir-459	miR-459-5p	miR-459-3p	UNK25	1534530	1534595	+	GCTGTCAGTAACAAGGATTCATCCTGTTGTGCTGCAGACTCACAGGAAATCACTGTTACTGGAGGC	(((..((((((((..((((..((((((.((.......))..))))))))))..))))))))..)))	-24,6	TCAGTAACAAGGATTCATCCTGT	359	CAGGAAATCACTGTTACTGGAG	58		-	intergenic
	UNK1/miR-128_1980665-1980731(-)	mir-128	mir-128-1	miR-128-5p	miR-128-3p	UNK1	1980665	1980731	-	GATGCGGGGCCGGGACGCTGTCTGAGAGGCCTCTATGAATCTCACAGTGAACCGGTCTCTTTTCCAG	.....((((((((..((((((..((((..(......)..))))))))))..))))))))........	-28,4	CGGGGCCGGGACGCTGTCTGAGA	1423	TCACAGTGAACCGGTCTCTTT	163691		1980731	intronic	r3hdm1, R3H domain containing 1, Un, NT_167388.1, 1970241, 2024352, minus
	LG8-24/miR-2187_2028258-2028324(+)	mir-2187	mir-2187-1	miR-2187-5p-2	miR-2187-3p-2	LG8-24	2028258	2028324	+	GCTTTAATTAGTACAGCCTGTATTAGTAATGTCATCTATTCTTTACAGGCTATGCTAATCTATGCCA	((....(((((((.((((((((..((.((((.....)))))).)))))))).)))))))....))..	-21,3	TTTAATTAGTACAGCCTGTATT	53	TTTACAGGCTATGCTAATCT	3		2028258	intronic	LOC100700872, muscarinic acetylcholine receptor M3-like, LG8-24, NC_022206.1, 2027873, 2037923, plus
	LG1/miR-129_2040351-2040416(+)	mir-129	mir-129-2	miR-129-5p	miR-129-3p-2	LG1	2040351	2040416	+	ATCTTTTTGCGGTCTGGGCTTGCTGTGCATACATGAATCTGGGAAGCCCTTACCCCAAAAAGCATT	..(((((((.(((..((((((.(((..((....))....))).))))))..))).)))))))....	-22,4	CTTTTTGCGGTCTGGGCTTGC	18332	AAGCCCTTACCCCAAAAAGCAT	7462		2040351	intronic	LOC102078281, uncharacterized LOC102078281, LG1, NC_022199.1, 2038335, 2044558, plus
	LG12/miR-130b_2078400-2078464(-)	mir-130b	mir-130b	miR-130b-5p	miR-130b-3p	LG12	2078400	2078464	-	ATACTCTTTCCCTGTTGCACTACTGTGGGAGATGCAGCAAGCAGTGCAATAATGAAAGGGCATCA	...(((((((..(((((((((.(((((.....))))).....)))))))))..))))))).....	-21,1	ACTCTTTCCCTGTTGCACTACT	13084	CAGTGCAATAATGAAAGGGCA	2177	CLUSTER_MEMBER	46037	intergenic
	LG12/miR-454_2080492-2080562(-)	mir-454b	mir-454b	miR-454b-5p	miR-454b-3p	LG12	2080492	2080562	-	AGCCCCTATCAGTATTGCCTCTGCTTTCACTAGAGTTAACAGAGTAGTGCAATATTGCTTATAGGGTCTTG	((.(((((((((((((((..(((((((.((....))....))))))).)))))))))...)))))).))..	-23,6	CCCCTATCAGTATTGCCTCTGCT	120	TAGTGCAATATTGCTTATAGGGT	3138	CLUSTER_MEMBER	2028	intergenic
	LG12/miR-301_2089963-2090031(-)	mir-301a	mir-301a	miR-301a-5p	miR-301c-3p	LG12	2089963	2090031	-	GCTGCTTTGACGATGTTGCACTACTGTACCATCGCTGAAGCAGTGCAATAGTATTGTCATAGCATTCGG	..((((.(((((((((((((((.((.............)).))))))))...))))))).)))).....	-22,42	GCTTTGACGATGTTGCACTACT	266	CAGTGCAATAGTATTGTCATAGC	3071	CLUSTER_MEMBER	9401	intergenic
	LG12/miR-130_2090274-2090339(-)	mir-130c	mir-130c-1	miR-130c-5p	miR-130c-3p	LG12	2090274	2090339	-	AAAGCCCTTTTTCTGTTGTACTACTGTGAAATCAGATGAGCAGTGCAATATTAAAAGGGCATTGGC	...((((((((..(((((((((.((.............)).)))))))))..))))))))......	-23,22	GCCCTTTTTCTGTTGTACTAC	493	CAGTGCAATATTAAAAGGGC	6336	CLUSTER_MEMBER	243	intergenic
	LG4/miR-33_2202616-2202681(-)	mir-33	mir-33	miR-33-5p	miR-33-3p	LG4	2202616	2202681	-	CAGTGCATTGTAGTTGCATTGCATGTGTGTCTCAGCTGAGTGCAATGTACCTGCAGTGCAACACAG	...((((((((((.((((((((((..((......))...)))))))))).))))))))))......	-30	GTGCATTGTAGTTGCATTG	237	CAATGTACCTGCAGTGCAACA	990		2202681	intronic	srebf1, sterol regulatory element binding transcription factor 1, LG4, NC_022202.1, 2199004, 2215467, minus
	LG13/miR-10_2263604-2263670(-)	mir-10d	mir-10d	miR-10d-5p	miR-10d-3p	LG13	2263604	2263670	-	TATACCCTGTAGAACCGAATGTGTGTGGAGCTGCCTCAGTCACAGATTGGGTTCTTGGGGAGTCTAT	....(((((.((((((.(((.((((..(((....)))...)))).))).))))))))))).......	-27,3	TACCCTGTAGAACCGAATGTGT	788757	CAGATTGGGTTCTTGGGGAGTC	123		2252717	intergenic
	LG10/miR-125_2445671-2445738(-)	mir-125b	mir-125b-2	miR-125b-5p	miR-125b-3p-2	LG10	2445671	2445738	-	GCTCCCTGAGACCCTAACTTGTGAGCTCTCTTGATGAAAAATCACGGGTTAGGCTCTTGGGACGCGGG	((((((.((((.((((((((((((....((.....))....)))))))))))).)))))))).))...	-31,4	TCCCTGAGACCCTAACTTGTG	840140	ACGGGTTAGGCTCTTGGGACGC	4836	CLUSTER_MEMBER	2445671	intronic	LOC102078280, uncharacterized LOC102078280, LG10, NC_022208.1, 2440242, 2485011, minus
	LG10/let-7_2453473-2453547(-)	let-7c	let-7c	let-7c-5p	let-7c-3p	LG10	2453473	2453547	-	GGTTGAGGTAGTAGGTTGTATGGTTTAGAATTACACCCTGGGAGTTAACTGTACAACCTTCTAGCTTTCCTTGGA	((..(((.(((.(((((((((((((...((((...(....).))))))))))))))))).))).))).)).....	-24,4	TGAGGTAGTAGGTTGTATGGTT	77337	CTGTACAACCTTCTAGCTTTCC	659	CLUSTER_MEMBER	7735	intronic	LOC102078280, uncharacterized LOC102078280, LG10, NC_022208.1, 2440242, 2485011, minus
	LG10/miR-99_2453764-2453826(-)	mir-99a	mir-99a	miR-99a-5p	miR-99a-3p	LG10	2453764	2453826	-	CAAACCCGTAGATCCGATCTTGTGGCAAATCTGACAGCACAAGCTCGCCTCTGTGGGTCTTTG	...(((((((((..(((.((((((.((....))....)))))).)))..))))))))).....	-20,6	AACCCGTAGATCCGATCTTGT	784059	CAAGCTCGCCTCTGTGGGTCT	2255	CLUSTER_MEMBER	217	intronic	LOC102078280, uncharacterized LOC102078280, LG10, NC_022208.1, 2440242, 2485011, minus
	UNK6/miR-338_2562553-2562620(+)	mir-338	mir-338-1	miR-338-5p	miR-338-3p	UNK6	2562553	2562620	+	CTGGCAACAACATCCTGGTGCTGCCTGAGTAGTTGTCACAAACTCCAGCATCAGTGATTTTGTTGCTG	..((((((((.((((((((((((...((((...........))))))))))))).))).)))))))).	-29,6	AACAACATCCTGGTGCTGCCTGAGT	1485	TCCAGCATCAGTGATTTTGTT	131491		-	intronic	aatk, apoptosis-associated tyrosine kinase, Un, NT_167461.1, 2537505, 2570282, plus
	LG5/let-7_2643823-2643903(+)	let-7a	let-7a-2	let-7a-5p	let-7a-3p-3	LG5	2643823	2643903	+	GTGGGATGAGGTAGTAGGTTGTATAGTTTTAGGGTCATACCCACACTGGGAGATAACTATTCAACCTACTGTCTTTCCCAA	.(((((.(((..(((((((((.((((((.....(((...(((.....))).))))))))).)))))))))..)))))))).	-35,6	TGAGGTAGTAGGTTGTATAGTT	2322613	CTATTCAACCTACTGTCTTTC	21	CLUSTER_MEMBER	631935	intergenic
	LG5/let-7_2644009-2644095(+)	let-7f	let-7f	let-7f-5p	let-7f-3p	LG5	2644009	2644095	+	CAGTGTGAGGTAGTAGATTGTATAGTTTTAGGGTAGTGATTTTGCCCTCTTTAGGAGATAACTATACAATCTATTGCCTTCCCTGTA	(((.(..((((((((((((((((((((..(((((((.....)))))))...........))))))))))))))))))))..))))..	-38,92	TGAGGTAGTAGATTGTATAGTT	116827	CTATACAATCTATTGCCTTCC	12	CLUSTER_MEMBER	106	intergenic
	UNK3/miR-22_3403940-3404010(-)	mir-22a	mir-22a-1	miR-22a-5p	miR-22a-3p-2	UNK3	3403940	3404010	-	CAGCAGTTCTTCACTGGCAAGCTTTATGTTTCTGTACACATGCTAAAGCTGCCAGCTGAAGAACTGCTCTG	.((((((((((((((((((.((((((.((...((....)).)))))))))))))).))))))))))))...	-36,7	AGTTCTTCACTGGCAAGCTTT	3949	AAGCTGCCAGCTGAAGAACT	125660		-	intergenic
	UNK2/miR-26_3429875-3429941(+)	mir-26b	mir-26b	miR-26b-5p	miR-26b-3p	UNK2	3429875	3429941	+	CTGATTCAAGTAATCCAGGATAGGTTTGTTCAGACAAGCACAGCCTATTCCGGATGACTTGGTTCAG	((((..(((((.((((.(((((((((((((......)))).))))))))).)))).)))))..))))	-29,3	TTCAAGTAATCCAGGATAGGTT	83695	CCTATTCCGGATGACTTGGTTC	3640		2907383	intronic	LOC100699205, carboxy-terminal domain RNA polymerase II polypeptide A small phosphatase 1-like, Un, NT_167425.1, 3415595, 3434905, plus
	LG5/miR-135_3536842-3536909(-)	mir-135c	mir-135c-1	miR-135c-5p	miR-135c-3p-2	LG5	3536842	3536909	-	GTTTTATGGCTTTCTATTCCTATGTGATTTTCTCTGGCATGTCACATAGGGTCTAAAGCCATTGGGTA	.((..((((((((....(((((((((((...(....)...)))))))))))...))))))))..))..	-24	TATGGCTTTCTATTCCTATGTGA	6936	ACATAGGGTCTAAAGCCATTGG	9		3536842	intronic	LOC102078303, uncharacterized LOC102078303, LG5, NC_022203.1, 3531399, 3552099, minus
	LG1/miR-147_3671512-3671579(-)	mir-147	mir-147	miR-147-5p	miR-147-3p	LG1	3671512	3671579	-	CTAACAGAATCGTTTCTGCACAAACTAGGACACTTTGACACTCAGTGTGCGGAAATGCTTCTGCTCAA	....(((((.((((((((((((....((............))...)))))))))))).))))).....	-22,4	ACAGAATCGTTTCTGCACAAACT	396	GTGTGCGGAAATGCTTCTGCTC	75		3671512	exonic	LOC100694189, normal mucosa of esophagus-specific gene 1 protein-like, LG1, NC_022199.1, 3671201, 3672729, minus
	LG8-24/miR-723_3753765-3753832(+)	mir-723	mir-723	miR-723-5p	miR-723-3p	LG8-24	3753765	3753832	+	GATAAAGGCAGTTTTGATGATGTTACTTTTTTAATTTTAAGAAGACATCAGATAAATCTGTCCTTATT	(((((.(((((.((((.((((((..((((((.......))))))))))))..)))).))))).)))))	-17,8	AAGGCAGTTTTGATGATGTTAC	8	AGACATCAGATAAATCTGTCCT	3586		1725441	intronic	LOC100709033, protein shisa-6 homolog, LG8-24, NC_022206.1, 3698383, 3776535, plus
	LG18/miR-26_4025922-4025990(-)	mir-26a	mir-26a-1	miR-26a-5p	miR-26a-3p-2	LG18	4025922	4025990	-	CCAGTTCAAGTAATCCAGGATAGGCTGTGTGTATCCTGGATGGCCTATTCGTGATTACTTGCACTGGGT	(((((.(((((((((..(((((((((((.(.......).)))))))))))..))))))))).)))))..	-34	TTCAAGTAATCCAGGATAGGCT	4064772	GGCCTATTCGTGATTACTTGCA	533		4025922	intronic	LOC100691308, CTD small phosphatase-like protein-like, LG18, NC_022216.1, 4018917, 4035548, minus
	LG16-21/miR-222_4101990-4102057(+)	mir-222a	mir-222a-1	miR-222a-5p-2	miR-222a-3p	LG16-21	4101990	4102057	+	AGTTGCTCAGTAGGCAGTGTAGATCCTGTGTAGCAATCAGCAGCTACATCTGGCTACTGGGTCTCTGA	((..(((((((((.((((((((...(((.........)))...))))).))).)))))))))..))..	-28,2	TGCTCAGTAGGCAGTGTAGATCCT	11202	AGCTACATCTGGCTACTGGGTCT	121955		1778746	intergenic
	LG19/miR-124_4328013-4328080(+)	mir-124a	mir-124a-2	miR-124a-5p	miR-124a-3p	LG19	4328013	4328080	+	GCTCTTTGTGTTCACAGTGGACCTTGATTTAATTTCAATACAATTAAGGCACGCGGTGAATGCCAAGA	..((((.((((((((.(((..((((((((............))))))))..))).)))))))).))))	-23,4	TGTGTTCACAGTGGACCTTGAT	727	TAAGGCACGCGGTGAATGC	68558		3306818	intergenic
	LG10/miR-21_4594246-4594312(+)	mir-21	mir-21-1	miR-21-5p	miR-21-3p	LG10	4594246	4594312	+	AGATAGCTTATCAGACTGGTGTTGGCTGTTAAGATTGCAAGGCGACAACAGTCTGTAGGCTGTCTGA	((((((((((.(((((((.(((((.((((.......)).)).))))).)))))))))))))))))..	-33,8	TAGCTTATCAGACTGGTGTTGGC	1020312	CGACAACAGTCTGTAGGCTGT	1863		4594246	exonic	LOC100690150, vacuole membrane protein 1-like, LG10, NC_022208.1, 4543584, 4595310, plus
	LG20/let-7_4760442-4760519(-)	let-7g	let-7g-1	let-7g-5p	let-7g-3p	LG20	4760442	4760519	-	GGATGAGGTAGTAGTTTGTATAGTTTTAGGATCACACCAGATCTGGGAGATAACTATACAGCCTACTGTCTTTCTCAC	((..(((..(((((.((((((((((...(((((......))))).......)))))))))).)))))..)))..))..	-27,4	TGAGGTAGTAGTTTGTATAGTT	305271	CTATACAGCCTACTGTCTTTCT	96		4760442	intergenic
	LG20/miR-26_5182537-5182605(+)	mir-26a	mir-26a-2	miR-26a-5p	miR-26a-3p-4	LG20	5182537	5182605	+	CTGGTTCAAGTAATCCAGGATAGGCTGGTTAACACTGCACGGCCTATTCTTGATTACTTGTTTCAGGAA	((((..(((((((((.(((((((((((((.......)).))))))))))).)))))))))..))))...	-35,4	TTCAAGTAATCCAGGATAGGCT	4064772	CCTATTCTTGATTACTTGTTTC	276		5182537	intronic	LOC100690605, carboxy-terminal domain RNA polymerase II polypeptide A small phosphatase 2-like, LG20, NC_022218.1, 5176560, 5186123, plus
	LG17/miR-1_5216224-5216294(+)	mir-1	mir-1-1	miR-1-5p	miR-1-3p	LG17	5216224	5216294	+	TGGGGGACATACTTCTTTATATGCCCATATGAACAAGAGCAACTATGGAATGTAAAGAAGTATGTATCCCA	.(((..((((((((((((((((..(((((((........))..))))).))))))))))))))))..))).	-31,6	ACATACTTCTTTATATGCCCATA	52	TGGAATGTAAAGAAGTATGTAT	1034560		5216224	intronic	LOC102077293, uncharacterized LOC102077293, LG17, NC_022215.1, 5210955, 5233983, plus
	LG17/miR-133_5233399-5233465(+)	mir-133a	mir-133a-1	miR-133a-5p	miR-133a-3p	LG17	5233399	5233465	+	GCTAAAGCTGGTAAAATGGAACCAAATCAACTGTTCAATGGATTTGGTCCCCTTCAACCAGCTGTAG	.(((.(((((((..((.((.((((((((............)))))))).)).))..))))))).)))	-24,4	AGCTGGTAAAATGGAACCAAAT	6984	TTGGTCCCCTTCAACCAGCTGT	516626		17105	exonic	LOC102077293, uncharacterized LOC102077293, LG17, NC_022215.1, 5210955, 5233983, plus
	UNK1/miR-221_6090201-6090272(-)	mir-221	mir-221	miR-221-5p	miR-221-3p	UNK1	6090201	6090272	-	CTGAACCTGGCATACAGTGTAGGAATCTGTGTGTGTCAGTCTACAGCTACATTGTCTGCTGGGTTTCAGGAC	(((((((..(((.(((((((((....(((((..(....)..)))))))))))))).)))..)).)))))...	-30,5	ACCTGGCATACAGTGTAGGAATCTGT	1217	AGCTACATTGTCTGCTGGGTTTC	61140	CLUSTER_MEMBER	2308252	exonic	LOC102076482, uncharacterized LOC102076482, Un, NT_167388.1, 6089997, 6104441, minus
	UNK1/miR-222_6090602-6090672(-)	mir-222a	mir-222a-2	miR-222a-5p	miR-222a-3p	UNK1	6090602	6090672	-	GGTTGCTCAGTAGTCAGTGTAGATCCTGTGGGGCTGGCAGCAGCTACATCTGGCTACTGGGTCTCTGCTGA	((..((((((((((((((((((...((((.......))))...))))).)))))))))))))..)).....	-31,9	TGCTCAGTAGTCAGTGTAGATC	11243	AGCTACATCTGGCTACTGGGTCT	121955	CLUSTER_MEMBER	330	exonic	LOC102076482, uncharacterized LOC102076482, Un, NT_167388.1, 6089997, 6104441, minus
	LG11/miR-196_6204062-6204125(-)	mir-196b	mir-196b	miR-196b-5p	miR-196b-3p	LG11	6204062	6204125	-	TTTAGGTAGTCTCATGTTGTTGGGCTATATTATTTCTCCCACAACACGAAACTGCCTTGATTAC	...(((((((.((.((((((.(((.............))))))))).)).))))))).......	-20,72	TAGGTAGTCTCATGTTGTTGGG	646	CCACAACACGAAACTGCCTTGA	288		6204062	intergenic
	LG7/let-7_6572433-6572508(+)	mir-7a	mir-7a-1	miR-7a-5p	miR-7a-3p	LG7	6572433	6572508	+	GCTGTGGAAGACTAGTGATTTTGTTGTTGTAAATTCATGTTTTTGACAACAGAGTCACAGTCTACCTCGGTATTCC	((((.((.(((((.(((((((((((((((.((((....)))).)))))))))))))))))))).)).)))).....	-33,6	TGGAAGACTAGTGATTTTGTTGT	150834	AACAGAGTCACAGTCTACCTC	21		6572433	intronic	LOC102076504, uncharacterized LOC102076504, LG7, NC_022205.1, 6571797, 6573713, plus
	LG14/miR-139_6751907-6751973(-)	mir-139	mir-139	miR-139-5p	miR-139-3p	LG14	6751907	6751973	-	ATTCTACAGTGCATGTGTCTCCAGTATGTTAGTGATGCTACTGGAGACCCAGCTCTGTTGGAATAAC	(((((((((.((.((.((((((((((.((.......)))))))))))).)))).))).))))))...	-29,7	TCTACAGTGCATGTGTCTCCAGT	14777	TGGAGACCCAGCTCTGTTGGAAT	558		6349839	intronic	LOC100704435, "cGMP-dependent 3,5-cyclic phosphodiesterase-like", LG14, NC_022212.1, 6709414, 6882899, minus
	LG10/miR-194_6970617-6970677(+)	mir-194a	mir-194a	miR-194a-5p	miR-194a-3p	LG10	6970617	6970677	+	GGATGTAACAGCAACTCCATGTGGAAGCTGTGTCTGTTCCAGTGGAGGTGCTGTTACTTGC	....(((((((((.((((((.(((((.(.......)))))))))))).)))))))))....	-27,7	TGTAACAGCAACTCCATGTGGAA	6493	CCAGTGGAGGTGCTGTTACTTG	69	CLUSTER_MEMBER	2376305	intergenic
	LG10/miR-192_6970809-6970875(+)	mir-192	mir-192	miR-192-5p	miR-192-3p	LG10	6970809	6970875	+	GGTGATGACCTATGAATTGACAGCCAGTGATTTCCAGCCTCTGCCTGTCAGTTCTGTAGGCCACTGC	((((..(.(((((((((((((((.(((.(.........).))).)))))))))).))))))))))..	-24,5	ATGACCTATGAATTGACAGCC	176647	CCTGTCAGTTCTGTAGGCCACT	822	CLUSTER_MEMBER	132	intergenic
	LG20/miR-29_7317494-7317561(-)	mir-29a	mir-29a-1	miR-29a-5p	miR-29a-3p	LG20	7317494	7317561	-	GTTGACCGATTTCTTTCGGTGTTCAGAGTCTGCTTCTGTTTCTAGCACCATTTGAAATCGGTTACAGT	..(((((((((((....((((((.((((.(.......).))))))))))....)))))))))))....	-24,8	ACCGATTTCTTTCGGTGTTCAG	3	TAGCACCATTTGAAATCGGTTA	3988	CLUSTER_MEMBER	2556975	exonic	LOC102075954, uncharacterized LOC102075954, LG20, NC_022218.1, 7315273, 7324133, minus
	LG20/miR-29_7317745-7317812(-)	mir-29b	mir-29b-1	miR-29b-5p	miR-29b-3p	LG20	7317745	7317812	-	GAAGCTGGTTTCAGATGGTGGCTTAGAGTATTGTCATCTATCTAGCACCATTTGAAATCAGTGTTCTT	((((((((((((((((((((.((.(((.............)))))))))))))))))))))).)))..	-27,92	GCTGGTTTCAGATGGTGGCTTAGA	78	TAGCACCATTTGAAATCAGTGT	1325	CLUSTER_MEMBER	184	exonic	LOC102075954, uncharacterized LOC102075954, LG20, NC_022218.1, 7315273, 7324133, minus
	LG1/miR-17_7384948-7385011(+)	mir-17a	mir-17a-2	miR-17a-5p	miR-17a-3p	LG1	7384948	7385011	+	GCCAAAGTGCTTACAGTGCAGGTAGTACTATGGAATACCTACTGCAGTGGAGGCACTTACAGCA	((..((((((((.((.(((((...(((........)))...))))).)).))))))))...)).	-23,7	CAAAGTGCTTACAGTGCAGGTA	4851	CTGCAGTGGAGGCACTTACAGC	116	CLUSTER_MEMBER	5344532	intergenic
	LG1/miR-18_7385107-7385175(+)	mir-18a	mir-18a-2	miR-18a-5p	miR-18a-3p	LG1	7385107	7385175	+	GCTAAGGTGCATCTAGTGCAGATAGTGAAATAGACTAGCACCTACTGCCCTAAGTGCTCCTTCTGGCAT	(((((((.(((..(((.((((.(((((...........)).))))))).)))..))).)))..))))..	-22,9	TAAGGTGCATCTAGTGCAGATA	1240	ACTGCCCTAAGTGCTCCTTCTG	140	CLUSTER_MEMBER	96	intergenic
	LG1/miR-19_7385273-7385339(+)	mir-19a	mir-19a-2	miR-19a-5p-2	miR-19a-3p	LG1	7385273	7385339	+	CTCTGCTAGTTTTGCATAGTTGCACTACAAGAATATATGAGTTGTGCAAATCTATGCAAAACTGATG	......(((((((((((((((((((.((............)).))))))..)))))))))))))...	-23,8	GCTAGTTTTGCATAGTTGCACT	1693	TTGTGCAAATCTATGCAAAACT	2101	CLUSTER_MEMBER	98	intergenic
	LG1/miR-20_7385493-7385557(+)	mir-20a	mir-20a	miR-20a-5p	miR-20a-3p	LG1	7385493	7385557	+	TATTAAAGTGCTTATAGTGCAGGTAGTGTTTTGCACAATCTACTGCAATGTAAGCACTTGAAGTA	.....(((((((((((.(((((...(((.....)))......))))).)))))))))))......	-24	TAAAGTGCTTATAGTGCAGGTAG	12223	ACTGCAATGTAAGCACTTGAAGT	637	CLUSTER_MEMBER	154	intergenic
	LG1/miR-19_7385615-7385681(+)	mir-19b	mir-19b-2	miR-19b-5p	miR-19b-3p	LG1	7385615	7385681	+	TGGTCAGTTTTGCTGGTTTGCATTCAGCTTTAACGGGTGTTTGCTGTGCAAATCCATGCAAAACTGA	...(((((((((((((((((((..((((...(((....))).)))))))))).))).))))))))))	-29,1	AGTTTTGCTGGTTTGCATTCAGC	38	TGTGCAAATCCATGCAAAACT	7693	CLUSTER_MEMBER	58	intergenic
	LG1/miR-92_7385784-7385849(+)	mir-92a	mir-92a-2	miR-92a-5p-2	miR-92a-3p	LG1	7385784	7385849	+	TGTGTAGGTGGGGATCGGTAGCAATGCTGTGTTCCTCCAGGTATTGCACTTGTCCCGGCCTGTGTG	.(..(((((.(((((.(((.((((((((.((......))))))))))))).))))).)))))..).	-31,3	AGGTGGGGATCGGTAGCAATGCT	1016	TATTGCACTTGTCCCGGCCTGT	370575	CLUSTER_MEMBER	103	intergenic
	LG17/miR-29_7517138-7517206(+)	mir-29b	mir-29b-2	miR-29b-5p-2	miR-29b-3p	LG17	7517138	7517206	+	GAAGCTGGTTTCACATGGTGGTTTAGATGTGTGCTGCTCTTGTCTAGCACCATTTGAAATCAGTGTTCT	(((((((((((((.((((((..(((((((.(.....)...))))))))))))).)))))))))).))).	-25,1	CTGGTTTCACATGGTGGTTTAGA	32	TAGCACCATTTGAAATCAGTGT	1325	CLUSTER_MEMBER	2283673	intergenic
	LG17/miR-29_7517309-7517376(+)	mir-29a	mir-29a-2	miR-29a-5p-2	miR-29a-3p	LG17	7517309	7517376	+	GATAACTGATTTCTTCTGGTGCTTAGAGCCTGCTGAAGCCTTCTAGCACCATTTGAAATCGGTTATAA	.((((((((((((...(((((((..(((.((.....)).)))..)))))))...))))))))))))..	-29,9	ACTGATTTCTTCTGGTGCTTAGA	1248	TAGCACCATTTGAAATCGGTTA	3988	CLUSTER_MEMBER	103	intergenic
	LG12/miR-1306_7554829-7554895(-)	mir-1306	mir-1306	miR-1306-5p	miR-1306-3p	LG12	7554829	7554895	-	CACCACCTCCCCTGCAAACGTCCAGTGACGCAGAGGTAATGGACGTTAGCTCTGGTGGTGATGGATA	(((((((......((.((((((((...((......))..)))))))).))...))))))).......	-28,5	CCACCTCCCCTGCAAACGTCC	44	ACGTTAGCTCTGGTGGTGATG	4	CLUSTER_MEMBER	5463386	exonic	LOC100700191, microprocessor complex subunit DGCR8-like, LG12, NC_022210.1, 7542619, 7555734, minus
	LG12/miR-3618_7555126-7555196(-)	mir-3618	mir-3618	miR-3618-5p	miR-3618-3p	LG12	7555126	7555196	-	CATTGTGATTTCCAATAATTGAGACAGTGATTCTGAAAGCTGTCTACATTAATGAAAAGAACAATGTAGTC	((((((..(((.((.((((..(((((((..........)))))))..)))).)).)))..)))))).....	-17,9	TGTGATTTCCAATAATTGAGAC	222	CTACATTAATGAAAAGAACAAT	14	CLUSTER_MEMBER	231	exonic	LOC100700191, microprocessor complex subunit DGCR8-like, LG12, NC_022210.1, 7542619, 7555734, minus
	LG20/miR-205_7650870-7650936(+)	mir-205	mir-205-1	miR-205-5p	miR-205-3p	LG20	7650870	7650936	+	CTATCCTTCATTCCACCGGAGTCTGTATCTGTATTTGACCAGATTTCAGTGGTGTGAAGTGTAAGAG	.((..((((((.((((.((((((((..((.......)).)))))))).)))).))))))..))....	-23,8	TCCTTCATTCCACCGGAGTCTG	50344	TTTCAGTGGTGTGAAGTGTAAG	338		1452292	intergenic
	LG18/miR-7_7827711-7827778(+)	mir-7a	mir-7a-2	miR-7a-5p	miR-7a-3p-2	LG18	7827711	7827778	+	TGAGTGGAAGACTAGTGATTTTGTTGTGACGCTGATCAAAGAACAACAAGTCCCAGTCTGCCTCTCAG	((((.((.(((((.(.(((((.(((((....((......)).))))))))))).))))).)).)))).	-23,9	TGGAAGACTAGTGATTTTGTTGT	150834	CAACAAGTCCCAGTCTGCCTCT	450		1810220	intergenic
	LG18/miR-9_8067098-8067162(-)	mir-9	mir-9-1	miR-9-5p-2	miR-9-3p-2	LG18	8067098	8067162	-	GTGTCTTTGGTTATCTAGCTGTATGAGTTTTAATTTCATAAAGCTAGAGAACCGAAAGTACGAAC	(((..(((((((.(((((((.((((((.......)))))).))))))).)))))))..)))....	-27,4	TCTTTGGTTATCTAGCTGTATGA	254545	TAAAGCTAGAGAACCGAAAGTA	87371		4041108	intergenic
	LG3/miR-31_8090000-8090065(+)	mir-31	mir-31	miR-31-5p	miR-31-3p	LG3	8090000	8090065	+	GGAAGGCAAGATGTTGGCATAGCTGTTGAGTTGAAAACCCTGCTATGCCGACAAATTGCCATCTTT	(((.(((((..((((((((((((.(((........)))...))))))))))))..))))).)))..	-31,8	AGGCAAGATGTTGGCATAGCTGT	1393	TGCTATGCCGACAAATTGCCATC	438		1323444	intronic	LOC100691589, O-phosphoseryl-tRNA(Sec) selenium transferase-like, LG3, NC_022201.1, 8089429, 8107193, plus
	LG15/miR-203_8453887-8453953(+)	mir-203a	mir-203a-2	miR-203a-5p-2	miR-203a-3p	LG15	8453887	8453953	+	GTGCAGTGGTTCTAGATAGTTCAACAGTACAGCATACGTTTGTGAAATGTTTAGGACCACTTGATCA	....((((((((((((((.((((.(((.((.......))))))))).))))))))))))))......	-22,4	AGTGGTTCTAGATAGTTCAACA	330	GTGAAATGTTTAGGACCACTTG	35303		1413496	intergenic
	LG20/miR-124_8792060-8792129(+)	mir-124a	mir-124a-3	miR-124a-5p-4	miR-124a-3p	LG20	8792060	8792129	+	CCGCTCCTCGTGTTCACGGCGGACCTTGATTTATTAGCCATACAATTAAGGCACGCGGTGAATGCCAAGA	.........((((((((.(((..(((((((((((.....))).))))))))..))).)))))))).....	-24,9	CGTGTTCACGGCGGACCTTGAT	42	TAAGGCACGCGGTGAATGC	68558		1141124	intergenic
	LG20/miR-124_8792065-8792124(-)	mir-124b	mir-124b-2	miR-124b-5p	miR-124b-3p-2	LG20	8792065	8792124	-	GCATTCACCGCGTGCCTTAATTGTATGGCTAATAAATCAAGGTCCGCCGTGAACACGAGG	...(((((.(((..((((.(((.(((.....)))))).))))..))).))))).......	-17,1	CATTCACCGCGTGCCTTAATT	1	TCAAGGTCCGCCGTGAACACG	3		1474253	intergenic
	LG18/miR-181_8793172-8793239(+)	mir-181a	mir-181a-3	miR-181a-5p	miR-181a-3p-2	LG18	8793172	8793239	+	GTGAACATTCAACGCTGTCGGTGAGTTTGGTATGGACACAAAAAACCATCGACCGTTGACTGTGCCCC	....(((.((((((..(((((((.((((.((......))...))))))))))))))))).))).....	-21,7	AACATTCAACGCTGTCGGTGAG	921137	ACCATCGACCGTTGACTGTGCC	21881	CLUSTER_MEMBER	965394	exonic	LOC102079349, uncharacterized LOC102079349, LG18, NC_022216.1, 8782857, 8794400, plus
	LG18/miR-181_8793410-8793476(+)	mir-181b	mir-181b-3	miR-181b-5p	miR-181b-3p	LG18	8793410	8793476	+	AATCAACATTCATTGCTGTCGCTGGGTTGGACTGTGTAGAAAAGCTCACTGAACAATGAGTGCAACT	......(((((((((...(((.((((((...((....))...)))))).))).))))))))).....	-17,3	AACATTCATTGCTGTCGCTGGGTT	12765	CTCACTGAACAATGAGTGCAA	1	CLUSTER_MEMBER	171	exonic	LOC102079349, uncharacterized LOC102079349, LG18, NC_022216.1, 8782857, 8794400, plus
	LG10/miR-100_8884547-8884610(+)	mir-100	mir-100-2	miR-100-5p	miR-100-3p-2	LG10	8884547	8884610	+	CACGAACCCGTAGATCCGAACTTGTGGTGACTGGCTGCACAAGCTCGTATCTATAGGTATGTGT	((((.(((..(((((.(((.((((((...........)))))).))).)))))..))).)))).	-24,3	AACCCGTAGATCCGAACTTGTG	4697756	CAAGCTCGTATCTATAGGTATG	8280	CLUSTER_MEMBER	1913672	intergenic
	LG10/let-7_8885061-8885133(+)	let-7a	let-7a-3	let-7a-5p	let-7a-3p-6	LG10	8885061	8885133	+	GGTTGAGGTAGTAGGTTGTATAGTTCAGAGTGACACCACAGGAGATAACTGTACAGCCTCCTAGCTTTCCCTG	((..(((.(((.((((((((((((((...(((....)))..))....)))))))))))).))).)))..))..	-28,8	TGAGGTAGTAGGTTGTATAGTT	2322613	CTGTACAGCCTCCTAGCTTTCC	123	CLUSTER_MEMBER	451	intergenic
	LG10/miR-125_8889801-8889870(+)	mir-125b	mir-125b-3	miR-125b-5p	miR-125b-3p	LG10	8889801	8889870	+	TCATTCCCTGAGACCCTAACTTGTGACGTTTTGCTGTGATGTGCACGGGTTGGGTTCTTGGGAGCTGCGA	...(((((.((((.((((((((((((((((.......))))).))))))))))).)))))))))......	-29,8	TCCCTGAGACCCTAACTTGTG	840140	ACGGGTTGGGTTCTTGGGAGCT	1601	CLUSTER_MEMBER	4668	intergenic
	LG2/miR-218_9061697-9061767(+)	mir-218a	mir-218a-1	miR-218a-5p	miR-218a-3p	LG2	9061697	9061767	+	CTCTTGTGCTTGATCTAACCATGTGGCCCCGCCTACTGTAACATCACATGGTTCCGTCAAGCGCCAGGGAC	((((.(((((((((..((((((((((....((.....))....))))))))))..))))))))).))))..	-30,9	TTGTGCTTGATCTAACCATGTG	7075	CATGGTTCCGTCAAGCGCCAGG	3		9061697	intronic	LOC100703331, slit homolog 3 protein-like, LG2, NC_022200.1, 8884565, 9113662, plus
	LG22/let-7_9141553-9141629(+)	let-7d	let-7d-2	let-7d-5p	let-7d-3p	LG22	9141553	9141629	+	AGTGTGAGGTAGTTGGTTGTATGGTTTCGCATAATAAACAGCCTGGAGATAACTGTACAACCTTCTAGCTTTCCCTG	((.(.(((.(((..((((((((((((((...................)).))))))))))))..))).))).).)).	-20,71	TGAGGTAGTTGGTTGTATGGTT	153293	CTGTACAACCTTCTAGCTTTCC	659	CLUSTER_MEMBER	9141553	intergenic
	LG22/miR-125_9145637-9145701(+)	mir-125a	mir-125a-2	miR-125a-5p	miR-125a-3p-2	LG22	9145637	9145701	+	TTGTCCCTGAGACCCTTAACCTGTGATGATATGAAAGGTCACAGGTGAGGTCCTTGGGAACAAAG	((((.((..((..(((((.((((((((..........)))))))))))))..))..)).))))..	-28,8	TCCCTGAGACCCTTAACCTGTG	353055	CAGGTGAGGTCCTTGGGAACA	595	CLUSTER_MEMBER	4008	intergenic
	LG22/miR-9_9233517-9233583(-)	mir-9	mir-9-2	miR-9-5p	miR-9-3p	LG22	9233517	9233583	-	TACTTTCGGTTATCTAGCTTTATGAAGAATGTACGTCACTCATACAGCTAGATAACCAAAGATAACA	..((((.((((((((((((.(((((.((.......))..))))).))))))))))))))))......	-25	TTTCGGTTATCTAGCTTTATGA	44	TACAGCTAGATAACCAAAGATA	9		8885730	intergenic
	LG22/miR-9_9233519-9233587(+)	mir-9	mir-9-3	miR-9-5p-2	miR-9-3p-3	LG22	9233519	9233587	+	TTATCTTTGGTTATCTAGCTGTATGAGTGACGTACATTCTTCATAAAGCTAGATAACCGAAAGTAACAA	(((..(((((((((((((((.((((((.((.......)))))))).)))))))))))))))..)))...	-28,6	TCTTTGGTTATCTAGCTGTATGA	254545	ATAAAGCTAGATAACCGAAAGT	39614		87818	exonic	LOC100699769, uncharacterized LOC100699769, LG22, NC_022219.1, 9233423, 9240042, plus
	LG13/miR-30_9400216-9400283(+)	mir-30e	mir-30e-1	miR-30e-5p	miR-30e-3p	LG13	9400216	9400283	+	TACTGTAAACATCCTTGACTGGAAGCTGGTGTTAGTTTCTGGGGCTTTCAGTCGGATGTTTGCAGCAG	..((((((((((((..(((((((((((...(.......)...)))))))))))))))))))))))...	-32,4	TGTAAACATCCTTGACTGGAAGCT	232918	CTTTCAGTCGGATGTTTGCAGC	36331		2718324	intergenic
	LG13/miR-30_9402808-9402873(+)	mir-30c	mir-30c-1	miR-30c-5p-2	miR-30c-3p-2	LG13	9402808	9402873	+	AAGTGTAAACATCCTACACTCTCGGCATCTGCCCTCTGGTGGCCGGGAGTGGGACTGTTTGCACTC	.(((((((((((((..((((((((((....(((....))).))))))))))))).)))))))))).	-35,7	TGTAAACATCCTACACTCTCGG	41228	CCGGGAGTGGGACTGTTTGCACT	10429	CLUSTER_MEMBER	2525	intergenic
	LG8-24/miR-338_9610315-9610385(-)	mir-338	mir-338-2	miR-338-5p-2	miR-338-3p	LG8-24	9610315	9610385	-	CCCGGGAACAACATCCTGATGCTGTTTGGGTGTGTAAAGCAGAACTCCAGCATCAGTGATTTTGTTGCCAG	...((.(((((.((((((((((((...((((.((.....))..))))))))))))).))).))))).))..	-30,1	AACAACATCCTGATGCTGTTTGGGT	7	TCCAGCATCAGTGATTTTGTT	131491		9610315	intergenic
	LG14/miR-21_9641764-9641830(-)	mir-21	mir-21-2	miR-21-5p	miR-21-3p-2	LG14	9641764	9641830	-	GCTAGCTTATCAGACTGGTGTTGGCTGTTGGATGTGCTTGGCAACAGCGGTCTGTAAGCTGGCTGAA	(((((((((.(((((((.(((((.(.((.......))..).))))).))))))))))))))))....	-34,8	TAGCTTATCAGACTGGTGTTGGC	1020312	CAACAGCGGTCTGTAAGCTGGC	2235		2889791	intergenic
	LG4/miR-137_9703594-9703660(+)	mir-137b	mir-137b-1	miR-137b-5p	miR-137b-3p	LG4	9703594	9703660	+	TCGACCACGGGTATTCTTGGGTTGATAATACAGATGTCGATGTTATTGCTTGAGAATACGCGTAGCT	......(((.(((((((..(((.(((((((..(....)..))))))))))..))))))).)))....	-22,9	ACGGGTATTCTTGGGTTGATAATA	104	TATTGCTTGAGAATACGCGTAG	8253		8719619	intergenic
	LG2/miR-106_9821141-9821210(+)	mir-106a	mir-106a	miR-106a-5p	miR-106a-3p	LG2	9821141	9821210	+	GGGATAAAGTGCTTACAGTGCAGGTAGTGATGATAATCTGGCCTACTGCAGTGTGAGCACTTCTTTCCCA	((((..(((((((((((.(((((.(((.(((....)))....)))))))).)))))))))))...)))).	-35,7	TAAAGTGCTTACAGTGCAGGTAG	4179	ACTGCAGTGTGAGCACTTCTTT	4	CLUSTER_MEMBER	759374	intronic	LOC100710845, DNA replication licensing factor mcm7-like, LG2, NC_022200.1, 9814913, 9822977, plus
	LG2/miR-19_9821572-9821644(+)	mir-19d	mir-19d	miR-19d-5p	miR-19d-3p	LG2	9821572	9821644	+	GGCCAGCTTTGCAGGGTGGGCAGTCAGCCTGTGTGCATAAGGACCAGCTGTGCAAACCCATGCAAAACTGACC	((.(((.((((((((((..(((..((((.((.((.(....).)))))))))))..)))).)))))).))).))	-31,3	AGCTTTGCAGGGTGGGCAGTCAGC	94	TGTGCAAACCCATGCAAAACT	2913	CLUSTER_MEMBER	362	intronic	LOC100710845, DNA replication licensing factor mcm7-like, LG2, NC_022200.1, 9814913, 9822977, plus
	LG2/miR-25_9821763-9821829(+)	mir-25	mir-25	miR-25-5p	miR-25-3p	LG2	9821763	9821829	+	TGAGAGGCGGAGACTTGGGCAATTGCCGGGCATCCCAGAGGGCATTGCACTTGTCTCGGTCTGACAG	((..((((.(((((..(.(((((.((((((...)))....)))))))).)..))))).))))..)).	-27,3	AGGCGGAGACTTGGGCAATTGCC	3020	CATTGCACTTGTCTCGGTCTGA	66031	CLUSTER_MEMBER	119	intronic	LOC100710845, DNA replication licensing factor mcm7-like, LG2, NC_022200.1, 9814913, 9822977, plus
	LG5/mir-726_9850570-9850638(+)	mir-726	mir-726	miR-726-5p	miR-726-3p	LG5	9850570	9850638	+	GTCTGGAATTCCGCTAGTTCTGAACTATTCGTGTTTGTCAAAAGTTCACTACTAGCAGAACTCAGATCT	((((((..(((.((((((..((((((.....((.....))..))))))..)))))).))).))))))..	-21,4	GGAATTCCGCTAGTTCTGAACT	818	TTCACTACTAGCAGAACTCAG	137		7206475	intergenic
	LG20/miR-135_9865487-9865552(+)	mir-135c	mir-135c-2	miR-135c-5p	miR-135c-3p	LG20	9865487	9865552	+	CTTATGGCTTTCTATTCCTATGTGAGTTCTTTCTAACATGTCATGTAGGGTTTAAAGCCATTGGAT	((.((((((((....(((((((((((((......)))...))))))))))...)))))))).))..	-21,1	TATGGCTTTCTATTCCTATGTGA	6936	ATGTAGGGTTTAAAGCCATTGG	8		1073358	intronic	LOC100698645, lamina-associated polypeptide 2, isoforms beta/gamma-like, LG20, NC_022218.1, 9863142, 9875474, plus
	LG5/miR-499_10012023-10012090(+)	mir-499	mir-499	miR-499-5p	miR-499-3p	LG5	10012023	10012090	+	GGCAGTTAAGACTTGCAGTGATGTTTAGGGCAATGATCACATGAACATCACTTTAAGTCTGTGCTGGC	(.((((..(((((((.(((((((((((.((......))...))))))))))).)))))))..)))).)	-27,5	TTAAGACTTGCAGTGATGTTT	121419	AACATCACTTTAAGTCTGTGCT	6095		161385	intronic	LOC100701355, myosin-7-like, LG5, NC_022203.1, 10008229, 10020853, plus
	LG2/miR-103_10282659-10282725(+)	mir-103	mir-103-1	miR-103-5p-2	miR-103-3p	LG2	10282659	10282725	+	TTTTAGCCTCTTTACAGTGCTGCCTTGTCTAATCATGTTCAAGCAGCATTGTACAGGGCTATGACAG	...(((((.((.(((((((((((.(((.(.......)..)))))))))))))).)))))))......	-27,2	AGCCTCTTTACAGTGCTGCCTTG	779	AGCAGCATTGTACAGGGCTATGA	45600		460830	intergenic
	LG9/miR-124_10547281-10547350(-)	mir-124a	mir-124a-4	miR-124a-5p-2	miR-124a-3p	LG9	10547281	10547350	-	TCTCTCCGTGTTCACAGCGGACCTTGATTTAATGTCTTACAATTAAGGCACGCGGTGAATGCCAAGAGAT	(((((..((((((((.(((..(((((((((((....))).))))))))..))).))))))))..))))).	-29,3	CGTGTTCACAGCGGACCTTGAT	1069	TAAGGCACGCGGTGAATGC	68558		10233048	exonic	LOC102075852, uncharacterized LOC102075852, LG9, NC_022207.1, 10547052, 10550299, minus
	LG9/miR-26_11561751-11561824(+)	mir-26a	mir-26a-3	miR-26a-5p	miR-26a-3p-3	LG9	11561751	11561824	+	CCTGGTTCAAGTAATCCAGGATAGGCTTTCTGCATCTGCTTTGGCCTATGCTTGATTACTTGCACTTGGAGGCA	((.(((.(((((((((.((.(((((((....((....))...))))))).)).))))))))).))).)).....	-32,4	TTCAAGTAATCCAGGATAGGCT	4064772	CCTATGCTTGATTACTTGCACT	155		2763095	intronic	LOC100699986, CTD small phosphatase-like protein-like, LG9, NC_022207.1, 11530920, 11565743, plus
	LG17/miR-729_11754495-11754557(+)	mir-729	mir-729	miR-729-5p	miR-729-3p	LG17	11754495	11754557	+	CGGGGGCTGTATCATAACCAGGCTGTGAGCTGCATGGAGCATGGGTATGATACGACCTCAGTT	..((((.(((((((((.(((.((((((.....)))..))).))).))))))))).))))....	-24,5	GGGCTGTATCATAACCAGGCT	8	CATGGGTATGATACGACCTCA	25		4237119	intergenic
	LG12/miR-204_11965832-11965899(+)	mir-204	mir-204-1	miR-204-5p	miR-204-3p-2	LG12	11965832	11965899	+	GGACTTCCCTTTGTCATCCTATGCCTGGATTAATACAAAAGGGGCTGGGAAGGCAAAGGGACGCCCAG	((.(.((((((((((.(((((.((((...............))))))))).)))))))))).).))..	-30,66	TTCCCTTTGTCATCCTATGCCT	104058	GGCTGGGAAGGCAAAGGGACGC	3		11000598	intronic	trpm3, transient receptor potential cation channel, subfamily M, member 3, LG12, NC_022210.1, 11878835, 12023689, plus
	LG16-21/miR-15_12108760-12108824(+)	mir-15a	mir-15a	miR-15a-5p	miR-15a-3p	LG16-21	12108760	12108824	+	TTGTAGCAGCACGGAATGGTTTGTGGGTTATACTGAGATGCAGGCCATACTGTGCTGCCGCACTA	.((..(((((((((.((((((((((..((.....))..)))))))))).)))))))))..))...	-31,7	TAGCAGCACGGAATGGTTTGT	23243	CAGGCCATACTGTGCTGCCGCA	8	CLUSTER_MEMBER	8006703	exonic	LOC102082153, uncharacterized LOC102082153, LG16-21, NC_022214.1, 12098218, 12109347, plus
	LG16-21/miR-16_12109043-12109113(+)	mir-16b	mir-16b	miR-16b-5p	miR-16b-3p	LG16-21	12109043	12109113	+	CTGTAGCAGCACGTAAATATTGGAGTTAACACTCTAGCTGAAGTCTCCAGTATTGATCGTGCTGCTGAAGC	((.((((((((((..((((((((((....(((....).))....))))))))))...)))))))))).)).	-30,6	TAGCAGCACGTAAATATTGGAG	28362	CCAGTATTGATCGTGCTGCT	76	CLUSTER_MEMBER	219	exonic	LOC102082153, uncharacterized LOC102082153, LG16-21, NC_022214.1, 12098218, 12109347, plus
	LG9/miR-153_13176660-13176726(-)	mir-153a	mir-153a-1	miR-153a-5p	miR-153a-3p	LG9	13176660	13176726	-	GTGTCATTTTTGTGATGTTGCAGCTAGTAATATGAGCCCAGTTGCATAGTCACAAAAGTGATCATTG	((((((((((((((((..(((((((.((.......))..)))))))..))))))))))))).)))..	-25,9	TCATTTTTGTGATGTTGCAGCT	2302	TTGCATAGTCACAAAAGTGATC	25255		2629310	intronic	LOC100692679, receptor-type tyrosine-protein phosphatase N2-like, LG9, NC_022207.1, 13168480, 13313791, minus
	LG7/miR-126_13313413-13313476(+)	mir-126	mir-126	miR-126-5p	miR-126-3p	LG7	13313413	13313476	+	GTCCATTATTACTTTTGGTACGCGCTATGCCACTCTCAACTCGTACCGTGAGTAATAATGCACT	((.(((((((((((.(((((((.(...............).))))))).))))))))))).)).	-21,86	CATTATTACTTTTGGTACGCG	116121	TCGTACCGTGAGTAATAATGCA	1330430		6740905	intronic	LOC100709443, epidermal growth factor-like protein 7-like, LG7, NC_022205.1, 13306430, 13318953, plus
	LG4/miR-181_13320137-13320204(-)	mir-181a	mir-181a-4	miR-181a-5p	miR-181a-3p	LG4	13320137	13320204	-	GAGAACATTCAACGCTGTCGGTGAGTTTGTGACTCAGAGAAAACCATCGAGTGTTGAGTGTACCCTAA	....(((((((((((..((((((.((((............))))))))))))))))))))).......	-23	AACATTCAACGCTGTCGGTGAG	921137	ACCATCGAGTGTTGAGTGTACC	761		11117456	intergenic
	LG22/miR-30_13444312-13444378(-)	mir-30c	mir-30c-2	miR-30c-5p	miR-30c-3p	LG22	13444312	13444378	-	GACATGTAAACATCCTACACTCTCAGCTGTGTTGTCATGGAGCTGGGAGAGGGGTGTTTACGCTTCT	((..((((((((((((...(((((((((.(((....))).))))))))).))))))))))))..)).	-31,1	TGTAAACATCCTACACTCTCAGCT	96529	CTGGGAGAGGGGTGTTTACGCT	486	CLUSTER_MEMBER	1965997	intronic	LOC100700089, nuclear transcription factor Y subunit gamma-like, LG22, NC_022219.1, 13439899, 13459705, minus
	LG22/miR-30_13444642-13444712(-)	mir-30e	mir-30e-2	miR-30e-5p	miR-30e-3p	LG22	13444642	13444712	-	TGCTGTAAACATCCTTGACTGGAAGCTGAGGTTTTGACAGCGAGGGCTTTCAGTCGGATGTTTGCAGCGTC	.(((((((((((((..(((((((((((...(((.....)))...))))))))))))))))))))))))...	-37,9	TGTAAACATCCTTGACTGGAAGCT	232918	CTTTCAGTCGGATGTTTGCAGC	36331	CLUSTER_MEMBER	264	intronic	LOC100700089, nuclear transcription factor Y subunit gamma-like, LG22, NC_022219.1, 13439899, 13459705, minus
	LG1/miR-9_13557580-13557646(-)	mir-9	mir-9-4	miR-9-5p-2	miR-9-3p-3	LG1	13557580	13557646	-	TGTCTTTGGTTATCTAGCTGTATGAGTGATAATCATGCATCATAAAGCTAGATAACCGAAAGTAGGA	((..(((((((((((((((.((((((((.....)))...))))).)))))))))))))))..))...	-27,9	TCTTTGGTTATCTAGCTGTATGA	254545	ATAAAGCTAGATAACCGAAAGT	39614		9886001	intergenic
	LG1/miR-9_13557583-13557647(+)	mir-9	mir-9-5	miR-9-5p	miR-9-3p-4	LG1	13557583	13557647	+	TACTTTCGGTTATCTAGCTTTATGATGCATGATTATCACTCATACAGCTAGATAACCAAAGACAG	..((((.((((((((((((.(((((....((.....)).))))).))))))))))))))))....	-25,1	TTTCGGTTATCTAGCTTTATGA	44	ATACAGCTAGATAACCAAAGA	2		6171734	intergenic
	LG15/miR-124_13597511-13597578(+)	mir-124a	mir-124a-5	miR-124a-5p-2	miR-124a-3p	LG15	13597511	13597578	+	CTCCTCGTGTTCACAGCGGACCTTGATTTAAATGTCCATACAATTAAGGCACGCGGTGAATGCCAAGA	......((((((((.(((..((((((((.............))))))))..))).)))))))).....	-22,42	CGTGTTCACAGCGGACCTTGAT	1069	TAAGGCACGCGGTGAATGC	68558		5143558	intergenic
	LG22/miR-128_13745444-13745511(+)	mir-128	mir-128-2	miR-128-5p-2	miR-128-3p	LG22	13745444	13745511	+	AGAGGAGGGGGCCGTTACACTGTCAGAGATGTAGTCTGAGGGTCTCACAGTGAACCGGTCTCTTTTCC	.(..((((((((((...((((((..(((((.(.......).)))))))))))...))))))))))..)	-27,2	GGGGGCCGTTACACTGTCAGAGA	99	TCACAGTGAACCGGTCTCTTT	163691		4511857	intronic	LOC102078261, cAMP-regulated phosphoprotein 21-like, LG22, NC_022219.1, 13737194, 13746872, plus
	LG4/miR-152_13762509-13762575(-)	mir-152	mir-152	miR-152-5p	miR-152-3p	LG4	13762509	13762575	-	TCTAAGTTCTGTGATACACTCTGACTGTGAATCTGTGCTAGTCAGTGCATAACAGAACTTTGTCCCG	...(((((((((........((((((((........)).))))))......))))))))).......	-18,74	AAGTTCTGTGATACACTCTGACT	43614	TCAGTGCATAACAGAACTTTGT	14729		442305	intronic	LOC100699203, coatomer subunit zeta-2-like, LG4, NC_022202.1, 13752362, 13770415, minus
	LG23/miR-199_13839758-13839826(-)	mir-199b	mir-199b-1	miR-199b-5p	miR-199b-3p	LG23	13839758	13839826	-	GTCTAACCAATGTGCAGACTACTGTACACCAGTAAGATCCTGAACAGGTAGTCTGAACACTGGGATGAC	(((...(((.(((.(((((((((......(((.......)))....))))))))).))).)))...)))	-24	TAACCAATGTGCAGACTACTGT	7	AACAGGTAGTCTGAACACTGGG	1		12133649	intronic	LOC100709039, dynamin-3-like, LG23, NC_022220.1, 13832166, 13853811, minus
	LG23/miR-199_13839759-13839825(+)	mir-199a	mir-199a-2	miR-199a-5p	miR-199a-3p	LG23	13839759	13839825	+	TCATCCCAGTGTTCAGACTACCTGTTCAGGATCTTACTGGTGTACAGTAGTCTGCACATTGGTTAGA	.....(((((((.((((((((.(((((((.......))))...))))))))))).))))))).....	-26,5	CCCAGTGTTCAGACTACCTGTTC	1437434	ACAGTAGTCTGCACATTGGTT	142730	CLUSTER_MEMBER	3395506	intergenic
	LG23/miR-214_13842404-13842470(+)	mir-214	mir-214-3	miR-214-5p-3	miR-214-3p	LG23	13842404	13842470	+	TGTCTGCCTGTCTACACTTGCTGTGCAGACCTTCTGCTCCTGTACAGCAGGCACAGACAGGCAGACA	.((((((((((((...((((((((((((...........))))))))))))...)))))))))))).	-42,6	TGCCTGTCTACACTTGCTGTGC	1876	TACAGCAGGCACAGACAGG	2327	CLUSTER_MEMBER	2579	intergenic
	LG12/miR-9_13858576-13858641(-)	mir-9	mir-9-6	miR-9-5p	miR-9-3p	LG12	13858576	13858641	-	TTACTTTCGGTTATCTAGCTTTATGACGAGCAGAACACTCATACAGCTAGATAACCAAAGATAACA	...((((.((((((((((((.(((((............))))).))))))))))))))))......	-24,7	TTTCGGTTATCTAGCTTTATGA	44	TACAGCTAGATAACCAAAGATA	9		6303380	intergenic
	LG12/miR-9_13858578-13858644(+)	mir-9	mir-9-7	miR-9-5p-2	miR-9-3p-3	LG12	13858578	13858644	+	TTATCTTTGGTTATCTAGCTGTATGAGTGTTCTGCTCGTCATAAAGCTAGATAACCGAAAGTAAAAA	(((..(((((((((((((((..((((((.....)))))).....)))))))))))))))..)))...	-29	TCTTTGGTTATCTAGCTGTATGA	254545	ATAAAGCTAGATAACCGAAAGT	39614		1892679	intronic	mef2c, myocyte enhancer factor 2C, LG12, NC_022210.1, 13779425, 13889440, plus
	LG4/miR-10_14063634-14063709(-)	mir-10c	mir-10c	miR-10c-5p	miR-10c-3p	LG4	14063634	14063709	-	TATCTACCCTGTAGATCCGGATTTGTGTAAAAATCATTAATACAATCACAAATTCGCTTCTAGGGGAGTATATAGT	(((.((((((.((((..((((((((((...................))))))))))..)))).))).))).)))..	-23,61	TACCCTGTAGATCCGGATTTGT	694409	ACAAATTCGCTTCTAGGGGAG	227		301059	exonic	LOC100534461, hoxb3a, LG4, NC_022202.1, 14009004, 14100343, minus
	LG20/miR-124_14066405-14066469(-)	mir-124b	mir-124b-3	miR-124b-5p	miR-124b-3p-3	LG20	14066405	14066469	-	GGCATTCACCGCGTGCCTTAATTGTATGGACATTAAATCAAGGTCCGCTGTGAACACGCAGAGTG	.((.(((((.(((..((((.(((............))).))))..))).)))))...))......	-17,9	CATTCACCGCGTGCCTTAATT	1	CAAGGTCCGCTGTGAACACGCAG	2		5274281	intergenic
	LG20/miR-124_14066408-14066473(+)	mir-124a	mir-124a-6	miR-124a-5p-2	miR-124a-3p	LG20	14066408	14066473	+	TCTGCGTGTTCACAGCGGACCTTGATTTAATGTCCATACAATTAAGGCACGCGGTGAATGCCAAGA	..((.((((((((.(((..((((((((............))))))))..))).))))))))))...	-23,4	CGTGTTCACAGCGGACCTTGAT	1069	TAAGGCACGCGGTGAATGC	68558		3408232	intergenic
	LG18/miR-460_14143289-14143355(-)	mir-460	mir-460	miR-460-5p	miR-460-3p	LG18	14143289	14143355	-	AGTTCCTGCATTGTACACACTGTGCGTATAAATGTCATAAGCACAGCGCATACAATGTGGATGCTGT	(((..(..(((((((..(.((((((.(((.......))).)))))).)..)))))))..)..)))..	-24,3	CCTGCATTGTACACACTGTGC	1071	CACAGCGCATACAATGTGGATG	1125		6076127	intronic	LOC100697568, parathyroid hormone/parathyroid hormone-related peptide receptor-like, LG18, NC_022216.1, 14136838, 14186304, minus
	LG22/miR-187_14192424-14192491(+)	mir-187	mir-187	miR-187-5p	miR-187-3p	LG22	14192424	14192491	+	AACGGCTGCAACACAGGACATGGGTCCTGCCTCTCCTCCCCGCTCGTGTCTTGTGTTGCAGCCAGTGG	...((((((((((((((((((((((................)))))))))))))))))))))).....	-39,29	GGCTGCAACACAGGACATGGGT	128	TCGTGTCTTGTGTTGCAGCCAGT	3773		446913	intergenic
	LG20/miR-1388_14300132-14300198(-)	mir-1388	mir-1388	miR-1388-5p	miR-1388-3p	LG20	14300132	14300198	-	TTCAAGGACTGTCCAACCTGAGAATGGTGATTTTAGGCTCAATCTCAGGTTCGTCAGCCCATGAAAT	((((.((.(((.(.(((((((((.((((........)).)).))))))))).).))).)).))))..	-25,9	AGGACTGTCCAACCTGAGAAT	4298	ATCTCAGGTTCGTCAGCCCATGA	1187		233663	intergenic
	LG14/miR-22_14345303-14345372(+)	mir-22a	mir-22a-2	miR-22a-5p	miR-22a-3p	LG14	14345303	14345372	+	CAGCAGTTCTTCACTGGCAAGCTTTATGTCCTCATGTACCAGCTAAAGCTGCCAGCTGAAGAACTGTTGT	(((((((((((((((((((.((((((.((............)))))))))))))).))))))))))))).	-35,6	AGTTCTTCACTGGCAAGCTTT	3949	AAGCTGCCAGCTGAAGAACTGT	428464		14345303	intergenic
	LG18/miR-133_14481126-14481194(-)	mir-133a	mir-133a-2	miR-133a-5p	miR-133a-3p	LG18	14481126	14481194	-	GCTAAAGCTGGTAAAATGGAACCAAATCACCTCTTGAATGGATTTGGTCCCCTTCAACCAGCTGTAGCT	((((.(((((((..((.((.((((((((............)))))))).)).))..))))))).)))).	-28,8	AGCTGGTAAAATGGAACCAAAT	6984	TTGGTCCCCTTCAACCAGCTGT	516626	CLUSTER_MEMBER	337771	intergenic
	LG18/miR-1_14484670-14484744(-)	mir-1	mir-1-2	miR-1-5p-2	miR-1-3p	LG18	14484670	14484744	-	TCCTTGGTGCACATACTTCTTTATGTACCCATATGAACATATGATAGCTATGGAATGTAAAGAAGTATGTATTCT	..........((((((((((((((((.(((((((....)))))........)).)))))))))))))))).....	-21,2	ACATACTTCTTTATGTACCCAT	11	TGGAATGTAAAGAAGTATGTAT	1034560	CLUSTER_MEMBER	3476	intergenic
	LG9/miR-7147_14868005-14868068(-)	mir-7147	mir-7147	miR-7147-5p	miR-7147-3p	LG9	14868005	14868068	-	TGCTGTACCATGCTGGTAGCCAGTGTGTGGTAGGCTTTGCTGGTGACCAGCGTTGTGCCTCACT	((..((((.((((((((.(((((((...((....)).))))))).)))))))).))))..))..	-27,9	TGTACCATGCTGGTAGCCAGTG	794	TGGTGACCAGCGTTGTGCCT	43		1691279	intronic	LOC100690794, arf-GAP with SH3 domain, ANK repeat and PH domain-containing protein 1-like, LG9, NC_022207.1, 14838723, 14921116, minus
	LG18/miR-24_14980246-14980314(-)	mir-24	mir-24-2	miR-24-5p	miR-24-3p	LG18	14980246	14980314	-	TCCTGTGCCTACTGAGCTGATAACAGTTAGATGTTAACAAGCACTGGCTCAGTTCAGCAGGAACCGGAG	(((.((.(((.(((((((((.....(((((.((((....)))))))))))))))))).))).)).))).	-27,4	TGCCTACTGAGCTGATAACAGT	568	TGGCTCAGTTCAGCAGGAAC	23999	CLUSTER_MEMBER	331	intergenic
	LG18/miR-27_14982420-14982490(-)	mir-27a	mir-27a	miR-27a-5p	miR-27a-3p	LG18	14982420	14982490	-	GTGAAGGACTTAGCTCGCTCCGTGAACAGTTCAGTGAAATCCTGTGTTCACAGTGGCTAAGTTCCGCTCCT	(((..(((((((((.((((..(((((((...(((.(....)))))))))))))))))))))))))))....	-27,7	AGGACTTAGCTCGCTCCGTGA	196	TTCACAGTGGCTAAGTTCCGC	4888	CLUSTER_MEMBER	2106	intergenic
	LG18/miR-23_14983291-14983361(-)	mir-23a	mir-23a-2	miR-23a-5p	miR-23a-3p	LG18	14983291	14983361	-	GCTGGAGGGATTCCTGGCAGAGTGATTTGGTTGTGATGTAATATAAATCACATTGCCAGGGATTTCCAACC	..((((..((((((((((((.((((((((((((.....)))).)))))))).))))))))))))))))...	-30,8	GGATTCCTGGCAGAGTGATTT	7	ATCACATTGCCAGGGATTTCC	65485	CLUSTER_MEMBER	801	intergenic
	LG5/miR-724_15139125-15139195(+)	mir-724	mir-724-1	miR-724-5p	miR-724-3p	LG5	15139125	15139195	+	CTGGATTTAAAGGGAATTTGCGACTGTTAGTCAAAACATTAGAACAGCCACACCTTCCTTTTAAGATCTTG	..((((((((((((((..((.(.(((((..............))))).).))..)))))))).))))))..	-16,84	TTAAAGGGAATTTGCGACTGTT	35124	CAGCCACACCTTCCTTTTAAGA	54		5127035	intronic	LOC100691877, copine-5-like, LG5, NC_022203.1, 15018352, 15148197, plus
	LG7/miR-455_15293201-15293268(-)	mir-455	mir-455-1	miR-455-5p	miR-455-3p	LG7	15293201	15293268	-	AGGGTATGTGCCCTTGGACTACATCGTGGAAGCCAGCACCATGCAGTCCATGGGCATATACACTTGCC	(((((((((((((.((((((.(((.(((........))).))).)))))).)))))))))).)))...	-33,6	TATGTGCCCTTGGACTACATCG	12165	TGCAGTCCATGGGCATATACA	1040		15293201	intronic	LOC100694254, collagen alpha-1(XXVII) chain A-like, LG7, NC_022205.1, 15259994, 15331165, minus
	LG12/miR-22_15386358-15386426(+)	mir-22b	mir-22b	miR-22b-5p	miR-22b-3p	LG12	15386358	15386426	+	AGTCGTTCTTCACTGGCTAGCTTTATGTCCCACGCCCCACACTAAAGCTGCCAGTTGAAGAGCTGTTGT	....(((((((((((((.((((((((((..........))).)))))))))))).))))))))......	-28	CGTTCTTCACTGGCTAGCTTTA	412	AAGCTGCCAGTTGAAGAGCTGT	9674		1527714	intronic	LOC100710263, uncharacterized LOC100710263, LG12, NC_022210.1, 15380071, 15392890, plus
	LG23/miR-9_15402047-15402112(+)	mir-9	mir-9-8	miR-9-5p-2	miR-9-3p-5	LG23	15402047	15402112	+	TTCTCTTTGGTTATCTAGCTGTATGAGTTTATGTAATATCATAAAGCTAGAGAACCGAATGTATAA	.....(((((((.(((((((.(((((............))))).))))))).))))))).......	-21,5	TCTTTGGTTATCTAGCTGTATGA	254545	TAAAGCTAGAGAACCGAATGTA	53541		1559577	intronic	LOC100694747, uncharacterized LOC100694747, LG23, NC_022220.1, 15395137, 15434224, plus
	LG16-21/miR-148_15445880-15445944(-)	mir-148a	mir-148a	miR-148a-5p	miR-148a-3p	LG16-21	15445880	15445944	-	ATAAAGTTCTGTGATACACTTAGACTCTAACTGCCCGCAGTCAGTGCATTACAGAACTTTGTTTT	(((((((((((((((.((((..(((((.........).)))))))).)))))))))))))))...	-23,5	AAGTTCTGTGATACACTTAGACT	11276	TCAGTGCATTACAGAACTTTG	16952		8172774	intergenic
	LG16-21/miR-10_15574661-15574727(-)	mir-10b	mir-10b-1	miR-10b-5p	miR-10b-3p	LG16-21	15574661	15574727	-	ATATACCCTGTAGAACCGAATTTGTGTGATGAAACCAGATTCACAGATTCGATTCTAGGGGAGTATA	.((((((((.(((((.((((((((((...((....))....)))))))))).))))).))).)))))	-28,1	TACCCTGTAGAACCGAATTTGT	5459603	ACAGATTCGATTCTAGGGGAGT	769		128717	intronic	LOC100534465, hoxd3a, LG16-21, NC_022214.1, 15561200, 15580769, minus,LOC100534466, hoxd4a, LG16-21, NC_022214.1, 15572131, 15577401, minus
	LG4/miR-722_16104108-16104180(-)	mir-722	mir-722-1	miR-722-5p-2	miR-722-3p	LG4	16104108	16104180	-	GGAATTTGAAACGTTTTAGCCAAAAATGTTTCCATGGTCAAGGTGTTTTTTGCAGAAACGTTTCAGATTTCGT	(((((((((((((((((.((.((((((....((........)).)))))).)).)))))))))))))))))..	-26,7	TTTGAAACGTTTTAGCCAAAA	69	TTTTGCAGAAACGTTTCAGATT	2522		2040399	intronic	LOC100700989, glucagon receptor-like, LG4, NC_022202.1, 16090800, 16141479, minus
	LG4/miR-199_16325875-16325943(-)	mir-199a	mir-199a-3	miR-199a-5p	miR-199a-3p	LG4	16325875	16325943	-	CTGCCCAGTGTTCAGACTACCTGTTCATCAGGCTGCAGCTGAACAGTAGTCTGCACATTGGTTAGGCTA	(((.(((((((.((((((((.((((((....((....)))))))))))))))).))))))).)))....	-31,7	CCCAGTGTTCAGACTACCTGTTC	1437434	ACAGTAGTCTGCACATTGGTT	142730		221695	intergenic
	LG4/miR-199_16325877-16325948(+)	mir-199c	mir-199c	miR-199c-5p	miR-199c-3p	LG4	16325877	16325948	+	GCCTAACCAATGTGCAGACTACTGTTCAGCTGCAGCCTGATGAACAGGTAGTCTGAACACTGGGCAGGCGAG	((((..(((.(((.((((((((((((((((....))....)))))).)))))))).))).)))..))))...	-35,1	AACCAATGTGCAGACTACTGTT	70	AACAGGTAGTCTGAACACTGGG	1		6622217	intronic	LOC100710480, dynamin-2-like, LG4, NC_022202.1, 16302422, 16334859, plus
	LG12/miR-2188_16421236-16421302(-)	mir-2188	mir-2188	miR-2188-5p	miR-2188-3p	LG12	16421236	16421302	-	GGAAAGGTCCAACCTCACATGTCCTGTGCGGCTGAAGGAAGGCTGTGTGAGGTCAGACCTATCCCAC	(((.(((((..((((((((((.(((...(........).))).))))))))))..))))).)))...	-29,9	AAGGTCCAACCTCACATGTCCT	57154	GCTGTGTGAGGTCAGACCTATC	1358		2562595	intronic	ank1, ankyrin 1, erythrocytic, LG12, NC_022210.1, 16386549, 16474951, minus
	LG7/miR-122_16895474-16895536(-)	mir-122	mir-122	miR-122-5p	miR-122-3p	LG7	16895474	16895536	-	TGTGGAGTGTGACAATGGTGTTTGTTTCCTCTCCGTCAAACGCCATTATCACACTAAATAGCT	(((..(((((((.(((((((((((............))))))))))).)))))))..)))...	-25,6	TGGAGTGTGACAATGGTGTTTGT	284983	AACGCCATTATCACACTAAAT	900		1602206	intergenic
	LG11/miR-190_16907485-16907554(+)	mir-190b	mir-190b	miR-190b-5p	miR-190b-3p	LG11	16907485	16907554	+	GTGTGATATGTTTGATATTCGGTTGTTCTTGTGCTTTATAATGTCAACTAAATATCAGACATATTCCTAC	..(..((((((((((((((..((((...(((((...)))))...))))..))))))))))))))..)...	-23,1	TGATATGTTTGATATTCGGTTG	5776	ACTAAATATCAGACATATTCCT	202		11643380	intergenic
	LG15/miR-206_17340335-17340404(+)	mir-206	mir-206	miR-206-5p	miR-206-3p	LG15	17340335	17340404	+	GTGAGCACATGCTTCCTTATATCCCCATATTAATACGCCACTTATGGAATGTAAGGAAGTGTGTGGTTTC	..((.(((((((((((((((((..(((((.............))))).))))))))))))))))).))..	-28,22	ACATGCTTCCTTATATCCCCATA	72	TGGAATGTAAGGAAGTGTGTGG	617884	CLUSTER_MEMBER	3742757	intronic	LOC102076747, uncharacterized LOC102076747, LG15, NC_022213.1, 17338875, 17341458, plus
	LG15/miR-133_17341192-17341256(+)	mir-133b	mir-133b	miR-133b-5p	miR-133b-3p	LG15	17341192	17341256	+	GTGGCTGGTCAAACGGAACCAAGTCAGGTGTTTCTGTGAGGTTTGGTCCCCTTCAACCAGCTACT	(((((((((..((.((.((((((.((((....)))).....)))))).)).))..))))))))).	-26	GCTGGTCAAACGGAACCAAGTC	196	TTTGGTCCCCTTCAACCAGCT	84055	CLUSTER_MEMBER	788	exonic	LOC102076747, uncharacterized LOC102076747, LG15, NC_022213.1, 17338875, 17341458, plus
	LG9/miR-728_17704463-17704534(-)	mir-728	mir-728-2	miR-728-5p-2	miR-728-3p	LG9	17704463	17704534	-	GGGAAATGTAGTAGACTTTAAGTATACATGTGGAACTGGGGAGTATACTAAGTACACTACGTTTATCCAGGG	((((((((((((..((((..(((((((...............)))))))))))..))))))))).)))....	-20,86	AAATGTAGTAGACTTTAAGTATAC	106	ATACTAAGTACACTACGTTTAT	4	CLUSTER_MEMBER	2836395	intronic	LOC100702425, opsin-3-like, LG9, NC_022207.1, 17701057, 17745851, minus
	LG9/miR-727_17708413-17708484(-)	mir-727	mir-727-2	miR-727-5p	miR-727-3p	LG9	17708413	17708484	-	CTTTCAGTCTTCAGTTCCTCCCAGCCCATAACTATGGCAGCAATGTGTTGAGGCGAGTTGAAGACTTTAAGC	(((..((((((((..((..((((((.(((..((.....))..))).)))).)).))..))))))))..))).	-21,6	TCAGTCTTCAGTTCCTCCCAGC	735	GTTGAGGCGAGTTGAAGACT	931	CLUSTER_MEMBER	3879	intronic	LOC100702425, opsin-3-like, LG9, NC_022207.1, 17701057, 17745851, minus
	LG18/miR-27_17732538-17732608(-)	mir-27e	mir-27e-1	miR-27e-5p-2	miR-27e-3p	LG18	17732538	17732608	-	TGCAGAACTTAGCTCATTAGTGAGCATTACACAAAAAAGGAAATTGTTCACAGTGGCTAAGTTCAGTGTCC	....(((((((((.((((.(((((((.....(......).....)))))))))))))))))))).......	-25,7	AGAACTTAGCTCATTAGTGAGC	53	TTCACAGTGGCTAAGTTCAGT	27329		2749177	intergenic
	LG22/miR-30_17932540-17932605(+)	mir-30d	mir-30d	miR-30d-5p	miR-30d-3p	LG22	17932540	17932605	+	GGGCTGTAAACATCCCCGACTGGAAGCTGTCTGCACCACAGAGCTTTCAGTCTGATGTTTGCGGCT	.(((((((((((((...((((((((((..((((.....)))))))))))))).)))))))))))))	-36,1	TGTAAACATCCCCGACTGGA	308450	CTTTCAGTCTGATGTTTGCGGC	800	CLUSTER_MEMBER	3740049	exonic	LOC102076278, uncharacterized LOC102076278, LG22, NC_022219.1, 17928520, 17937144, plus
	LG22/miR-30_17932716-17932784(+)	mir-30b	mir-30b	miR-30b-5p	miR-30b-3p	LG22	17932716	17932784	+	TTCATGTAAACATCCTACACTCAGCTGTTATTGATTGCCACAGAGGCTGAGAGGAGGTTGTTTACTTGA	.(((.(((((((.(((.(.(((((((.....((.....))....))))))).).))).))))))).)))	-24,6	TGTAAACATCCTACACTCAGCT	38284	CTGAGAGGAGGTTGTTTACTT	174	CLUSTER_MEMBER	111	exonic	LOC102076278, uncharacterized LOC102076278, LG22, NC_022219.1, 17928520, 17937144, plus
	LG1/miR-190_18335399-18335460(+)	mir-190a	mir-190a-1	miR-190a-5p	miR-190a-3p	LG1	18335399	18335460	+	TCTGATATGTTTGATATATTAGGTTGTTATTCAGTCCCAACTATATATCAAACATATTCCTA	...((((((((((((((((..(((((..((...))..)))))))))))))))))))))....	-19,2	TGATATGTTTGATATATTAGGTTG	527	ACTATATATCAAACATATTCCT	503		4777752	intronic	LOC100700242, talin-2-like, LG1, NC_022199.1, 18241858, 18340223, plus
	LG6/miR-218_18443095-18443165(-)	mir-218a	mir-218a-2	miR-218a-5p	miR-218a-3p-2	LG6	18443095	18443165	-	CCTTTGTGCTTGATCTAACCATGTGACTGCCAGGTTCCTATCGTGGAACATGGTTCTTTCAAGCACCATGG	((...((((((((...((((((((.....(((.(.......).))).))))))))...))))))))...))	-27,9	TTGTGCTTGATCTAACCATGTG	7075	AACATGGTTCTTTCAAGCACC	4		12088663	intronic	slit2, slit homolog 2 (Drosophila), LG6, NC_022204.1, 18417711, 18515783, minus
	LG12/miR-7_18531439-18531509(+)	mir-7a	mir-7a-3	miR-7a-5p	miR-7a-3p-3	LG12	18531439	18531509	+	TGTGTGGAAGACTAGTGATTTTGTTGTTTTTAGTTAGAGCAACCGACAACAAATCACAGTCTGCCAAATAG	(((.(((.(((((.(((((((.((((((....((....))....)))))))))))))))))).))).))).	-23,5	TGGAAGACTAGTGATTTTGTTGT	150834	CAACAAATCACAGTCTGCCAAA	44		3145013	intronic	LOC100693526, heterogeneous nuclear ribonucleoprotein K-like, LG12, NC_022210.1, 18520114, 18532813, plus
	LG14/miR-15_18536822-18536888(+)	mir-15b	mir-15b	miR-15b-5p	miR-15b-3p	LG14	18536822	18536888	+	ACTATAGCAGCGCATCATGGTTTGAAACAATGTGGAAAAGGTGCGAACCATAATTTGCTGCTTTAGG	.(((.(((((((.((.((((((((..((....(....)..)).)))))))).)).))))))).))).	-23,7	TAGCAGCGCATCATGGTTTGA	45547	CGAACCATAATTTGCTGCTTTA	286	CLUSTER_MEMBER	1324763	intronic	LOC100693729, structural maintenance of chromosomes protein 4-like, LG14, NC_022212.1, 18531769, 18549864, plus
	LG14/miR-16_18537048-18537120(+)	mir-16a	mir-16a	miR-16a-5p	miR-16a-3p	LG14	18537048	18537120	+	GCTTTAGCAGCACGTAAATATTGGCGTGTGAGAATAGACCCCAACCCCAATATTAGCAGTGCTGCTTCAGTGT	(((..((((((((((.((((((((.(..((.(........)))..))))))))).)).))))))))..)))..	-26,7	TAGCAGCACGTAAATATTGGCG	32933	CCCAATATTAGCAGTGCTGCTT	20	CLUSTER_MEMBER	160	intronic	LOC100693729, structural maintenance of chromosomes protein 4-like, LG14, NC_022212.1, 18531769, 18549864, plus
	LG13/miR-146_18548109-18548179(+)	mir-146a	mir-146a	miR-146a-5p	miR-146a-3p	LG13	18548109	18548179	+	TACTATGAGAACTGAATTCCATAGATGGTGACATCTTCAGGTGTCATCTATGGGCTCAGTTCTTCTGGCAT	..(((.(((((((((..((((((((...(((((((....))))))))))))))).))))))))).)))...	-31,5	TGAGAACTGAATTCCATAGATGG	616596	ATCTATGGGCTCAGTTCTTCT	1155		6409560	intronic	sufu, suppressor of fused homolog (Drosophila), LG13, NC_022211.1, 18546442, 18561746, plus
	LG1/miR-184_18708271-18708340(+)	mir-184	mir-184-1	miR-184-5p	miR-184-3p	LG1	18708271	18708340	+	ATCTCCTTATCACTTTTCCAGCCCAGCTATAGATTCTGTATCCGTTGGACGGAGAACTGATAAGGGCATG	...(((((((((.((((((.(.((((((((((...)))))...))))).))))))).)))))))))....	-24,7	CCTTATCACTTTTCCAGCCCAGC	170	TGGACGGAGAACTGATAAGGGC	78269		372811	intergenic
	LG16-21/miR-153_19028951-19029016(+)	mir-153b	mir-153b	miR-153b-5p	miR-153b-3p	LG16-21	19028951	19029016	+	CAGTGTCATTTTTGTGGTTTGCAGCTAGTACTCTGGCTCCAGTTGCATAGTCACAAAAATGAGCAT	..((((((((((((((..(((((((((((......)))..))))))).)..))))))))))).)))	-25,3	GTCATTTTTGTGGTTTGCAGCT	306	TTGCATAGTCACAAAAATGAGC	16054		6919838	intronic	LOC100707716, receptor-type tyrosine-protein phosphatase-like N-like, LG16-21, NC_022214.1, 19012002, 19031611, plus
	LG7/miR-218_19615859-19615937(-)	mir-218b	mir-218b	miR-218b-5p		LG7	19615859	19615937	-	CTCCATTGTGCTTGATCTAACCATGCAGTGCATCTTCTGTCCATGGTTGTGCCAAGCACCTTGGAGTCTTGTGTGCACT	(((((..(((((((...(((((((((((........)))..))))))))...)))))))..))))).............	-29,6	TTGTGCTTGATCTAACCATGCA	1882				2720323	intergenic
	LG23/miR-23_19639269-19639342(+)	mir-23a	mir-23a-3	miR-23a-5p-2	miR-23a-3p	LG23	19639269	19639342	+	GTGGGGAGGGTTCCTGGCACCGTGATTTGATGCACAAAGAGAAACAAAAATCACATTGCCAGGGATTTCCACTC	((((..(...(((((((((..(((((((...................)))))))..))))))))))..))))..	-28,91	GGGTTCCTGGCACCGTGATTT	69	ATCACATTGCCAGGGATTTCC	65485	CLUSTER_MEMBER	4237157	intergenic
	LG23/miR-27_19639904-19639975(+)	mir-27e	mir-27e-2	miR-27e-5p	miR-27e-3p	LG23	19639904	19639975	+	GGCACAGAGCTTAGCTAATTGGTGAGCATTGATCCCTGCTATGTGTTGTTCACAGTGGCTAAGTTCAGTGCC	(((((.(((((((((((....(((((((..................)))))))..))))))))))).)))))	-32,67	AGAGCTTAGCTAATTGGTGAGC	21	TTCACAGTGGCTAAGTTCAGT	27329	CLUSTER_MEMBER	562	intergenic
	LG23/miR-24_19640762-19640828(+)	mir-24	mir-24-3	miR-24-5p-4	miR-24-3p	LG23	19640762	19640828	+	CTCCTGTGCCTACTGAACTGGTATCAGTGTTACACCTGAAAACTGGCTCAGTTCAGCAGGAACAGGA	.((((((.(((.(((((((((..(((((.............))))).))))))))).))).))))))	-28,82	TGCCTACTGAACTGGTATCAGT	1473	TGGCTCAGTTCAGCAGGAAC	23999	CLUSTER_MEMBER	787	intergenic
	LG7/miR-301_19692972-19693044(-)	mir-301c	mir-301c	miR-301c-5p	miR-301c-3p	LG7	19692972	19693044	-	AGCTGCTTTGACAATGTTGCACTACTGTACCATCCATTCTAGCAGTGCAATAGTATTGTCATAGCATTTGGCC	.((((((.(((((((((((((((.(((............))).))))))))...))))))).)))....))).	-22,8	GCTTTGACAATGTTGCACTACT	3515	CAGTGCAATAGTATTGTCATAGC	3071	CLUSTER_MEMBER	77035	intergenic
	LG7/miR-130_19693385-19693453(-)	mir-130c	mir-130c-2	miR-130c-5p-2	miR-130c-3p	LG7	19693385	19693453	-	CACTGCCCTTTTTCTGTTGCACTACTGGACGCTGAGATGAGCAGTGCAATATTAAAAGGGCATTGGCTG	((.(((((((((..(((((((((.((.(.(.....).).)).)))))))))..))))))))).))....	-29,1	GCCCTTTTTCTGTTGCACTACT	2617	CAGTGCAATATTAAAAGGGC	6336	CLUSTER_MEMBER	341	intergenic
	LG6/miR-137_20129490-20129557(-)	mir-137b	mir-137b-2	miR-137b-5p	miR-137b-3p	LG6	20129490	20129557	-	CGACCACGGGTATTCTTGGGTTGATAATACAGATGTGGATGTTATTGCTTGAGAATACGCGTAGTCGA	((((.(((.(((((((..((((((((.(((....)))..)))))..)))..))))))).))).)))).	-28,6	ACGGGTATTCTTGGGTTGATAATA	104	TATTGCTTGAGAATACGCGTAG	8253		383443	exonic	LOC102077431, uncharacterized LOC102077431, LG6, NC_022204.1, 20123964, 20133043, minus
	LG13/miR-216_20186337-20186402(+)	mir-216b	mir-216b	miR-216b-5p	miR-216b-3p	LG13	20186337	20186402	+	GAGTAATCTCTGCAGGCAACTGTGATGGTGCTTTATTTTCTCACAATCACCTGGAGAGATTCTGCA	.((.(((((((.((((....(((((.((..........)))))))....)))).)))))))))...	-21	TAATCTCTGCAGGCAACTGTGA	7512	ACAATCACCTGGAGAGATTCTG	223	CLUSTER_MEMBER	1638158	intergenic
	LG13/miR-216_20187024-20187093(+)	mir-216a	mir-216a	miR-216a-5p	miR-216a-3p	LG13	20187024	20187093	+	GGTGAAATCTCAGCTGGCAACTGTGAGTCGTTCACTAGCTGCTCTCACAATGGCCTCTGGGATTATGCTA	((((.((((((((..(((...((((((..((......))....))))))...))).)))))))).)))).	-24,9	AAATCTCAGCTGGCAACTGTGA	38479	CACAATGGCCTCTGGGATTATG	850	CLUSTER_MEMBER	622	intergenic
	LG13/miR-217_20187601-20187665(+)	mir-217	mir-217	miR-217-5p	miR-217-3p	LG13	20187601	20187665	+	ATGATACTGCATCAGGAACTGATTGGCTAATGCTCAATTGCCAACAGTACCTGATGCATTGCCTT	.......(((((((((.((((.(((((.(((.....)))))))))))).))))))))).......	-28,3	TACTGCATCAGGAACTGATTGGC	45779	CAACAGTACCTGATGCATTGCC	2505	CLUSTER_MEMBER	508	intergenic
	LG12/miR-23_20336030-20336092(+)	mir-23b	mir-23b	miR-23b-5p	miR-23b-3p	LG12	20336030	20336092	+	TGAGGGTTCCTGGCGTGCTGATTTGTGACTTATGATAAAATCACATTGCCAGGGATTACCACA	...((((((((((((((.((((((.............)))))))).))))))))))..))...	-21,82	GGGTTCCTGGCGTGCTGATTT	101	ATCACATTGCCAGGGATTACC	24095	CLUSTER_MEMBER	1175574	intronic	LOC100699926, aminopeptidase O-like, LG12, NC_022210.1, 20232880, 20341733, plus
	LG12/miR-27_20336369-20336438(+)	mir-27b	mir-27b	miR-27b-5p	miR-27b-3p	LG12	20336369	20336438	+	ACACAGAGCTTAGCTGATTGGTGAACAGTGATTGATTCCCTCTTTGTTCACAGTGGCTAAGTTCTGCACC	...(((((((((((((....((((((((.((.........)).))))))))..)))))))))))))....	-28,4	AGAGCTTAGCTGATTGGTGAAC	1806	TTCACAGTGGCTAAGTTCTGC	402857	CLUSTER_MEMBER	277	intronic	LOC100699926, aminopeptidase O-like, LG12, NC_022210.1, 20232880, 20341733, plus
	LG12/miR-24_20339761-20339824(-)	mir-24	mir-24-4	miR-24-5p-2	miR-24-3p-2	LG12	20339761	20339824	-	CTGTTCCTGCTGAACTGAGCCAGTGATTCTGTAGGACTGATTATCAGCTCAGTAGGCACAGAAA	((((.((((((((.((((..((((..(.....)..))))....)))).)))))))).))))...	-25,5	TTCCTGCTGAACTGAGCCAGT	10	TTATCAGCTCAGTAGGCACAGA	2		3918459	intergenic
	LG12/miR-24_20339762-20339826(+)	mir-24	mir-24-5	miR-24-5p-3	miR-24-3p	LG12	20339762	20339826	+	TTCTGTGCCTACTGAGCTGATAATCAGTCCTACAGAATCACTGGCTCAGTTCAGCAGGAACAGGA	((((((.(((.(((((((((...(((((...........))))).))))))))).))).))))))	-25,5	TGCCTACTGAGCTGATAATC	110	TGGCTCAGTTCAGCAGGAAC	23999		3324	intronic	LOC100699926, aminopeptidase O-like, LG12, NC_022210.1, 20232880, 20341733, plus
	LG17/miR-129_20397979-20398049(-)	mir-129	mir-129-3	miR-129-5p	miR-129-3p	LG17	20397979	20398049	-	GTCTTTTTGCGGTCTGGGCTTGCTGTTCCTAAGGCAGTAGCCAGGAAGCCCTTACCCCAAAAAGTATCTGC	..(((((((.(((..((((((.(((...(((......))).))).))))))..))).))))))).......	-26,4	CTTTTTGCGGTCTGGGCTTGC	18332	AAGCCCTTACCCCAAAAAGTAT	622		8124810	intergenic
	LG19/miR-103_20398521-20398589(-)	mir-103	mir-103-2	miR-103-5p	miR-103-3p	LG19	20398521	20398589	-	CGTTCAGCCTCTTTACGGTGCTGCCTTGTGCCGTCTTGATCAAGCAGCATTGTACAGGGCTATGAAGGC	(.(((((((.((.(((((((((((.(((............)))))))))))))).)))))..)))).).	-26,1	AGCCTCTTTACGGTGCTGCCTTG	336	AGCAGCATTGTACAGGGCTATGA	45600		2043036	intronic	pank2, pantothenate kinase 2, LG19, NC_022217.1, 20396325, 20402463, minus
	LG6/miR-365_20414262-20414331(-)	mir-365	mir-365	miR-365-5p	miR-365-3p	LG6	20414262	20414331	-	AGTGAGGGACTTTTAGGGGCAGCTGTGTTTTATTAACCCAGTCATAATGCCCCTAAAAATCCTTATTGCT	(((.(((((.(((((((((((((((.(((.....))).)))).....))))))))))).)))))...)))	-28,8	AGGGACTTTTAGGGGCAGCTGTG	47	TAATGCCCCTAAAAATCCTTAT	10727	CLUSTER_MEMBER	284705	intergenic
	LG6/miR-193_20416870-20416933(-)	mir-193a	mir-193a	miR-193a-5p	miR-193a-3p	LG6	20416870	20416933	-	GCTGGGTCTTTGCGGGCAAGGTGAGTCCTCATTTCATTCAACTGGCCTACAAAGTCCCAGTTTC	((((((.(((((..(((.((.(((((.........))))).)).)))..))))).))))))...	-28	TGGGTCTTTGCGGGCAAGGTGA	452	AACTGGCCTACAAAGTCCCAGT	438	CLUSTER_MEMBER	2539	intergenic
	LG22/miR-196_21327059-21327122(-)	mir-196a	mir-196a-1	miR-196a-5p	miR-196a-3p	LG22	21327059	21327122	-	TTTAGGTAGTTTCATGTTGTTGGGGTCCATTTCTAACTCTGCAACATGAAACTGTCTTAATTGC	.(((((((((((((((((((.(((............))).)))))))))))))).)))))....	-24,6	TAGGTAGTTTCATGTTGTTGGG	5740	CTGCAACATGAAACTGTCTTA	46		6025149	exonic	LOC100695489, homeobox protein Hox-A9-like, LG22, NC_022219.1, 21322179, 21327679, minus
	LG7/miR-101_21718414-21718481(-)	mir-101b	mir-101b	miR-101b-5p	miR-101b-3p	LG7	21718414	21718481	-	CATTTTCAGTTATCATGGTACCGGTGCTGTGTCCCTCTCAAGTACAGTACTATGATAACTGAAGATTG	.((((((((((((((((((((..(((((.((.......))))))).))))))))))))))))))))..	-31,3	TCAGTTATCATGGTACCGGTGCT	898	GTACAGTACTATGATAACTGAA	2708		2024961	intronic	LOC100712097, "RNA 3-terminal phosphate cyclase-like protein-like", LG7, NC_022205.1, 21718044, 21727586, minus
	LG14/miR-212_21905075-21905149(+)	mir-212	mir-212-2	miR-212-5p-2	miR-212-3p	LG14	21905075	21905149	+	CAATACCTTGGCTCTAGACTGCTTACTGCTAAAACTCCTCCAAAGTACAGTAACAGTCTACAGTCATGGCTACTG	.....((.(((((.(((((((.((((((...................))))))))))))).))))).))......	-22,71	ACCTTGGCTCTAGACTGCTTACT	28767	TAACAGTCTACAGTCATGGCT	726	CLUSTER_MEMBER	3367955	intergenic
	LG14/miR-132_21905351-21905420(+)	mir-132	mir-132-3	miR-132-5p	miR-132-3p	LG14	21905351	21905420	+	GGTGACCGTGGCATTAGATTGTTACTGTAGTAACAGCACCAGTGGTAACAGTCTACAGCCATGGTCGCTA	((((((((((((..(((((((((((..(.((......))..)..)))))))))))..)))))))))))).	-37,2	ACCGTGGCATTAGATTGTTACT	304	TAACAGTCTACAGCCATGGTC	4876	CLUSTER_MEMBER	202	intergenic
	LG7/miR-219_22024209-22024281(+)	mir-219	mir-219-2	miR-219-5p	miR-219-3p-3	LG7	22024209	22024281	+	CGGCTGATTGTCCAAACGCAATTCTTGAGTAAACTCATATTCAACCCCAAGAATTGTGTATGGACATCTGTTG	((((.(((.(((((.((((((((((((((((......))))))......)))))))))).)))))))).))))	-27	TGATTGTCCAAACGCAATTCT	1674	AGAATTGTGTATGGACATCTGT	2215		4572758	intergenic
	LG17/miR-182_22507665-22507736(-)	mir-182	mir-182-1	miR-182-5p-2	miR-182-3p	LG17	22507665	22507736	-	GTGTTTGGCAATGGTAGAACTCACACTGGTGAGGTAGATGGATCCGGTGGTTCTAGACTTGCCAACTACTGC	(((.(((((((.(.((((((...((((((..............))))))))))))..)))))))).)))...	-23,54	TTTGGCAATGGTAGAACTCACA	97033	TGGTTCTAGACTTGCCAACT	183	CLUSTER_MEMBER	2109616	intergenic
	LG17/miR-96_22508102-22508173(-)	mir-96	mir-96	miR-96-5p	miR-96-3p	LG17	22508102	22508173	-	CATTTTGGCACTAGCACATTTTTGCTTCTGTATATATACTTTGAGCAATTATGTGTAGTGCCAATATAGGAC	....(((((((((.(((((..((((((..(((....)))...))))))..))))))))))))))........	-28,5	TTTGGCACTAGCACATTTTTGCT	101361	CAATTATGTGTAGTGCCAATAT	185	CLUSTER_MEMBER	366	intergenic
	LG17/miR-183_22508394-22508464(-)	mir-183	mir-183-1	miR-183-5p	miR-183-3p	LG17	22508394	22508464	-	GTGTATGGCACTGGTAGAATTCACTGTGAGAGCTCACTATCAGTGAATTACCATAGGGCCATAAACAGAGC	((.((((((..(((((..(((((((((((....))))....))))))))))))....)))))).)).....	-24,9	TATGGCACTGGTAGAATTCACT	475702	TGAATTACCATAGGGCCATA	323	CLUSTER_MEMBER	221	intergenic
	LG14/miR-142_23120565-23120634(+)	mir-142a	mir-142a-2	miR-142a-5p	miR-142a-3p	LG14	23120565	23120634	+	TCACCCATAAAGTAGAAAGCACTACTAAACTTTACTACACAGTGTAGTGTTTCCTACTTTATGGATGAGT	(((.(((((((((((.(((((((((..................))))))))).))))))))))).)))..	-28,67	CATAAAGTAGAAAGCACTACT	31302	TGTAGTGTTTCCTACTTTATGG	1030		1215145	intergenic
	LG17/miR-135_23680836-23680899(-)	mir-135a	mir-135a	miR-135a-5p	miR-135a-3p	LG17	23680836	23680899	-	CTTATGGCTTTTTATTCCTACGTGATGGTAGATGGGTTCATGTAGGAGTAGAAGCCACTAAACA	....((((((((.((((((((((((............)))))))))))))))))))).......	-26,5	TATGGCTTTTTATTCCTACGTGA	2470	ATGTAGGAGTAGAAGCCACT	38		1172372	intronic	LOC102078923, uncharacterized LOC102078923, LG17, NC_022215.1, 23677592, 23737358, minus
	LG8-24/miR-338_23818529-23818596(-)	mir-338	mir-338-3	miR-338-5p-3	miR-338-3p	LG8-24	23818529	23818596	-	CTGAAACAATATCCTGGTGCTGCCTGAGTGCTCCTTAAAGACTCCAGCATCAGTGATTTTGTTGCAGG	(((.(((((.((((((((((((...((((.((......))))))))))))))).))).))))).))).	-27,8	AACAATATCCTGGTGCTGCCTGAGT	1297	TCCAGCATCAGTGATTTTGTT	131491		1933085	intronic	LOC100712205, serine/threonine-protein kinase LMTK1-like, LG8-24, NC_022206.1, 23807767, 23876506, minus
	LG11/miR-9_23962978-23963043(-)	mir-9	mir-9-9	miR-9-5p	miR-9-3p	LG11	23962978	23963043	-	ACTTTCGGTTATCTAGCTTTATGAAGAATGTACATCACTCATACAGCTAGATAACCAAAGATAACA	.((((.((((((((((((.(((((.((.......))..))))).))))))))))))))))......	-25	TTTCGGTTATCTAGCTTTATGA	44	TACAGCTAGATAACCAAAGATA	9		2311895	intergenic
	LG11/miR-9_23962980-23963047(+)	mir-9	mir-9-10	miR-9-5p-2	miR-9-3p-3	LG11	23962980	23963047	+	TTATCTTTGGTTATCTAGCTGTATGAGTGATGTACATTCTTCATAAAGCTAGATAACCGAAAGTAACA	(((..(((((((((((((((.((((((.(((....))).)))))).)))))))))))))))..)))..	-29,9	TCTTTGGTTATCTAGCTGTATGA	254545	ATAAAGCTAGATAACCGAAAGT	39614		7055426	intergenic
	LG20/let-7_24110272-24110355(-)	let-7a	let-7a-4	let-7a-5p	let-7a-3p-4	LG20	24110272	24110355	-	GGGTGAGGTAGTAGGTTGTATAGTTTGGTGGGTGGGACTGCACCCTGCTCAGGTGATAACTATACAGTCTATTGCCTTCCCTGA	(((.((((((((((..(((((((((...((((..((.......))..))))......)))))))))..)))))))))))))...	-40,8	TGAGGTAGTAGGTTGTATAGTT	2322613	CTATACAGTCTATTGCCTTCC	128	CLUSTER_MEMBER	9810074	exonic	LOC102080498, uncharacterized LOC102080498, LG20, NC_022218.1, 24110089, 24117335, minus
	LG20/let-7_24110506-24110587(-)	let-7e	let-7e-1	let-7e-5p	let-7e-3p-2	LG20	24110506	24110587	-	AGCTGAGGTAGTAGATTGAATAGTTGTGGGGTTTTGTAACCTCTTTTTTAAATAACTATACAATCTACTGTCTTTCCCAAGA	.(..(((..(((((((((.((((((((((((((....))))))........)))))))).)))))))))..)))..).....	-28,7	TGAGGTAGTAGATTGAATAGTT	222415	CTATACAATCTACTGTCTTTCC	16	CLUSTER_MEMBER	151	exonic	LOC102080498, uncharacterized LOC102080498, LG20, NC_022218.1, 24110089, 24117335, minus
	LG18/miR-153_24226305-24226372(-)	mir-153a	mir-153a-2	miR-153a-5p	miR-153a-3p	LG18	24226305	24226372	-	GTGTCATTTTTGTGATGTTGCAGCTAGTAATATAAGCCCAGTTGCATAGTCACAAAAGTGATCATTGG	((((((((((((((((..(((((((.((.......))..)))))))..))))))))))))).)))...	-25,9	TCATTTTTGTGATGTTGCAGCT	2302	TTGCATAGTCACAAAAGTGATC	25255		6493697	intronic	LOC100697792, receptor-type tyrosine-protein phosphatase N2-like, LG18, NC_022216.1, 24204120, 24414196, minus
	LG13/miR-2187_24296882-24296947(-)	mir-2187	mir-2187-2	miR-2187-5p	miR-2187-3p	LG13	24296882	24296947	-	GCTTTAATTAGTATAGCCTGTTTTAGTGATATCAGCAATTCTTTACAGGCTATGCTAATCTGTGCC	((....(((((((((((((((...((.(((.......)))))..)))))))))))))))....)).	-22,9	TTAATTAGTATAGCCTGTTTT	235	TTTACAGGCTATGCTAATCTGT	63		12802447	intronic	LOC100534440, muscarinic receptor 3 subtype, LG13, NC_022211.1, 24257275, 24337083, minus
	LG17/let-7_24376857-24376936(+)	let-7a	let-7a-5	let-7a-5p	let-7a-3p-5	LG17	24376857	24376936	+	GGGGTGAGGTAGTAGGTTGTATAGTTTTAGGGTCATTCCCAAGCTGTCAGATGACTATACAACTTACTGTCTTTCCTGAA	.(((.(((..((((((((((((((((...(((.....)))...(.....)..))))))))))))))))..))).)))...	-32,5	TGAGGTAGTAGGTTGTATAGTT	2322613	TATACAACTTACTGTCTTTCCT	2091	CLUSTER_MEMBER	12622300	intronic	LOC100697805, peroxisome proliferator-activated receptor alpha-like, LG17, NC_022215.1, 24346039, 24400848, plus
	LG17/let-7_24377438-24377521(+)	let-7b	let-7b-1	let-7b-5p	let-7b-3p	LG17	24377438	24377521	+	AGGGTGAGGTAGTAGGTTGTGTGGTTTCAGGGTTGTGATTTTACCCCATCAGGAGCTAACTATACAACCTACTGCCTTCCCTGG	((((.(((((((((((((((((((((...((.((.((((........)))).)).)))))))))))))))))))))))))))..	-44,5	TGAGGTAGTAGGTTGTGTGGTT	99366	CTATACAACCTACTGCCTTCC	1778	CLUSTER_MEMBER	502	intronic	LOC100697805, peroxisome proliferator-activated receptor alpha-like, LG17, NC_022215.1, 24346039, 24400848, plus
	LG5/let-7_24634814-24634898(+)	let-7j	let-7j	let-7j-5p	let-7j-3p	LG5	24634814	24634898	+	GTCTGAGGTAGTTGTTTGTACAGTTTGAGGGTCTGTGATTCTGCCCAATACAGGAGCTAACTGTACAAGTGACTGCCTTGCCCAC	(..(((((((((..(((((((((((..((((((...))))))((((......)).)).)))))))))))..)))))))))..)..	-35	TGAGGTAGTTGTTTGTACAGTT	56900	CTGTACAAGTGACTGCCTTGC	261		9495619	intronic	LOC100701739, WD repeat-containing protein 82-like, LG5, NC_022203.1, 24632105, 24639675, plus
	LG22/miR-489_24773561-24773627(+)	mir-489	mir-489	miR-489-5p	miR-489-3p	LG22	24773561	24773627	+	CTGGTGGTCGTATGTATGACGTCATTTACTTCAATGCTTGGAGTGACATCATATGTACGGCTGCTAA	.(((..(((((((((((((.(((....((((((.....))))))))).)))))))))))))..))).	-30,5	TGGTCGTATGTATGACGTCATT	309	TGACATCATATGTACGGCTGCT	740		6840777	intronic	LOC100691847, calcitonin gene-related peptide type 1 receptor-like, LG22, NC_022219.1, 24764358, 24805559, plus
	LG20/miR-10_24841707-24841780(-)	mir-10b	mir-10b-2	miR-10b-5p	miR-10b-3p-2	LG20	24841707	24841780	-	TATGTACCCTGTAGAACCGAATTTGTGTGAAGTACAAGCAGTCGCAAATACGTCTCTACAGGAATACATGGGCA	((((((.((((((((..((.(((((((....((....))...))))))).))..))))))))..))))))....	-25,3	TACCCTGTAGAACCGAATTTGT	5459603	CAAATACGTCTCTACAGGAATA	185		731120	intronic	LOC100690382, homeobox protein Hox-C10a-like, LG20, NC_022218.1, 24839777, 24884841, minus
	LG20/miR-196_24878426-24878486(-)	mir-196a	mir-196a-2	miR-196a-5p	miR-196a-3p-2	LG20	24878426	24878486	-	GTTTAGGTAGTTTCATGTTGTTGGGGTTGGCTTCCTGGCTCGGCAACAAGAAACTGCCTTG	....((((((((((.((((((((((.(.((...)).).)))))))))).))))))))))..	-28,9	TAGGTAGTTTCATGTTGTTGGG	5740	TGGCTCGGCAACAAGAAACTGC	555		36646	intronic	LOC100690382, homeobox protein Hox-C10a-like, LG20, NC_022218.1, 24839777, 24884841, minus
	LG6/miR-722_25086545-25086617(-)	mir-722	mir-722-2	miR-722-5p	miR-722-3p	LG6	25086545	25086617	-	GGAATTTGAAACGTTTTAGCTAAAAATGTTTCCATGCTCAAGGTGTTTTTTGCAGAAACGTTTCAGATTTCGT	(((((((((((((((((.((.((((((....((........)).)))))).)).)))))))))))))))))..	-26,7	TTTGAAACGTTTTAGCTAAA	419	TTTTGCAGAAACGTTTCAGATT	2522		4669612	intronic	LOC100692999, glucagon receptor-like, LG6, NC_022204.1, 25071258, 25125804, minus
	LG16-21/miR-137_25582178-25582243(+)	mir-137a	mir-137a	miR-137a-5p	miR-137a-3p	LG16-21	25582178	25582243	+	GGTGACGGGTATTCTTGGGTGGATAATACAGATCACGTTGTTATTGCTTAAGAATACGCGTAGTCG	((..(((.(((((((((((..(.((((((.......).))))))..))))))))))).)))..)).	-23	ACGGGTATTCTTGGGTGGATAAT	5	TTATTGCTTAAGAATACGCGT	202		5967029	exonic	LOC102077126, uncharacterized LOC102077126, LG16-21, NC_022214.1, 25561796, 25585003, plus
	LG20/let-7_25779426-25779513(-)	let-7h	let-7h	let-7h-5p	let-7h-3p	LG20	25779426	25779513	-	TGGTGAGGTAGTAAGTTGTGTTGTTGTTGGGGATCAGGATTGTGCACCCCGTTAAGGAGATAACTATACAACTTACTGCCTTCCTCAG	.((.(((((((((((((((((.((((((((((..((......))..))))........)))))).)))))))))))))))))))....	-36,2	TGAGGTAGTAAGTTGTGTTGTT	30893	CTATACAACTTACTGCCTTCCT	2026	CLUSTER_MEMBER	900940	intronic	huwe1, HECT, UBA and WWE domain containing 1, LG20, NC_022218.1, 25765411, 25808668, minus
	LG20/let-7_25779694-25779773(-)	let-7g	let-7g-2	let-7g-5p	let-7g-3p-2	LG20	25779694	25779773	-	GGATGAGGTAGTAGTTTGTATAGTTTTAGGATCACACCAGATCTGGGAGATAACTATACAGTCTACTGTCTTTCTTATGG	(((.(((..(((((.((((((((((...(((((......))))).......)))))))))).)))))..)))))).....	-26,9	TGAGGTAGTAGTTTGTATAGTT	305271	CTATACAGTCTACTGTCTTTCT	359	CLUSTER_MEMBER	181	intronic	huwe1, HECT, UBA and WWE domain containing 1, LG20, NC_022218.1, 25765411, 25808668, minus
	LG8-24/miR-10_25799049-25799122(+)	mir-10a	mir-10a	miR-10a-5p	miR-10a-3p	LG8-24	25799049	25799122	+	ATATCCACCCTGTAGATCCGAATTTGTGTAAATACAGCAGCAGCCACAAATTCGCATCTTGGGGAGTATGTAGA	((((.(.(((((.((((.((((((((((........((....)))))))))))).))))))))).).))))...	-22,2	CACCCTGTAGATCCGAATTTGT	157954	CAAATTCGCATCTTGGGGAGT	74		2123327	intronic	LOC100703175, homeobox protein Hox-D3-like, LG8-24, NC_022206.1, 25785970, 25805970, plus
	LG22/miR-138_25879221-25879286(-)	mir-138	mir-138-1	miR-138-5p	miR-138-3p-2	LG22	25879221	25879286	-	ACAGCTGGTGTTGTGAATCAGGCCGCCACAGTCCAGGGACCGGCTACTTCCCAACACCAGGGTCTC	....(((((((((.(((...(((((.....(((....))))))))..))).)))))))))......	-26,7	AGCTGGTGTTGTGAATCAGGCCG	2707	GCTACTTCCCAACACCAGGGT	10		167870	exonic	LOC102078487, uncharacterized LOC102078487, LG22, NC_022219.1, 25878804, 25888213, minus
	LG12/miR-449_25967803-25967866(+)	mir-449	mir-449	miR-449-5p	miR-449-3p	LG12	25967803	25967866	+	GGAAGGCAGTGTCTTGTTAGCTGGTAGTTTCTTCCTGTCCCAGCTCACCTGCTGCTGCCCTCCA	(((.(((((((.(..((.(((((((((.......)))..)))))).))..).))))))).))).	-26,2	AGGCAGTGTCTTGTTAGCTGGT	112	CAGCTCACCTGCTGCTGCCCTC	8	CLUSTER_MEMBER	151	intronic	LOC102082422, cell division cycle protein 20 homolog B-like, LG12, NC_022210.1, 25966624, 25978204, plus
	LG20/miR-724_26544925-26544990(+)	mir-724	mir-724-2	miR-724-5p	miR-724-3p	LG20	26544925	26544990	+	GGGTTTAAAGGGAATTTGCGACTGTTAATCAAACCATTCGAACAGCCACACCTTCCTTTTAAGATC	...(((((((((((..((.(.(((((..............))))).).))..)))))))))))...	-15,34	TTAAAGGGAATTTGCGACTGTT	35124	CAGCCACACCTTCCTTTTAAGA	54		6145274	intronic	LOC100698947, copine-5-like, LG20, NC_022218.1, 26476658, 26552740, plus
	LG12/miR-455_26565431-26565498(+)	mir-455	mir-455-2	miR-455-5p	miR-455-3p	LG12	26565431	26565498	+	GAGGGTATGTGCCCTTGGACTACATCGTGGAAGCCAGCACCATGCAGTCCATGGGCATATACACTTGC	(((.((((((((((.((((((.(((.(((........))).))).)))))).)))))))))).)))..	-34,4	TATGTGCCCTTGGACTACATCG	12165	TGCAGTCCATGGGCATATACA	1040		597565	intronic	LOC100698351, collagen alpha-1(XXVII) chain B-like, LG12, NC_022210.1, 26535941, 26602007, plus
	LG20/miR-34_27062765-27062835(+)	mir-34a	mir-34a	miR-34a-5p	miR-34a-3p	LG20	27062765	27062835	+	CTCTGGCAGTGTCTTAGCTGGTTGTTGTGAGGAGTGAGAACGAAGCAATCAGCAAGTATACTGCCGCAGAA	((.((((((((((((.((((((((((.......((....))..))))))))))))).))))))))).))..	-29,5	TGGCAGTGTCTTAGCTGGTTGT	1291	CAATCAGCAAGTATACTGCCGC	3		517775	exonic	LOC100707888, probable G-protein coupled receptor 157-like, LG20, NC_022218.1, 27058396, 27074350, plus
	LG17/let-7_27169213-27169297(+)	let-7i	let-7i-1	let-7i-5p	let-7i-3p	LG17	27169213	27169297	+	TGGCTGAGGTAGTAGTTTGTGCTGTTGGTCGGGTTGTCATATTACCCCTTGTGGAGATGACTGCGCAATCTACTGCCTTGCCGGC	.(((.((((((((((.((((((....(((((.....(((((........)))))...))))))))))).)))))))))))))...	-36,2	TGAGGTAGTAGTTTGTGCTGTT	183085	CTGCGCAATCTACTGCCTTGC	6		2791692	intergenic
	LG7/miR-199_27355393-27355466(-)	mir-199b	mir-199b-2	miR-199b-5p	miR-199b-3p	LG7	27355393	27355466	-	GCCTAACCAATGTGCAGACTACTGTACAACCACTACTTCCTGAACAGGTAGTCTGAACACTGGGCAGGCGGGCC	((((..(((.(((.(((((((((((.((............)).))).)))))))).))).)))..)))).....	-29,1	TAACCAATGTGCAGACTACTGT	7	AACAGGTAGTCTGAACACTGGG	1		588588	intronic	LOC100708971, dynamin-1-like, LG7, NC_022205.1, 27337059, 27388438, minus
	LG7/miR-199_27355399-27355466(+)	mir-199a	mir-199a-4	miR-199a-5p	miR-199a-3p	LG7	27355399	27355466	+	CCTGCCCAGTGTTCAGACTACCTGTTCAGGAAGTAGTGGTTGTACAGTAGTCTGCACATTGGTTAGGC	((((.(((((((.((((((((.(((.(((..........))).))))))))))).))))))).)))).	-28,7	CCCAGTGTTCAGACTACCTGTTC	1437434	ACAGTAGTCTGCACATTGGTT	142730		588590	exonic	LOC102081667, uncharacterized LOC102081667, LG7, NC_022205.1, 27354198, 27355852, plus
	LG1/miR-204_27571620-27571683(-)	mir-204	mir-204-2	miR-204-5p	miR-204-3p	LG1	27571620	27571683	-	GTTTCCCTTTGTCATCCTATGCCTGGAGCTTCTGTAAGGCAGGGACAGCAAAGGGGAGCTCAGC	((((((((((((..((((.(((((...((....)).)))))))))..)))))))))))).....	-31,5	TTCCCTTTGTCATCCTATGCCT	104058	GCAGGGACAGCAAAGGGGAGC	294		13618595	intronic	LOC100708758, transient receptor potential cation channel subfamily M member 1-like, LG1, NC_022199.1, 27554055, 27580640, minus
	LG5/let-7_28845754-28845842(-)	let-7a	let-7a-6	let-7a-5p	let-7a-3p	LG5	28845754	28845842	-	AAGGTGAGGTAGTAGGTTGTATAGTTTGTGGGATGGACTCAATCCTATTCAGGTGATAACTATACAGCCTATTACCTTCCTTGAGAGGT	((((.(((((((((((((((((((((.(((((((.......))))))).........))))))))))))))))))))))))).......	-40,7	TGAGGTAGTAGGTTGTATAGTT	2322613	CTATACAGCCTATTACCTTCCT	107	CLUSTER_MEMBER	28845754	intergenic
	LG5/let-7_28846091-28846171(-)	let-7e	let-7e-2	let-7e-5p	let-7e-3p	LG5	28846091	28846171	-	AGGTTGAGGTAGTAGATTGAATAGTTGTGGGGTTTACGTCCTCCTTTTGAGATAACTATACAATCTACTGTCTTTCCTAAG	(((..(((..(((((((((.((((((((((((.......))))........)))))))).)))))))))..))).)))...	-29,6	TGAGGTAGTAGATTGAATAGTT	222415	TATACAATCTACTGTCTTTCCT	18	CLUSTER_MEMBER	249	intergenic
	LG12/miR-219_29502991-29503060(+)	mir-219	mir-219-3	miR-219-5p	miR-219-3p-2	LG12	29502991	29503060	+	GCTGATTGTCCAAACGCAATTCTTGTGAAATTTCAAATCCAACCCGAGAATTGTGCCTGGACATCTGTTG	((.(((.(((((..(((((((((((.(................))))))))))))..)))))))).))..	-21,89	TGATTGTCCAAACGCAATTCT	1674	AGAATTGTGCCTGGACATCTGT	2366		2937493	intergenic
	LG5/miR-29_29992801-29992867(-)	mir-29a	mir-29a-3	miR-29a-5p-3	miR-29a-3p	LG5	29992801	29992867	-	GCTGACCGTTTTCCTCTGGTGTTCAGAGTTTCCATCATGTCTAGCACCATTTGAAATCGGTTACAAT	..((((((.((((...(((((((.(((............))))))))))...)))).))))))....	-19,1	ACCGTTTTCCTCTGGTGTTCAGA	191	TAGCACCATTTGAAATCGGTTA	3988		1146630	intergenic
	LG5/miR-205_30147822-30147890(+)	mir-205	mir-205-2	miR-205-5p	miR-205-3p-2	LG5	30147822	30147890	+	TTCTATCCTTCATTCCACCGGAGTCTGTGTAAAGTGCCAATCAGATTTCAGTGGTTTGAAGAGTAAGAC	.((((..(((((..((((.((((((((.((.....))....)))))))).))))..)))))..).))).	-23,7	TCCTTCATTCCACCGGAGTCTG	50344	GATTTCAGTGGTTTGAAGAGTA	147		5512924	intergenic
	LG11/miR-92_30204979-30205048(-)	mir-92b	mir-92b	miR-92b-5p	miR-92b-3p	LG11	30204979	30205048	-	GGCAGGTCCGGGATGTGGTGCACTGTTGTAATATCTCCCCTCCAATATTGCACTCGTCCCGGCCTCCCCG	((.(((.((((((((.((((((.(((((..............))))).))))))))))))))))).))..	-32,94	AGGTCCGGGATGTGGTGCACTGTT	846	TATTGCACTCGTCCCGGCCTCC	19407		6241936	intergenic
	LG20/miR-731_31138893-31138961(-)	mir-731	mir-731	miR-731-5p	miR-731-3p	LG20	31138893	31138961	-	CTCAATGACACGTTTTCTCCCGGATTGCTGCGAGCAGGAAACGCAACCGGGAATTTCGTGTCAGCCAAG	.....(((((((.....((((((.((((........(....)))))))))))....)))))))......	-25,7	AATGACACGTTTTCTCCCGGATT	18187	AACCGGGAATTTCGTGTCAGCCA	5942	CLUSTER_MEMBER	5359120	intergenic
	LG20/miR-462_31139407-31139474(-)	mir-462	mir-462	miR-462-5p	miR-462-3p	LG20	31139407	31139474	-	TTGTAACGGAACCCATAATGCAGCTGTGATTCTGAGCCCCAGCTGGTTATGGGGTCCGTTTCCATCCC	.((.((((((.((((((((.((((((.(.........).)))))))))))))).))))))..))....	-27,5	TAACGGAACCCATAATGCAGCTG	162858	GCTGGTTATGGGGTCCGTTTCC	17	CLUSTER_MEMBER	446	intergenic
	LG20/miR-135_31197389-31197453(-)	mir-135b	mir-135b	miR-135b-5p	miR-135b-3p	LG20	31197389	31197453	-	TGTATGGCTTTTTATTCCTATCTGACTGTACTTATGGTTCATATAGGGATGGAAGCCATGCACTG	((((((((((((.((((((((.(((((((....)))).))).))))))))))))))))))))...	-28,5	TATGGCTTTTTATTCCTATCTGA	50503	ATATAGGGATGGAAGCCATGCA	271	CLUSTER_MEMBER	286	intergenic
	LG13/let-7_31763685-31763769(-)	let-7b	let-7b-2	let-7b-5p	let-7b-3p	LG13	31763685	31763769	-	GGGTGAGGTAGTAGGTTGTGTGGTTTCAGGGTAGTGATTTTGCCCAATCAGGAGATAACTATACAACCTACTGCCTTCCCTGAAG	(((.(((((((((((((((((((((...((((((.....)))))).(((....))))))))))))))))))))))))))).....	-44,7	TGAGGTAGTAGGTTGTGTGGTT	99366	CTATACAACCTACTGCCTTCC	1778	CLUSTER_MEMBER	1900403	intergenic
	LG13/let-7_31764265-31764345(-)	let-7a	let-7a-7	let-7a-5p	let-7a-3p-5	LG13	31764265	31764345	-	GGGTGAGGTAGTAGGTTGTATAGTTTTAGGGTCGTACCCTTCCTGTCAGATAACTATACAACTTACTGTCTTTCCTGAAGT	(((.(((..((((((((((((((((..((((.....))))...........))))))))))))))))..))).))).....	-33,92	TGAGGTAGTAGGTTGTATAGTT	2322613	TATACAACTTACTGTCTTTCCT	2091	CLUSTER_MEMBER	496	intergenic
	LG13/let-7_32052026-32052110(+)	let-7i	let-7i-2	let-7i-5p	let-7i-3p-2	LG13	32052026	32052110	+	TGGCTGAGGTAGTAGTTTGTGCTGTTGGTTGGGTTGAGACACTGCCCGCTATGGAGATGACTGCGCAAGCTACTGCCTTGCTAGT	((((.(((((((((((((((((.((((((.((((.........)))))))........))).)))))))))))))))))))))..	-38,8	TGAGGTAGTAGTTTGTGCTGTT	183085	CTGCGCAAGCTACTGCCTTGCT	170		232608	intergenic
	LG11/miR-7_32067594-32067662(-)	mir-7a	mir-7a-4	miR-7a-5p	miR-7a-3p-4	LG11	32067594	32067662	-	GCATGGAAGACTAGTGATTTTGTTGTTTGTTGTTTTAAAGGACAACAAATCATTGTCTCCCTCATTGCT	(((.((.((((.((((((((.((((((..(((...)))..)))))))))))))))))).))....))).	-22,9	TGGAAGACTAGTGATTTTGTTGT	150834	CAACAAATCATTGTCTCCCTCA	5		1862546	intergenic
	LG16-21/miR-26_32177978-32178045(+)	mir-26a	mir-26a-4	miR-26a-5p	miR-26a-3p	LG16-21	32177978	32178045	+	TGTTTCAAGTAATCCAGGATAGGCTTGTTAAAGTGGGGAAAGCCTATTCGGGATGACTTGGTTCAGAA	((..((((((.((((.((((((((((.............)))))))))).)))).))))))..))...	-27,52	TTCAAGTAATCCAGGATAGGCT	4064772	CCTATTCGGGATGACTTGGTTC	3303		6595735	intronic	LOC100707882, dentin sialophosphoprotein-like, LG16-21, NC_022214.1, 32169467, 32182702, plus
	LG5/miR-143_32184414-32184477(+)	mir-143	mir-143	miR-143-5p	miR-143-3p	LG5	32184414	32184477	+	GGCCCATGGTGCAGTGCTGCATCTCTGGTCAGTTGGTAGTCTGAGATGAAGCACTGTAGCTCGG	...((..(.(((((((((.((((((.((.(........).)))))))).))))))))).)..))	-26,6	GGTGCAGTGCTGCATCTCTGGTC	5722	TGAGATGAAGCACTGTAGCT	757358	CLUSTER_MEMBER	2036524	intergenic
	LG5/miR-145_32184746-32184814(+)	mir-145	mir-145	miR-145-5p	miR-145-3p	LG5	32184746	32184814	+	TGGGGTCCAGTTTTCCCAGGAATCCCTTGACCTATCAGAAAGGGGGATTCCTGGAAATACTGTTCTTGG	..(((..((((.((.(((((((((((((...(.....)...))))))))))))).)).))))..)))..	-29,9	GTCCAGTTTTCCCAGGAATCCCT	36948	GGATTCCTGGAAATACTGTTCT	15671	CLUSTER_MEMBER	269	intergenic
	LG7/miR-204_38761810-38761876(-)	mir-204	mir-204-3	miR-204-5p	miR-204-3p-3	LG7	38761810	38761876	-	GGGCTTCCCTTTGTCATCCTATGCCTGGAACTTGGATAAGGCAGGGACAGCAAAGGGATGCTCAGCT	((((.(((((((((..((((.(((((............)))))))))..))))))))).))))....	-33,2	TTCCCTTTGTCATCCTATGCCT	104058	GCAGGGACAGCAAAGGGATGC	170		11406344	intronic	LOC102080989, transient receptor potential cation channel subfamily M member 1-like, LG7, NC_022205.1, 38761168, 38766178, minus
	LG7/miR-190_39300672-39300734(+)	mir-190a	mir-190a-2	miR-190a-5p	miR-190a-3p	LG7	39300672	39300734	+	TCTGATATGTTTGATATATTAGGTTGTTATTCAGTCCAACTATATATCAAACATATTCCTACA	...((((((((((((((((..(((((..........)))))))))))))))))))))......	-19,1	TGATATGTTTGATATATTAGGTTG	527	ACTATATATCAAACATATTCCT	503		11945206	intronic	LOC100712347, talin-2-like, LG7, NC_022205.1, 39220379, 39306142, plus
	LG7/miR-184_39659032-39659104(+)	mir-184	mir-184-2	miR-184-5p	miR-184-3p-2	LG7	39659032	39659104	+	CACATATCCTTATCACTTTTCCAGCCCAGCTATCTATTAAATGTTTGTTGGACGGAGAACTGATAAGGGTATG	..(((((((((((((.((((((.(.(((((...(........)...))))).))))))).)))))))))))))	-30,4	CCTTATCACTTTTCCAGCCCAGC	170	TGGACGGAGAACTGATAAGGG	65087		358298	intergenic
	LG7/miR-129_41925312-41925380(+)	mir-129	mir-129-4	miR-129-5p	miR-129-3p-2	LG7	41925312	41925380	+	AGGTCTTTTTGCGGTCTGGGCTTGCTGTCATGTGTCTATCCAGGAAGCCCTTACCCCAAAAAGCATCTG	(((((((((((.(((..((((((.(((.............))).))))))..))).))))))).)))).	-28,12	CTTTTTGCGGTCTGGGCTTGC	18332	AAGCCCTTACCCCAAAAAGCAT	7462		1850225	intergenic
	LG7/miR-182_43222027-43222102(-)	mir-182	mir-182-2	miR-182-5p	miR-182-3p-2	LG7	43222027	43222102	-	AGTGTTTGGCAATGGTAGAACTCACTCTGGTGAGCTGGAAGGATCCGGTGGTTCTAGACTTGCCAACAACTGACTG	(((..(((((((.(.((((((.(((....))).((((((....)))))).))))))..))))))))..))).....	-25,2	TTTGGCAATGGTAGAACTCACT	60634	TGGTTCTAGACTTGCCAACAA	14	CLUSTER_MEMBER	4460151	intergenic
	LG7/miR-96_43222348-43222417(-)	mir-96	mir-96-2	miR-96-5p	miR-96-3p-2	LG7	43222348	43222417	-	CATTTTGGCACTAGCACATTTTTGCTTTGTTTCTCCTCTTTTGAGCAATCATGTGTAGTGCCAATATAGG	....(((((((((.(((((..((((((...............))))))..))))))))))))))......	-25,56	TTTGGCACTAGCACATTTTTGCT	101361	CAATCATGTGTAGTGCCAATAT	25	CLUSTER_MEMBER	246	intergenic
	LG7/miR-183_43222515-43222587(-)	mir-183	mir-183-2	miR-183-5p	miR-183-3p	LG7	43222515	43222587	-	GTGTATGGCACTGGTAGAATTCACTGTCACAGCACACTATCAGTGAATTACCATAGGGCCATAAACAGAGTAG	((.((((((..(((((..((((((((..............)))))))))))))....)))))).)).......	-23,44	TATGGCACTGGTAGAATTCACT	475702	TGAATTACCATAGGGCCATA	323	CLUSTER_MEMBER	98	intergenic
	LG7/miR-182_43225900-43225975(-)	mir-182	mir-182-3	miR-182-5p	miR-182-3p-2	LG7	43225900	43225975	-	AGTGTTTGGCAATGGTAGAACTCACTCTGGTGAGCTGGAAGGATCCGGTGGTTCTAGACTTGCCAACAACTGACTG	(((..(((((((.(.((((((.(((....))).((((((....)))))).))))))..))))))))..))).....	-25,2	TTTGGCAATGGTAGAACTCACT	60634	TGGTTCTAGACTTGCCAACAA	14	CLUSTER_MEMBER	3313	exonic	LOC102081388, uncharacterized LOC102081388, LG7, NC_022205.1, 43223951, 43227732, minus
	LG7/miR-96_43226221-43226290(-)	mir-96	mir-96-3	miR-96-5p	miR-96-3p-2	LG7	43226221	43226290	-	CATTTTGGCACTAGCACATTTTTGCTTTGTTTCTCCTCTTTTGAGCAATCATGTGTAGTGCCAATATAGG	....(((((((((.(((((..((((((...............))))))..))))))))))))))......	-25,56	TTTGGCACTAGCACATTTTTGCT	101361	CAATCATGTGTAGTGCCAATAT	25	CLUSTER_MEMBER	246	exonic	LOC102081388, uncharacterized LOC102081388, LG7, NC_022205.1, 43223951, 43227732, minus
	LG7/miR-183_43226388-43226460(-)	mir-183	mir-183-3	miR-183-5p	miR-183-3p	LG7	43226388	43226460	-	GTGTATGGCACTGGTAGAATTCACTGTCACAGCACACTATCAGTGAATTACCATAGGGCCATAAACAGAGTAG	((.((((((..(((((..((((((((..............)))))))))))))....)))))).)).......	-23,44	TATGGCACTGGTAGAATTCACT	475702	TGAATTACCATAGGGCCATA	323	CLUSTER_MEMBER	98	exonic	LOC102081388, uncharacterized LOC102081388, LG7, NC_022205.1, 43223951, 43227732, minus
	LG7/miR-9_44108517-44108584(-)	mir-9	mir-9-11	miR-9-5p	miR-9-3p-4	LG7	44108517	44108584	-	TACTTTCGGTTATCTAGCTTTATGACAGGTATTTAACACTCATACAGCTAGATAACCAAAGACAAAAA	..((((.((((((((((((.(((((...((.....))..))))).)))))))))))))))).......	-26,4	TTTCGGTTATCTAGCTTTATGA	44	ATACAGCTAGATAACCAAAGA	2		882057	intergenic
	LG7/miR-9_44108519-44108587(+)	mir-9	mir-9-12	miR-9-5p-2	miR-9-3p-3	LG7	44108519	44108587	+	TTTGTCTTTGGTTATCTAGCTGTATGAGTGTTAAATACCTGTCATAAAGCTAGATAACCGAAAGTAGAA	((((..(((((((((((((((.(((((((((...))))...))))).)))))))))))))))..)))).	-28,7	TCTTTGGTTATCTAGCTGTATGA	254545	ATAAAGCTAGATAACCGAAAGT	39614		2183139	exonic	LOC102078799, uncharacterized LOC102078799, LG7, NC_022205.1, 44106734, 44116936, plus
	LG7/miR-210_45406573-45406642(+)	mir-210	mir-210	miR-210-5p	miR-210-3p	LG7	45406573	45406642	+	AGGTAAGCCACTGACTAACGCACATTGTGCCAGTTTCCAGTTCCACTGTGCGTGTGACAGCGGCTAACCT	((((.((((.(((....(((((((.((.((.........))..)).)))))))....))).)))).))))	-26,3	AGCCACTGACTAACGCACATTG	17072	CTGTGCGTGTGACAGCGGCT	2224		1297986	exonic	LOC102082827, uncharacterized LOC102082827, LG7, NC_022205.1, 45405944, 45407201, plus
	LG7/miR-138_49594546-49594620(-)	mir-138	mir-138-2	miR-138-5p	miR-138-3p	LG7	49594546	49594620	-	CGCAGCTGGTGTTGTGAATCAGGCCGATGACACACACCTCTTATAATCCGGCTATTTCACAACACCAGGGTGGCC	(((..(((((((((((((...(((((......................)))))..))))))))))))).)))...	-31,35	AGCTGGTGTTGTGAATCAGGCCG	2707	GCTATTTCACAACACCAGGGT	29		5485962	intergenic
	UNK3066/171-229(+)	mir-n003	mir-n003-3	miR-n003-5p	miR-n003-3p	UNK3066	171	229	+	GGCGTGATTGCGGATGCTGTGCAGGTGCATCTGCACGGCACCGCAGACCACGCCCCAAC	((((((.((((((.(((((((((((....)))))))))))))))))..)))))).....	-38,5	CGTGATTGCGGATGCTGTGCAGG	85	TGCACGGCACCGCAGACCACG	1		171	exonic	LOC102075504, vegetative cell wall protein gp1-like, Un, NT_170688.1, 20, 1269, plus
	UNK2981/227-285(+)	mir-n003	mir-n003-2	miR-n003-5p	miR-n003-3p	UNK2981	227	285	+	GGCGTGATTGCGGATGCTGTGCAGGTGCATCTGCACGGCACCGCAGACCACGCCCCAAC	((((((.((((((.(((((((((((....)))))))))))))))))..)))))).....	-38,5	CGTGATTGCGGATGCTGTGCAGG	85	TGCACGGCACCGCAGACCACG	1		227	intergenic
	UNK5246/252-322(+)	mir-n885	mir-n885-1	miR-n885-5p	miR-n885-3p	UNK5246	252	322	+	GGCTTAGATGTTGAGTATCAAACTGTATGTTATGTATGCTATATATAGTTTGATACACAGCACAATAAGCC	((((((..(((((.((((((((((((((((...(....).)))))))))))))))).)))))...))))))	-32,3	GATGTTGAGTATCAAACTGTAT	270	TAGTTTGATACACAGCACAATA	133		252	intergenic
	UNK4983/583-648(+)	mir-n987	mir-n987	miR-n987-5p	miR-n987-3p	UNK4983	583	648	+	ACAAGCAAGTGTCGTTGGTTCACTTTGATATGCAGTTTCCATTAAAGTACTCTAGCGTCACTTTTG	......(((((.((((((...((((((((...........))))))))...)))))).)))))...	-17,7	AAGCAAGTGTCGTTGGTTCACT	71	AAAGTACTCTAGCGTCACT	274		583	intergenic
	UNK5248/767-837(-)	mir-n885	mir-n885-2	miR-n885-5p	miR-n885-3p	UNK5248	767	837	-	GGCTTAGATGTTGAGTATCAAACTGTATGTTATGTATGCTATATATAGTTTGATACACAGCACAATAAGCC	((((((..(((((.((((((((((((((((...(....).)))))))))))))))).)))))...))))))	-32,3	GATGTTGAGTATCAAACTGTAT	270	TAGTTTGATACACAGCACAATA	133		767	intergenic
	UNK363/71076-71136(-)	mir-n948	mir-n948	miR-n948-5p	miR-n948-3p	UNK363	71076	71136	-	TGTTGACTTTCTGCCCCGACGGCGTGTCCGTGTTCGTGCCATCGGGTGAGAAAGACGACAT	(((((.((((((..(((((.((((((........)))))).)))))..)))))).))))).	-28,3	TTGACTTTCTGCCCCGACGGC	44	TGCCATCGGGTGAGAAAGACGA	1383		71076	intergenic
	UNK182/86217-86281(+)	mir-n287	mir-n287-3	miR-n287-5p	miR-n287-3p	UNK182	86217	86281	+	GCTGTGACCCAGTATACCTCCACACCCGCTCCTGTTTCTCGGGTGGGGGTGACTGGTGTGCAGCC	((((((..(((((.((((.((.((((((...........)))))))))))))))))..)))))).	-33,1	TGTGACCCAGTATACCTCCACACC	29	GGTGGGGGTGACTGGTGTGCAG	1		86217	intronic	LOC100691319, protocadherin Fat 3-like, Un, NT_167781.1, 42407, 226189, plus
	LG3/141707-141805(+)	mir-n813	mir-n813-1	miR-n813-5p	miR-n813-3p	LG3	141707	141805	+	GGGCTTGTAATGATCCAAGTGTCCTGAGCCATTTGCCTCCAGAAGCTAGATCACAGAGTCTGGATCTGTGGCTAGCCGAGGACAAATCCAACCCGCTAG	(((.(((....(((.....((((((.((((((.....((((((..((.......))..))))))...)))))).....)))))).))))))))).....	-30,7	AATGATCCAAGTGTCCTGAGCCATT	33	TGGCTAGCCGAGGACAAATCCAAC	1		141805	exonic	LOC102082244, uncharacterized LOC102082244, LG3, NC_022201.1, 138584, 142854, plus
	LG18/173109-173181(+)	mir-n323	mir-n323	miR-n323-5p	miR-n323-3p	LG18	173109	173181	+	TGTTTAGCTTACAAACTCGGGTGCAGTGGACCCAGAATCTGCTAGCTGCAGCCGAGTTTGTAAGCTGAACTTT	.(((((((((((((((((((.((((((.....(((...)))...)))))).)))))))))))))))))))...	-43,7	TTAGCTTACAAACTCGGGTGC	2	AGCCGAGTTTGTAAGCTGAACT	79		173109	exonic	LOC100689784, dihydropyrimidine dehydrogenase NADP(+)-like, LG18, NC_022216.1, 172882, 187904, plus
	UNK83/209592-209658(+)	mir-n659	mir-n659	miR-n659-5p	miR-n659-3p	UNK83	209592	209658	+	CTGTGCCATATCTGACTGTACGCAATTGTATTATTCTATTGCGTTATCAGCGATATAGCAATGCGTA	...(((.(((((.(.(((.(((((((.(.......).)))))))...))))))))).))).......	-17,8	GTGCCATATCTGACTGTACGCAAT	10967	TGCGTTATCAGCGATATAGCAATG	2		-	intronic	LOC100699971, ribose-phosphate pyrophosphokinase 2-like, Un, NT_167658.1, 202859, 214241, plus
	UNK45/275003-275069(-)	mir-n811	mir-n811	miR-n811-5p	miR-n811-3p	UNK45	275003	275069	-	AGTCGTACCACACTGTTAGAGGTTTCAAAGTATTTTGCGCTGAAACTTGACATGTTGGTACTGCTGT	(((.((((((((.(((((..(((((((..((.....))..)))))))))))))).)))))).)))..	-22,5	TCGTACCACACTGTTAGAGGTT	14	AAACTTGACATGTTGGTACTGC	78		-	intronic	LOC100689799, propionyl-CoA carboxylase alpha chain, mitochondrial-like, Un, NT_167594.1, 252231, 275321, minus
	LG9/314171-314233(-)	mir-n530	mir-n530	miR-n530-5p	miR-n530-3p	LG9	314171	314233	-	CTCTGATGAAATCACTCTATGTTCCTGCTTGCTGATACAGGATAGGTTGATTTCATTGCATTT	....((((((((((..(((...(((((..........))))))))..))))))))))......	-18,3	CTGATGAAATCACTCTATGTTCCT	113	GGATAGGTTGATTTCATTGCAT	6		314171	intronic	LOC100696398, SCO-spondin-like, LG9, NC_022207.1, 227675, 327137, minus
	UNK43/374415-374481(+)	mir-n734	mir-n734	miR-n734-5p	miR-n734-3p	UNK43	374415	374481	+	TCTGCTCCACAGTTCCAAGCCAGGTGAGTAATAGGTTTGACTGGCTTGTGAGTGTGGGTCAAGAAGG	(((..((((((.(..((((((((..(((.......)))..))))))))..).))))))...)))...	-26,7	CTGCTCCACAGTTCCAAGCCAG	21	GGCTTGTGAGTGTGGGTCAAGA	1	CLUSTER_MEMBER	374415	intergenic
	UNK43/374740-374801(+)	mir-n631	mir-n631	miR-n631-5p	miR-n631-3p	UNK43	374740	374801	+	CCCTATATGGTCTTTTTGTGGGAAAGACCACTGCAAGTTTGCCACAAAAGGCCATGCATGGC	.((..(((((((((((.((((...((((........)))).)))))))))))))))...)).	-21,1	TATATGGTCTTTTTGTGGGAAA	1537	TTGCCACAAAAGGCCATGCAT	1	CLUSTER_MEMBER	259	intergenic
	UNK98/409218-409289(-)	mir-n784	mir-n784	miR-n784-5p	miR-n784-3p	UNK98	409218	409289	-	TCAAAGGGAATATCGTGAGTGTAGCTTGATGTGTTTCACCGAATCACGGATGCACCAGGGTATTCCCGATGA	(((..(((((((((.((.(((((......((((.(((...))).))))..))))))).)))))))))..)))	-27,4	AAGGGAATATCGTGAGTGTAGCT	154	ATGCACCAGGGTATTCCCGATG	18		-	intronic	herc1, hect (homologous to the E6-AP (UBE3A) carboxyl terminus) domain and RCC1 (CHC1)-like domain (RLD) 1, Un, NT_167680.1, 401293, 481863, minus
	UNK99/447124-447187(+)	mir-n903	mir-n903	miR-n903-5p	miR-n903-3p	UNK99	447124	447187	+	GGGACAGACACTGGGCACGGCCCTGCTGCATTTAACACATACCGTGTCCTGTGCTTGAACTCAG	(((.((..(((.((((((((...((.((.......))))..)))))))).)))..))..)))..	-20,6	ACAGACACTGGGCACGGCCCTG	2	CATACCGTGTCCTGTGCTTGAAC	61		-	exonic	LOC100711079, alpha-1,3-mannosyl-glycoprotein 2-beta-N-acetylglucosaminyltransferase-like, Un, NT_167682.1, 445208, 461487, plus
	UNK26/476039-476102(+)	mir-n615	mir-n615	miR-n615-5p	miR-n615-3p	UNK26	476039	476102	+	CAAAGGCATTATGGACAGACCTCACATATTTTGCCTCAGTGTGGATTCTATAATGTCTTGTTTT	..(((((((((((((....((.(((.............))).))..))))))))))))).....	-18,42	AAAGGCATTATGGACAGACCTCA	2	TGTGGATTCTATAATGTCTTGT	58		-	intronic	ube2e3, Danio rerio ubiquitin-conjugating enzyme E2E 3 (UBC4/5 homolog, yeast) (ube2e3),NM_200921.2 ,423458,477543, plus
	UNK68/533837-533901(-)	mir-n797	mir-n797	miR-n797-5p	miR-n797-3p	UNK68	533837	533901	-	GGAAACATGAGAGCGGAAACTTTGCATGCACATTTGACATTCAAAGTTTCCACTCTCATGGTCAC	((...((((((((.((((((((((.(((((....)).))).)))))))))).)))))))).))..	-30,8	AACATGAGAGCGGAAACTTTGC	210	AAAGTTTCCACTCTCATGGTC	6		-	intergenic
	UNK16/550228-550291(+)	mir-n162	mir-n162	miR-n162-5p	miR-n162-3p	UNK16	550228	550291	+	GCTAAAAGAGGATCCAGCAAGAGAGCTACCTTAAATCCCTTTTGCTGACGTACTCCTTTTTCAG	.((.((((((((..(((((((((...............)))))))))......)))))))).))	-16,26	TAAAAGAGGATCCAGCAAGAGA	66	TTTGCTGACGTACTCCTTTTTC	8		-	intergenic
	UNK103/633643-633701(-)	mir-n760	mir-n760	miR-n760-5p	miR-n760-3p	UNK103	633643	633701	-	AAGTGGCTTTGGTCAGCTTTGGTAAATGTCATGCACCTGAGCAACAAAAGGCCTCTTAT	(((.((((((.....((((.(((...........))).)))).....)))))).)))..	-16,6	AGTGGCTTTGGTCAGCTTTGGTA	68	CTGAGCAACAAAAGGCCT	3		633643	intergenic
	UNK103/638083-638145(+)	mir-n682	mir-n682	miR-n682-5p	miR-n682-3p	UNK103	638083	638145	+	TCAGTGGGTTTGGTTCACTTTGATGTGCTGTTTGCAACAAAGTGTTATCCCCATCCACTTTTG	..(((((((..((..(((((((...(((.....))).)))))))....))..)))))))....	-22	AGTGGGTTTGGTTCACTTTGA	55	AAAGTGTTATCCCCATCCACTT	71		638083	intergenic
	UNK31/1016973-1017035(-)	mir-n547	mir-n547	miR-n547-5p	miR-n547-3p	UNK31	1016973	1017035	-	TGTTGTTGTTGCTGCTGTGATGCTGAGGACAGACACAGCATCACAGTACTGGAACAGAGCTGA	.(((.(((((.((((((((((((((.(......).)))))))))))))..).))))))))...	-27,1	TTGTTGTTGCTGCTGTGATGCT	48	CATCACAGTACTGGAACAGAGC	2		1016973	intronic	glra2, glycine receptor, alpha 2, Un, NT_167555.1, 1005165, 1018918, minus
	UNK19/1017650-1017714(-)	mir-n072	mir-n072	miR-n072-5p	miR-n072-3p	UNK19	1017650	1017714	-	TGAAGATAGAATGAGATGAGGACTTTTTTTTTTTTTTTTGGTCCTCATCTTGTCCCATTTTCAGT	(((((((.(.(..(((((((((((...............)))))))))))..).).)))))))..	-25,06	AAGATAGAATGAGATGAGGACT	2161	TCCTCATCTTGTCCCATTTTCA	29		-	intronic	LOC100691672, dual specificity protein phosphatase 7-like, Un, NT_167532.1, 1011162, 1021543, minus
	LG23/1706050-1706109(-)	mir-n852	mir-n852	miR-n852-5p	miR-n852-3p	LG23	1706050	1706109	-	GTTGGCATTAGTGCTTGAGCAGCTGTCATTTACAGGCTGTTCAGCCTCTGGTGTCTGTTC	...((((((((.(((.((((((((((.....))).))))))))))..)))))))).....	-25	TGGCATTAGTGCTTGAGCAGCT	48	CTGTTCAGCCTCTGGTGTCTGT	2		1706050	intronic	LOC100691673, prolactin receptor-like, LG23, NC_022220.1, 1661963, 1714064, minus
	LG6/1777103-1777164(+)	mir-n015	mir-n015	miR-n015-5p	miR-n015-3p	LG6	1777103	1777164	+	TCACTGGGTTCAGTGACTACAGACCTGTCACCCTGATGTCTGTAGTCATAAAATCCTTTGAG	(((..(((((..((((((((((((..(((.....)))))))))))))))..)))))..))).	-27,9	TGGGTTCAGTGACTACAGACC	141	TCTGTAGTCATAAAATCCTTT	4		1777103	intergenic
	UNK15/1798187-1798253(+)	mir-n287	mir-n287-2	miR-n287-5p	miR-n287-3p	UNK15	1798187	1798253	+	AGCTGTGACCCAGTATACCTCCACACCCGCTCCTGTTTCTCGGGTGGGGGTGACTGGTGTCCAGCCA	.((((.((((((((.((((.((.((((((...........))))))))))))))))).)))))))..	-35,4	TGTGACCCAGTATACCTCCACACC	29	GTGGGGGTGACTGGTGTCCAGC	2		-	exonic	LOC102077497, SH3 domain-containing protein C23A1.17-like, Un, NT_167510.1, 1797538, 1800880, plus
	LG5/2011823-2011888(+)	mir-n246	mir-n246	miR-n246-5p	miR-n246-3p	LG5	2011823	2011888	+	TCAGAATAATGCCAGCAGTCGGCCGTGAACTCAGTGTCAGGCCAGTGCTGGTGTTATTGAGACTAA	((..(((((((((((((.(.((((.(((.(.....))))))))).)))))))))))))..))....	-28,1	AGAATAATGCCAGCAGTCGGCC	505	CCAGTGCTGGTGTTATTGAGA	54		2011823	intronic	LOC100712465, copine-9-like, LG5, NC_022203.1, 1861800, 2095647, plus
	LG12/2032301-2032363(-)	mir-n294	mir-n294	miR-n294-5p	miR-n294-3p	LG12	2032301	2032363	-	CCACCAATCACCACTTGACAAGTCCTAAAATACGGAAGACAATGTCAACGCGTGATTGGTCAG	..(((((((((...((((((..(((........)))......))))))...)))))))))...	-20,1	ACCAATCACCACTTGACAAGTC	2	CAATGTCAACGCGTGATTGGTC	52		2032301	intergenic
	LG12/2091370-2091443(-)	mir-n576	mir-n576	miR-n576-5p	miR-n576-3p	LG12	2091370	2091443	-	GCCACGGCTGTCAGTGGGGCCCAGCGCAGCCGCAAAGCAACCGTTAGTGCGAGTCCAGCTGAAGTTGTAGTGGA	.((((.((..(((((.((((...(((((((.(........).))).))))..)))).)))))....)).)))).	-26,3	CACGGCTGTCAGTGGGGCCCAGC	5	CGAGTCCAGCTGAAGTTGTAGT	87	CLUSTER_MEMBER	1031	intergenic
	LG16-21/2323184-2323244(+)	mir-n886	mir-n886	miR-n886-5p	miR-n886-3p	LG16-21	2323184	2323244	+	ATGTCGGCTTTCTCACTCGACGGCACGTACACAAACACACCGTCAGGGCTGAAAGTCGACA	.(((((((((((...(..(((((...((......))...)))))..)...)))))))))))	-25,7	TCGGCTTTCTCACTCGACGGC	94	CACCGTCAGGGCTGAAAGTCGA	2		2323184	intronic	LOC100703476, integrin beta-2-like, LG16-21, NC_022214.1, 2319022, 2358407, plus
	LG11/2906115-2906174(+)	mir-n801	mir-n801	miR-n801-5p	miR-n801-3p	LG11	2906115	2906174	+	TTGACACCAATTTGCTCTGTAAGCAAATTTGTGGGTGCTTACAGAGCAAATTGGTCCACG	.....((((((((((((((((((((..(....)..)))))))))))))))))))).....	-32,4	GACACCAATTTGCTCTGTAAGC	529	CTTACAGAGCAAATTGGTCC	17		2906115	intronic	LOC100710429, A disintegrin and metalloproteinase with thrombospondin motifs 17-like, LG11, NC_022209.1, 2898218, 3038173, plus
	UNK1/3781884-3781949(-)	mir-n287	mir-n287-1	miR-n287-5p	miR-n287-3p	UNK1	3781884	3781949	-	CTGTGACCCAGTATACCTCCACACCCGCTCCTGTTTCTCCGGTGGGGGTGACTGGTGTCCAGCCAC	(((.((((((((.(((((((((....((....)).......)))))))))))))).))))))....	-28,3	TGTGACCCAGTATACCTCCACACC	29	GTGGGGGTGACTGGTGTCCAGC	2		1801153	intronic	LOC102076238, proline-rich extensin-like protein EPR1-like, Un, NT_167388.1, 3780457, 3783181, minus
	LG3/5053928-5053992(+)	mir-n843	mir-n843	miR-n843-5p	miR-n843-3p	LG3	5053928	5053992	+	CACCTCTCTCCCCCTGCCTTTGTGTGCGAGAGGCCAGCAAAGGGAGAGAGAGAGGGTGTAGAGGA	((((.(((((.(.((.(((((((..((.....))..))))))).)).).))))))))).......	-28,4	ACCTCTCTCCCCCTGCCTTTGT	57	AAAGGGAGAGAGAGAGGGTGTAG	2		4912123	intergenic
	LG11/5264041-5264105(+)	mir-n378	mir-n378	miR-n378-5p	miR-n378-3p	LG11	5264041	5264105	+	GTGTTTCCATACTTGCACTTTACTGTTTTGAGTGCATAAATACAGTCAGGCAAGTATGGCTACAT	((((..((((((((((.((..(((((.((.........)).))))).))))))))))))..))))	-23,5	TTTCCATACTTGCACTTTACTGT	12	TACAGTCAGGCAAGTATGGCT	46		2357867	intronic	LOC100692892, brain-specific angiogenesis inhibitor 1-like, LG11, NC_022209.1, 5059153, 5289400, plus
	LG19/5316557-5316616(-)	mir-n437	mir-n437	miR-n437-5p	miR-n437-3p	LG19	5316557	5316616	-	TTAAGTCTCACACCAGTGCAAAACAAAAATCATGACGCTGCTCAGGTGTGGGACCATAAC	....((((((((((.(.(((..................))).).))))))))))......	-19,17	TAAGTCTCACACCAGTGCAAAAC	626	CTGCTCAGGTGTGGGACCATA	22		5316557	intronic	LOC100693954, syntaxin-binding protein 6-like, LG19, NC_022217.1, 5301750, 5369206, minus
	LG17/5827943-5828009(-)	mir-n416	mir-n416	miR-n416-5p	miR-n416-3p	LG17	5827943	5828009	-	GTGTATGAGTTTGGACTGTGCCGAGTCGATCAGTTTCACACCTCGTTAAAGTCCAGGCTTCTAAACC	((.((.(((((((((((.((.((((..((......))....)))).)).))))))))))).)).)).	-20,2	ATGAGTTTGGACTGTGCCGAGT	64	TCGTTAAAGTCCAGGCTTCTAA	1		5827943	intergenic
	LG18/6017432-6017491(+)	mir-n847	mir-n847	miR-n847-5p	miR-n847-3p	LG18	6017432	6017491	+	TGATCCGGGACATGCAGCTCTCCGGAAACTCAATCAGCTGGCCGTATGTCCCAGGACAGT	((.((((((((((((.(((.....((.......))....))).))))))))).)))))..	-22,4	ATCCGGGACATGCAGCTCTCC	41	GCTGGCCGTATGTCCCAGGACA	2		5844251	exonic	LOC100695791, nuclear receptor subfamily 2 group F member 6-like, LG18, NC_022216.1, 6011017, 6019684, plus
	LG8-24/6090905-6090972(+)	mir-n456	mir-n456	miR-n456-5p	miR-n456-3p	LG8-24	6090905	6090972	+	ACCTCTTCCATGCACTTTGATGACTTATTTTTTCAAACTGTCATCAAACTGCATGGAGGTGGTCAGAG	(((.((((((((((.(((((((((...............))))))))).)))))))))).))).....	-32,06	TCTTCCATGCACTTTGATGACT	1610	CATCAAACTGCATGGAGGTGGT	1		2337073	intronic	LOC100694467, ras-related protein Rab-26-like, LG8-24, NC_022206.1, 6088457, 6202079, plus
	LG20/6198518-6198578(+)	mir-n956	mir-n956	miR-n956-5p	miR-n956-3p	LG20	6198518	6198578	+	CCGTCTCGTCCTGGATGTGAGCTCACCACAGACAGCAGCCATTTCCCTGTTCGAGAAAGCC	...(((((..(.(((.(((.((((..........).)))))).)))..)..))))).....	-15,3	CGTCTCGTCCTGGATGTGAGCT	38	CCATTTCCCTGTTCGAGAAAGC	1		1015913	exonic	LOC100703402, probable N-acetyltransferase camello-like, LG20, NC_022218.1, 6197202, 6198877, plus
	LG6/6354367-6354432(-)	mir-n003	mir-n003-1	miR-n003-5p	miR-n003-3p	LG6	6354367	6354432	-	GGCGTGATTGCGGATGCTGTGCAGGTGCGTCCGCCTTCCCTGCACAGCACCGCAGGCCACGCCCCG	((((((.((((((.(((((((((((.((....))....)))))))))))))))))..))))))...	-44,4	CGTGATTGCGGATGCTGTGCAGG	85	TGCACAGCACCGCAGGCCACGCC	41		6354367	intronic	LOC100707756, arf-GAP with dual PH domain-containing protein 1-like, LG6, NC_022204.1, 6348921, 6380731, minus
	LG13/6635795-6635857(-)	mir-n363	mir-n363-1	miR-n363-5p	miR-n363-3p	LG13	6635795	6635857	-	ACGAGTTCATGTGAATCAGAATCAATAAAGTATTCTGATTCTGATTCACATGAACTCGTAGTC	((((((((((((((((((((((((...........))))))))))))))))))))))))....	-38,2	GAGTTCATGTGAATCAGAATCA	452	ATTCTGATTCACATGAACTCGT	889		4372125	intergenic
	LG13/6635799-6635859(+)	mir-n363	mir-n363-2	miR-n363-5p	miR-n363-3p	LG13	6635799	6635859	+	ACGAGTTCATGTGAATCAGAATCAGAATACTTTATTGATTCTGATTCACATGAACTCGTAG	(((((((((((((((((((((((((((....)).)))))))))))))))))))))))))..	-38,8	GAGTTCATGTGAATCAGAATCA	452	ATTCTGATTCACATGAACTCGT	889		6635799	intronic	LOC100711608, zinc transporter 6-like, LG13, NC_022211.1, 6629828, 6687644, plus
	LG17/6650827-6650886(-)	mir-n741	mir-n741	miR-n741-5p	miR-n741-3p	LG17	6650827	6650886	-	GATGGAAACAAAGGTGTGTACTCTCCATGTGGATAGAGAGTACACACCTTTTTTTCCACC	..((((((.((((((((((((((((.((....)).)))))))))))))))).))))))..	-33,8	AAACAAAGGTGTGTACTCTCC	106	GAGTACACACCTTTTTTTCCA	1		822818	intronic	LOC100690035, DENN domain-containing protein 5B-like, LG17, NC_022215.1, 6612040, 6691978, minus
	LG13/6681828-6681892(+)	mir-n768	mir-n768	miR-n768-5p	miR-n768-3p	LG13	6681828	6681892	+	GTAAGGATAACTACAACTGTACTTATTTTTAATATAATAAGTACAGTTGTAGTTATCTTTACATG	(((((((((((((((((((((((((((........)))))))))))))))))))))))))))...	-38,9	AAGGATAACTACAACTGTACT	44	GTACAGTTGTAGTTATCTTTAC	5		45969	intronic	LOC100711608, zinc transporter 6-like, LG13, NC_022211.1, 6629828, 6687644, plus
	LG3/6766487-6766556(+)	mir-n893	mir-n893	miR-n893-5p	miR-n893-3p	LG3	6766487	6766556	+	TGGAAATAAAGAATTCTCTCGAAGTGTTACTTCTCCAATAATCACTCGAAGAATTCCTTGTTTTAGTGAT	..(((((((.(((((((.((((.(((................)))))))))))))).)))))))......	-17,09	GAAATAAAGAATTCTCTCGAAGT	23	CTCGAAGAATTCCTTGTTTTAG	395		1712495	exonic	LOC100703013, HAUS augmin-like complex subunit 6-like, LG3, NC_022201.1, 6758266, 6766615, plus
	LG15/7040293-7040391(+)	mir-n813	mir-n813-2	miR-n813-5p	miR-n813-3p	LG15	7040293	7040391	+	GGGCTTGTAATGATCCAAGTGTCCTGAGCCATTTGCCTCCAGAAGCTAGATCACAGAGTCTGGATCTGTGGCTAGCCGAGGACAAATCCAACCCGCTAG	(((.(((....(((.....((((((.((((((.....((((((..((.......))..))))))...)))))).....)))))).))))))))).....	-30,7	AATGATCCAAGTGTCCTGAGCCATT	33	TGGCTAGCCGAGGACAAATCCAAC	1		7040293	intergenic
	LG16-21/7273034-7273106(-)	mir-n334	mir-n334	miR-n334-5p	miR-n334-3p	LG16-21	7273034	7273106	-	TGAGCCTAGGTGTAAAGAAGGGTTTGTGTCGTTTTTCACTTTTCACTTTCCCTTTTTCACACCTTTCCTCATG	((((...((((((.((((((((...(((...............)))...)))))))).))))))...))))..	-25,56	CTAGGTGTAAAGAAGGGTTTGT	5	TTTCCCTTTTTCACACCTTTCC	75		7273034	intronic	LOC100712051, hydroxyacid oxidase 2-like, LG16-21, NC_022214.1, 7269432, 7278910, minus
	LG13/8210265-8210331(-)	mir-n771	mir-n771	miR-n771-5p	miR-n771-3p	LG13	8210265	8210331	-	AACATCACAAGAACATAAGTACTTATTTTAATTCTGAATACAGTAAGTGCTCATTGTTGTTGTGTTG	..((.(((((.((((..((((((((((.((........)).))))))))))...)))).))))).))	-19,9	ATCACAAGAACATAAGTACTTA	36	TAAGTGCTCATTGTTGTTGTGT	2785	CLUSTER_MEMBER	1574408	intergenic
	LG13/8210543-8210604(-)	mir-n518	mir-n518	miR-n518-5p	miR-n518-3p	LG13	8210543	8210604	-	TCACAGCAACATGAGCACTTACGTGAATTCTGAAAACATCAAGTGCTAATTGTTGTTGTAAT	..(((((((((..(((((((..(((...........))).)))))))...)))))))))...	-20,4	ACAGCAACATGAGCACTTACGTGAATTCTGAAAACAT	4	TCAAGTGCTAATTGTTGTTGT	389	CLUSTER_MEMBER	212	intergenic
	LG9/8798589-8798656(+)	mir-n024	mir-n024-1	miR-n024-5p	miR-n024-3p	LG9	8798589	8798656	+	TCTGTAGAGTCTGTGTGTGGAGCTTCTGTAGTTTGTGTTGAAGCGTCCACACTCAGCTCTGCAGCTGT	.((((((((.(((.((((((((((((.............))))).))))))).)))))))))))....	-35,52	TGTAGAGTCTGTGTGTGGAGCTT	15	CGTCCACACTCAGCTCTGCAGC	3		8798589	intergenic
	LG19/9468232-9468290(-)	mir-n791	mir-n791	miR-n791-5p	miR-n791-3p	LG19	9468232	9468290	-	AACTAGCACCACTTAATGAACAATGTCAGCCTATTGTTCATTGAGTGGTGCTAGTTTCA	(((((((((((((((((((((((((......)))))))))))))))))))))))))...	-37,5	ACTAGCACCACTTAATGAACAA	48	TTCATTGAGTGGTGCTAGT	3		4151616	intergenic
	LG10/9497703-9497768(+)	mir-n692	mir-n692	miR-n692-5p	miR-n692-3p	LG10	9497703	9497768	+	GCTCAGTAACTGGAATCTGTCCCTGCATGGTAAAAGTGTGCAGGGCCTGGCTGGTTACTGCACCGA	...(((((((..(.....(.((((((((.........)))))))).)...)..)))))))......	-25,6	TCAGTAACTGGAATCTGTCCCT	11772	AGGGCCTGGCTGGTTACTGCAC	31		607833	intergenic
	LG18/9640912-9640972(-)	mir-n370	mir-n370	miR-n370-5p	miR-n370-3p	LG18	9640912	9640972	-	CTGCTTGGGCTCAGTCAAACTGTGTGACTGTAATTATAGAGTGGCTGAGATCTGGCAGGAC	(((((.(..((((((((..(((((..........)))))..))))))))..).)))))...	-24,8	TGCTTGGGCTCAGTCAAACTGT	92	AGAGTGGCTGAGATCTGGCAGG	4		1573750	intronic	LOC100696145, ephrin type-B receptor 1-like, LG18, NC_022216.1, 9547358, 9702409, minus
	LG10/10108299-10108366(+)	mir-n024	mir-n024-2	miR-n024-5p	miR-n024-3p	LG10	10108299	10108366	+	TCTGTAGAGTCTGTGTGTGGAGCTTCTGTAGTTTGTGTTGAAGCGTCCACACTCAGCTCTGCAGCTGT	.((((((((.(((.((((((((((((.............))))).))))))).)))))))))))....	-35,52	TGTAGAGTCTGTGTGTGGAGCTT	15	CGTCCACACTCAGCTCTGCAGC	3		610531	intergenic
	LG23/10444195-10444253(+)	mir-n106	mir-n106	miR-n106-5p	miR-n106-3p	LG23	10444195	10444253	+	TGATCCAGACTGACATCTCCTCACAAAGCTTCAAGTTCGGAGACGTCGTCTGAACGTTA	.....(((((.(((.(((((..((..........))..))))).)))))))).......	-17,6	ATCCAGACTGACATCTCCTCAC	105	TCGGAGACGTCGTCTGAACGT	26		10444195	intergenic
	LG20/10658106-10658176(+)	mir-n495	mir-n495	miR-n495-5p	miR-n495-3p	LG20	10658106	10658176	+	GTGCCTCCAGTCTGTTGTATCTTCACTGATTTACCTTTACAAAGAGAATGTGGAAAAACAACGGACTGAGG	...((((.((((((((((.(.(((((....((..(((....)))..)).))))).).))))))))))))))	-22,8	GCCTCCAGTCTGTTGTATCTTCACT	1	ATGTGGAAAAACAACGGACTGA	37		792554	intronic	LOC100702957, ankyrin repeat and SAM domain-containing protein 1A-like, LG20, NC_022218.1, 10614005, 10674726, plus
	LG22/11478253-11478315(-)	mir-n745	mir-n745	miR-n745-5p	miR-n745-3p	LG22	11478253	11478315	-	TTGAGTTTGATCTCTGAGCAGGATGGCAAACATCTGTAGTCCCCAAGATGTCAAACTAGTCCC	...((((((((.(((.....((((.(((......))).))))...))).))))))))......	-17,6	GAGTTTGATCTCTGAGCAGGAT	15	TCCCCAAGATGTCAAACTAGT	33		2244670	intronic	LOC100709239, partitioning defective 6 homolog gamma-like, LG22, NC_022219.1, 11460205, 11496088, minus
	LG6/11938612-11938674(+)	mir-n961	mir-n961	miR-n961-5p	miR-n961-3p	LG6	11938612	11938674	+	CCTGACCCCACCTCCACAGAGGGAGTTGTGAACATGCACTTCTGTGTCGGTGGGTTTAGGAGC	(((((.((((((..((((((((....((....))....))))))))..)))))).)))))...	-34	TGACCCCACCTCCACAGAGGGA	69	TTCTGTGTCGGTGGGTTTAGG	11		10161448	intergenic
	LG2/12250344-12250417(-)	mir-n529	mir-n529	miR-n529-5p	miR-n529-3p	LG2	12250344	12250417	-	CATGTTTCTGCTGCAGAGCTTGTTCTCTCACTCGCTGTGCCGGTGGTGAGGAAACTCTGTAGCCGAACACTAAT	..(((((..(((((((((....(((.(((((.(((((...))))))))))))).))))))))).))))).....	-31,4	TTTCTGCTGCAGAGCTTGTTCTC	14	GAGGAAACTCTGTAGCCGAACACTA	260		11981349	intronic	LOC100692256, 60S ribosomal protein L39-like, LG2, NC_022200.1, 12248922, 12252888, minus
	LG17/12273111-12273169(-)	mir-n498	mir-n498	miR-n498-5p	miR-n498-3p	LG17	12273111	12273169	-	CAGCAGCCGGAGCCCGAACACATCGAGGGGAACGATGTGTTCAGGCTCTGGCTGACAGA	..((((((((((((.((((((((((.......)))))))))).))))))))))).)...	-39,7	GCAGCCGGAGCCCGAACACATC	40	TGTGTTCAGGCTCTGGCTGACA	84		5622225	intronic	LOC100698591, filamin-C-like, LG17, NC_022215.1, 12224180, 12278703, minus
	LG1/13952949-13953025(-)	mir-n739	mir-n739	miR-n739-5p	miR-n739-3p	LG1	13952949	13953025	-	ATGTTTTCCTCTGATCTGCCTCCTCTCTTTCATCAAGAAAACCACAGAGAGCAGGGCAGAGGGAGACGAAGCGGTTT	.((((((((((((..(((((((.....((((.....))))......))).))))..)))))))))))).........	-29,7	TTTTCCTCTGATCTGCCTCCTCT	42	AGAGAGCAGGGCAGAGGGAGACG	1		395303	intronic	LOC100703151, genetic suppressor element 1-like, LG1, NC_022199.1, 13901801, 14065746, minus
	LG18/14979854-14979915(-)	mir-n483	mir-n483	miR-n483-5p	miR-n483-3p	LG18	14979854	14979915	-	GGAGGAAATCTGCTTCTGTTGGTTTGGTATTACTAAAAAATCACAGGAGCAGAGTTTTTCCA	(((((((.(((((((((((.(((((..((....))..)))))))))))))))).))))))).	-28,8	AGGAAATCTGCTTCTGTTGGTTT	94	ATCACAGGAGCAGAGTTTTTC	32	CLUSTER_MEMBER	495110	intergenic
	LG22/15301850-15301910(-)	mir-n329	mir-n329	miR-n329-5p	miR-n329-3p	LG22	15301850	15301910	-	AAAACGCTACGTCCAGATGAACAGAAAAGGTGGATTCTGCTCATCAGGACGTAGCGTTTTC	((((((((((((((.(((((.(((((........))))).))))).)))))))))))))).	-34,2	AACGCTACGTCCAGATGAAC	168	GCTCATCAGGACGTAGCGTTTT	83		1857138	intergenic
	LG14/17211992-17212059(+)	mir-n057	mir-n057	miR-n057-5p	miR-n057-3p	LG14	17211992	17212059	+	GAGACAGACTCGTCTGATATGGTGACAGTCCCGGTGGTATTTGTCAGCAATCAGTTGAGTGTGATTCG	(((.((.(((((.(((((.((.((((((.((....))...)))))).))))))).))))).)).))).	-26,9	GACAGACTCGTCTGATATGGTGA	51	TCAGCAATCAGTTGAGTGTGAT	40		2866620	intronic	LOC100699405, rho guanine nucleotide exchange factor 12-like, LG14, NC_022212.1, 17192543, 17233882, plus
	LG7/17451390-17451451(+)	mir-n482	mir-n482	miR-n482-5p	miR-n482-3p	LG7	17451390	17451451	+	CTCCATTAAAAATATCCATCTGAAGTGCTTGCAAACCTGCAGATGGTGTTTTTTCTGAAGCT	...((..(((((((.(((((((..((........))...))))))))))))))..)).....	-16,2	CCATTAAAAATATCCATCTGAAG	4	TGCAGATGGTGTTTTTTCTGA	40		4137914	exonic	add1, adducin 1 (alpha), LG7, NC_022205.1, 17422655, 17452497, plus
	LG19/18355422-18355485(-)	mir-n873	mir-n873	miR-n873-5p	miR-n873-3p	LG19	18355422	18355485	-	CTGCAGCTCAGAGTGGATGATGTCATTCTGGAGCGATGACATCATTCACTCTAAGCTGACTGCA	...(((((.((((((((((((((((((.......)))))))))))))))))).)))))......	-35,1	GCAGCTCAGAGTGGATGATGTC	10	CATCATTCACTCTAAGCTGACT	223		8887132	intronic	LOC100695878, HAUS augmin-like complex subunit 2-like, LG19, NC_022217.1, 18353418, 18364386, minus
	LG12/19160381-19160456(+)	mir-n487	mir-n487	miR-n487-5p	miR-n487-3p	LG12	19160381	19160456	+	AAGTTGATTCTGTTCATCTGGACGTAGAGTTTTCTCCCACTGTAAACGCTACGCCCAGATGAACAGAATCAACATT	..(((((((((((((((((((.(((((.((((.(.......).)))).))))).)))))))))))))))))))...	-43,4	ATTCTGTTCATCTGGACGTAG	3	TACGCCCAGATGAACAGAATCA	225		628872	intronic	LOC100696181, glutamate receptor ionotropic, delta-2-like, LG12, NC_022210.1, 19073539, 19558572, plus
	LG20/19441022-19441092(+)	mir-n260	mir-n260-1	miR-n260-5p	miR-n260-3p	LG20	19441022	19441092	+	GGCTTAGATGTTGAGTATCAAACTGTATGTTATGTATGCTATATATAGTTTGATACACAGCACAATAAGCC	((((((..(((((.((((((((((((((((...(....).)))))))))))))))).)))))...))))))	-32,3	GATGTTGAGTATCAAACTGTAT	270	TAGTTTGATACACAGCACAATA	133		5374549	intergenic
	LG20/19558856-19558926(+)	mir-n260	mir-n260-2	miR-n260-5p	miR-n260-3p	LG20	19558856	19558926	+	GGCTTAGATGTTGAGTATCAAACTGTATGTTATGTATGCTATATATAGTTTGATACACAGCACAATAAGCC	((((((..(((((.((((((((((((((((...(....).)))))))))))))))).)))))...))))))	-32,3	GATGTTGAGTATCAAACTGTAT	270	TAGTTTGATACACAGCACAATA	133		117766	intronic	LOC102077892, uncharacterized LOC102077892, LG20, NC_022218.1, 19555975, 19585149, plus
	LG16-21/19615090-19615149(+)	mir-n907	mir-n907	miR-n907-5p	miR-n907-3p	LG16-21	19615090	19615149	+	GGCTAGGCGTGTCACTGCGTGTCACAGTCACTGCTTGCGCACGGGGCCACGCCCTGCCTA	(((..((((((((.(((.((((..(((...)))...)))).))))).))))))..)))..	-26,5	TAGGCGTGTCACTGCGTGTCACA	123	TGCGCACGGGGCCACGCCCTGC	39		586074	intronic	LOC100709873, receptor tyrosine-protein kinase erbB-4-like, LG16-21, NC_022214.1, 19401335, 19684544, plus
	LG6/19745982-19746047(-)	mir-n612	mir-n612	miR-n612-5p	miR-n612-3p	LG6	19745982	19746047	-	CATCTTGGAGGGTTTGCTACAGTGCTTGCCCTTTTTAGTTGCTCTGTAGGAGTCCTCCTTGTTGCT	((.(..(((((..((.((((((.((..((........)).)).))))))))..)))))..).))..	-23,5	TCTTGGAGGGTTTGCTACAGTGC	28	TCTGTAGGAGTCCTCCTTGTTG	2		1302817	intronic	LOC100711842, kelch-like ECH-associated protein 1-like, LG6, NC_022204.1, 19736529, 19751142, minus
	LG8-24/20205565-20205632(+)	mir-n421	mir-n421	miR-n421-5p	miR-n421-3p	LG8-24	20205565	20205632	+	ATGTAGAGCAGACTGGATTCTCTGTCTCCCTTTTTAGAACGGAGGATCTTTTTTGCTCTGCAGTGTTT	.(((((((((((..(((((((((((((........)).)))))))))))..)))))))))))......	-32,3	TGTAGAGCAGACTGGATTCTCT	452	AGGATCTTTTTTGCTCTGCAGT	55		14114593	intronic	LOC100705041, calcium/calmodulin-dependent protein kinase type II subunit gamma-like, LG8-24, NC_022206.1, 20180242, 20221647, plus
	LG20/20399590-20399651(+)	mir-n836	mir-n836	miR-n836-5p	miR-n836-3p	LG20	20399590	20399651	+	TCAGAATAATGCCAGCAGTCGGTCGTGGTGTCCCAGGGACCAGCACTGGTGTTATTGAGACT	((..(((((((((((..((.((((.(((....))).).))).)).)))))))))))..))..	-21,5	AGAATAATGCCAGCAGTCGGTC	1656	CCAGCACTGGTGTTATTGAGA	6		840666	intronic	LOC100694516, copine-9-like, LG20, NC_022218.1, 20334118, 20435652, plus
	LG2/20579648-20579713(+)	mir-n875	mir-n875	miR-n875-5p	miR-n875-3p	LG2	20579648	20579713	+	GATTACAGGACATGTGTGAAAAGGGGCTTTGTACTATCCTTGACACACTGCCACTCCTGTAGGCTC	..((((((((((.(((((..(((((...........)))))..)))))))....))))))))....	-20,5	TACAGGACATGTGTGAAAAGG	7	TTGACACACTGCCACTCCTGTAGG	61		10296923	intronic	LOC100693525, kinesin-like protein KIF3A-like, LG2, NC_022200.1, 20569821, 20590543, plus
	LG23/20580884-20580940(-)	mir-n941	mir-n941	miR-n941-5p	miR-n941-3p	LG23	20580884	20580940	-	GGAAAGCAGTACTCTACCTGCACTGTGTATAGTCCGGGTGGAGCACTGCTGACTTCG	(((.((((((.(((((((((.((((....)))).))))))))).))))))...))).	-27,8	AAAGCAGTACTCTACCTGCACT	103	TCCGGGTGGAGCACTGCTGACT	1437		6741058	intronic	usp13, ubiquitin specific peptidase 13 (isopeptidase T-3), LG23, NC_022220.1, 20564262, 20603263, minus
	LG12/20591861-20591918(+)	mir-n737	mir-n737	miR-n737-5p	miR-n737-3p	LG12	20591861	20591918	+	GGAAAGCATTGCTCTACCTGCACTGTGTACAGTGTGCAGATGGAGCACTGCTGACTTC	((..((((.(((((((.((((((..........)))))).))))))).))))..))..	-25,9	AAAGCATTGCTCTACCTGCAC	81	TGCAGATGGAGCACTGCTGACT	4		252035	intronic	ipo11, importin 11, LG12, NC_022210.1, 20511517, 20630425, plus
	LG11/21651014-21651083(-)	mir-n713	mir-n713	miR-n713-5p	miR-n713-3p	LG11	21651014	21651083	-	CATCAGCCCTGAGTTTTAAGCTTTTCAGTGGAAGCAACACTGTGGAGTTATGGCTCAGAGGCACAGAAAC	.....((((((((((...(((((..(((((.......)))))..)))))..))))))).)))........	-28,2	AGCCCTGAGTTTTAAGCTTTTCA	2	TGGAGTTATGGCTCAGAGGCAC	80		15446889	intronic	LOC100691552, nuclear inhibitor of protein phosphatase 1-like, LG11, NC_022209.1, 21645047, 21651889, minus
	LG15/21723614-21723677(+)	mir-n878	mir-n878	miR-n878-5p	miR-n878-3p	LG15	21723614	21723677	+	ATCCTGGGAAAACGTGTAATAGACATGCCAGTCCACCGTGTCCATTCAACGCTTTGCCGTGATA	(((.(((.(((.(((..(((.((((((.........)))))).)))..))).))).))).))).	-15,9	CTGGGAAAACGTGTAATAGACA	13	TCCATTCAACGCTTTGCCGTGA	3		4382358	intronic	LOC100694667, MAM domain-containing glycosylphosphatidylinositol anchor protein 2-like, LG15, NC_022213.1, 21544728, 21734373, plus
	LG8-24/21885386-21885444(-)	mir-n762	mir-n762	miR-n762-5p	miR-n762-3p	LG8-24	21885386	21885444	-	TGTACATGCAGAGGTGGAGCAAGACATTCCACTTCTTGCTCCGCCTCTGCATGTACATG	((((((((((((((((((((((((.........))))))))))))))))))))))))..	-45	TACATGCAGAGGTGGAGCAAGA	98	TTGCTCCGCCTCTGCATGTACA	11		12275001	intergenic
	LG15/23309673-23309748(+)	mir-n012	mir-n012	miR-n012-5p	miR-n012-3p	LG15	23309673	23309748	+	AATGCAAATCAGAACGCGGCACGAGCAGACACCGCAAATCTCTGTTTAATCTCGGCCCTGTGATGTATTTGCAGCG	..(((((((((..(((.(((.((((.(((((...........)))))...))))))).)))..)).)))))))...	-23,3	TGCAAATCAGAACGCGGCACGA	47	CGGCCCTGTGATGTATTTGCA	19		1585996	exonic	LOC100701347, PH-interacting protein-like, LG15, NC_022213.1, 23287836, 23325619, plus
	LG8-24/23345659-23345718(+)	mir-n470a	mir-n470a	miR-n470a-5p	miR-n470a-3p	LG8-24	23345659	23345718	+	CCTTACAATTAAAGGATATTTCTTGGGAATGACTCAGAAGTGTCTTTTAATTGTTCGGTT	((..(((((((((((((((((((.(((.....))))))))))))))))))))))..))..	-25,3	TTACAATTAAAGGATATTTCTT	6741	GAAGTGTCTTTTAATTGTTCGG	7		3140027	intergenic
	LG8-24/23675661-23675722(+)	mir-n180	mir-n180	miR-n180-5p	miR-n180-3p	LG8-24	23675661	23675722	+	TACTCCAGACTCTGTGATTATGTGATGGTGTTGAAACGACATTTTCCAGAAGATGGACTACA	...((((...((((.((..((((....((......)).))))..))))))...)))).....	-12,9	ACTCCAGACTCTGTGATTATGT	152	GACATTTTCCAGAAGATGGACT	20		329943	intronic	LOC102083040, inner centromere protein A-like, LG8-24, NC_022206.1, 23670651, 23679039, plus
	LG13/24965874-24965935(+)	mir-n470b	mir-n470b	miR-n470b-5p	miR-n470b-3p	LG13	24965874	24965935	+	TCTTACAATTAAAGGATATTTCTCGTGGATGTAATAAAAACGGAAATATCTCTTAATTGTTT	....((((((((..((((((((.(((.............)))))))))))..))))))))..	-18,82	TTACAATTAAAGGATATTTCT	3926	AACGGAAATATCTCTTAATTGT	1		4778209	intergenic
	LG22/25711287-25711351(-)	mir-n904	mir-n904	miR-n904-5p	miR-n904-3p	LG22	25711287	25711351	-	AATAAAGCCGTGAATTCATGTTAACACTTATTATTTATGTTAACATGAATGCACGGCTCAACGTC	.....(((((((.(((((((((((((...........))))))))))))).))))))).......	-27,1	AAAGCCGTGAATTCATGTTAAC	7	TTAACATGAATGCACGGCTCA	138		4384165	intergenic
	LG12/25967592-25967652(+)	mir-n067	mir-n067	miR-n067-5p	miR-n067-3p	LG12	25967592	25967652	+	GGGTGGCAGTGTAATGTTAGCTGACGTTTCTTCAGCCAGCTCACACTGCTCTGCTACTTTA	(((((((((.(((.(((.(((((.(.........).))))).))).))).)))))))))..	-24,9	TGGCAGTGTAATGTTAGCTGA	126	CAGCTCACACTGCTCTGCTACT	156	CLUSTER_MEMBER	5375674	intronic	LOC102082422, cell division cycle protein 20 homolog B-like, LG12, NC_022210.1, 25966624, 25978204, plus
	LG7/26766746-26766805(-)	mir-n128	mir-n128-1	miR-n128-5p	miR-n128-3p	LG7	26766746	26766805	-	TCAGACTATTTGGAAACCACTGGACTTAATAGTGCAGTGGTTTCCAAATAGTCTGATTGG	((((((((((((((((((((((.(((....))).))))))))))))))))))))))....	-41,7	AGACTATTTGGAAACCACTGGA	145	AGTGGTTTCCAAATAGTCTGAT	113		5048265	intronic	LOC100699512, putative E3 ubiquitin-protein ligase UBR7-like, LG7, NC_022205.1, 26757384, 26773224, minus
	LG7/26766748-26766809(+)	mir-n128	mir-n128-2	miR-n128-5p	miR-n128-3p	LG7	26766748	26766809	+	AATCAGACTATTTGGAAACCACTGCACTATTAAGTCCAGTGGTTTCCAAATAGTCTGATTGG	((((((((((((((((((((((((.(((....))).))))))))))))))))))))))))..	-41,4	CAGACTATTTGGAAACCACT	9	AGTGGTTTCCAAATAGTCTGAT	113		4742467	intergenic
	LG20/27704848-27704923(+)	mir-n688	mir-n688	miR-n688-5p	miR-n688-3p	LG20	27704848	27704923	+	TATGCACAGTGTGGATTAGTTGACTCTTGTGTTGTGCTGACAGAAAAACGGTTAACTTGTCTCTCTGTGCTCAGAT	...((((((.(.((((.((((((((.((...((((....))))...)).)))))))).))))).))))))......	-25,1	TGCACAGTGTGGATTAGTTGACT	115	TTAACTTGTCTCTCTGTGCTCA	12		642013	exonic	LOC100698844, nicotinamide mononucleotide adenylyltransferase 1-like, LG20, NC_022218.1, 27698966, 27705844, plus
	LG4/28218846-28218913(+)	mir-n965	mir-n965	miR-n965-5p	miR-n965-3p	LG4	28218846	28218913	+	AGGTTGATTGTTCATCTGGACGTAACGTTTTCAGTGGGAGAAACGTCCAGATGAACAATCAACCTTTT	(((((((((((((((((((((((....(((((....))))).)))))))))))))))))))))))...	-41,4	TGATTGTTCATCTGGACGTA	33	AACGTCCAGATGAACAATCAAC	13202		11892898	intronic	LOC100706005, rho GTPase-activating protein 27-like, LG4, NC_022202.1, 28193338, 28224373, plus
	LG1/28581324-28581384(-)	mir-n270	mir-n270	miR-n270-5p	miR-n270-3p	LG1	28581324	28581384	-	CGTTGCAGGGCAGTTCATGGATCAGTTCCTTTATCCTCCAGGGACTGCCTGCATACTCTCG	.((((((((.((((((.((((...............)))).)))))))))))).)).....	-22,66	GTTGCAGGGCAGTTCATGGAT	11	TCCAGGGACTGCCTGCATACT	60		1009641	intronic	LOC100692576, GPN-loop GTPase 1-like, LG1, NC_022199.1, 28576043, 28586614, minus
	LG13/29863218-29863282(-)	mir-n780	mir-n780	miR-n780-5p	miR-n780-3p	LG13	29863218	29863282	-	ACTGATTTCATTTGGTGACGTAGATGTTTGTACACAGTCTCTAGCACCATATGAAATCAGTGTTC	(((((((((((.(((((.(.((((.(.(((....))).))))))))))).)))))))))))....	-25,6	CTGATTTCATTTGGTGACGTAGA	1138	TCTAGCACCATATGAAATCAGT	157		5566271	exonic	LOC102079783, uncharacterized LOC102079783, LG13, NC_022211.1, 29862830, 29868272, minus
	LG20/31197041-31197103(-)	mir-n500	mir-n500	miR-n500-5p	miR-n500-3p	LG20	31197041	31197103	-	ACTGCAGTGAGTCAGTCTGAAGCTGTCTGACTGTATCAGCTGACAGATGGCTCTCTGAAGTGA	(((.(((.((((((.((((.(((((.(.....)...)))))..)))))))))).))).)))..	-25,4	TGCAGTGAGTCAGTCTGAAGCT	88	CTGACAGATGGCTCTCTGAAGT	71	CLUSTER_MEMBER	57567	intergenic
	LG20/31199027-31199086(-)	mir-n943	mir-n943	miR-n943-5p	miR-n943-3p	LG20	31199027	31199086	-	TCCCTCAAGCTGCTGTTGCTCGTCTGTGGCGATCCAGAAATAGCAGCAGCTTGTCTGGAG	(((..(((((((((((((....((((........))))..)))))))))))))...))).	-27,5	CCTCAAGCTGCTGTTGCTCGTCT	80	GAAATAGCAGCAGCTTGTCTGG	3	CLUSTER_MEMBER	1574	intergenic
	LG13/31819358-31819418(+)	mir-n579	mir-n579	miR-n579-5p	miR-n579-3p	LG13	31819358	31819418	+	GATGAGAATGCTGACAGGGAGCTATGGCTTTAGCAATGCTGCCTGTCACTCTTCTGTCTCT	(((.((((.(.(((((((.(((....((....))...))).))))))).).)))))))...	-23,5	ATGAGAATGCTGACAGGGAGCT	55	TGCCTGTCACTCTTCTGTCT	6		6853423	intergenic
	LG12/33633687-33633756(-)	mir-n896	mir-n896	miR-n896-5p	miR-n896-3p	LG12	33633687	33633756	-	CGGACACCAGCCTGGTGTCCGGTTCTCGCAACGTCTCAGGATCTGAACCGGACACGACGCTCGCTCCGCT	((((..(.(((.(.(((((((((((......(......).....))))))))))).).))).).))))..	-28,7	GCCTGGTGTCCGGTTCTCGCA	2	TGAACCGGACACGACGCTCGCT	42		13293863	exonic	fubp3, far upstream element (FUSE) binding protein 3, LG12, NC_022210.1, 33633443, 33652712, minus
	LG12/34614704-34614767(+)	mir-n932	mir-n932	miR-n932-5p	miR-n932-3p	LG12	34614704	34614767	+	TGCCCAACATGCTGGAACCAGCTGTTTTAACTAGTTCTGGTTGGCTCCGGTATGTTTCAGCGAC	.((..(((((((((((.((((((...............)))))).)))))))))))...))...	-24,36	CCCAACATGCTGGAACCAGCT	13	TTGGCTCCGGTATGTTTCAGCGA	222		5111644	intergenic
	LG7/40075028-40075087(+)	mir-n693	mir-n693	miR-n693-5p	miR-n693-3p	LG7	40075028	40075087	+	ACGTCTGCTTGAAGTTCATAGGTTCAACCTATGAACCTATGAACTTCAAGCACATTTAAA	.....(((((((((((((((((((((.....)))))))))))))))))))))........	-33,8	TCTGCTTGAAGTTCATAGGTTC	2	AACCTATGAACTTCAAGCACAT	67		415924	intergenic

## Sheet: Table S5a
Table S5a. Extensive list of raw data from known miRNA-5p and 3p per sample.
List of 5p and 3p miRNAs containing the raw reads, raw and weight read counts and total mapped read count per miRNA loci. We consider the weight count to treat the multiple mapping reads among the pre-mir loci.
Weight count were obtained by division of the miRNA raw read counts and the alignment match number against the pre-miR sequences (loci match), as similar to miRNAs quantification used by miRProf3sr. Dpf = Days post-fertilization.
	2 dpf										3 dpf										4 dpf										5 dpf										10 dpf
	miRNA-5p					miRNA-3p					miRNA-5p					miRNA-3p					miRNA-5p					miRNA-3p					miRNA-5p					miRNA-3p					miRNA-5p					miRNA-3p
	pre-mir ID	sequence	loci match	raw read count	weight count	pre-mir ID	sequence	loci match	raw read count	weight count	pre-mir ID	sequence	loci match	raw read count	weight count	pre-mir ID	sequence	loci match	raw read count	weight count	pre-mir ID	sequence	loci match	raw count	weight count	pre-mir ID	sequence	loci match	raw read count	weight count	pre-mir ID	sequence	loci match	raw count	weight count	pre-mir ID	sequence	loci match	raw read count	weight count	pre-mir ID	sequence	loci match	raw count	weight count	pre-mir ID	sequence	loci match	raw read count
	mir-129-2					mir-129-2					mir-129-2					mir-129-2					mir-129-2					mir-129-2					mir-129-2					mir-129-2					mir-129-2					mir-129-2
		CTTTTTGCGGTCTGGGCTTGC	4	123	30.75	Total			0	0		CTTTTTGCGGTCTGGGCTTGC	4	427	106.75		AAGCCCTTACCCCAAAAAGCAT	3	20	6.66667		CTTTTTGCGGTCTGGGCTTGC	4	504	126		AAGCCCTTACCCCAAAAAGCAT	3	46	15.3333		CTTTTTGCGGTCTGGGCTTGC	4	2173	543.25		AAGCCCTTACCCCAAAAAGCAT	3	374	124.667		CTTTTTGCGGTCTGGGCTTGC	4	540	135		AAGCCCTTACCCCAAAAAGCAT	3	209
		CTTTTTGCGGTCTGGGCTTG	4	1	0.25							CTTTTTGCGGTCTGGGCTTG	4	10	2.5		AAGCCCTTACCCCAAAAAGCATT	2	4	2		CTTTTTGCGGTCTGGGCTTG	4	5	1.25		AAGCCCTTACCCCAAAAAGCATT	2	7	3.5		CTTTTTGCGGTCTGGGCTTGCT	4	77	19.25		AAGCCCTTACCCCAAAAAGCATT	2	32	16		CTTTTTGCGGTCTGGGCTTGCT	4	22	5.5		AAGCCCTTACCCCAAAAAGCATT	2	16
		TTTTTGCGGTCTGGGCTTGC	4	1	0.25	mir-17a-2						TTTTTGCGGTCTGGGCTTGC	4	6	1.5		AGCCCTTACCCCAAAAAGCAT	3	2	0.666667		CTTTTTGCGGTCTGGGCTTGCT	4	5	1.25		AAGCCCTTACCCCAAAAAGCA	3	3	1		CTTTTTGCGGTCTGGGCTTG	4	42	10.5		AAGCCCTTACCCCAAAAAGCA	3	17	5.66667		CTTTTTGCGGTCTGGGCTTG	4	18	4.5		AAGCCCTTACCCCAAAAAGCA	3	9
		CTTTTTGCGGTCTGGGCTTGCT	4	1	0.25	Total			0	0		CTTTTTGCGGTCTGGGCTTGCT	4	6	1.5		AAGCCCTTACCCCAAAAAGCA	3	1	0.333333		TTTTTGCGGTCTGGGCTTGC	4	3	0.75		AGCCCTTACCCCAAAAAGCATT	2	3	1.5		TTTTTGCGGTCTGGGCTTGC	4	19	4.75		AGCCCTTACCCCAAAAAGCAT	3	10	3.33333		TTTTTGCGGTCTGGGCTTGC	4	3	0.75		AGCCCTTACCCCAAAAAGCATT	2	7
	Total			126	31.5							CTTTTTGCGGTCTGGGCTT	4	1	0.25	Total			27	9.66667		CTTTTTGCGGTCTGGGCTT	4	1	0.25		AAGCCCTTACCCCAAAAAGC	3	1	0.333333		CTTTTTGCGGTCTGGGCTT	4	7	1.75		AGCCCTTACCCCAAAAAGCATT	2	8	4		CTTTTTGCGGTCTGGGCTT	4	1	0.25		AAGCCCTTACCCCAAAAAGC	3	3
						mir-18a-2						TTTTTGCGGTCTGGGCTTGCTG	4	1	0.25						Total			518	129.5		GAAGCCCTTACCCCAAAAAGCA	3	1	0.333333		CTTTTTGCGGTCTGGGCT	4	4	1		AAGCCCTTACCCCAAAAAGC	3	7	2.33333		CTTTTTGCGGTCTGGGCTTGCTGT	4	1	0.25		AGCCCTTACCCCAAAAAGCAT	3	3
	mir-17a-2						ACTGCCCTAAGTGCTCCTTCTGGC	2	5	2.5	Total			451	112.75	mir-17a-2											CTTACCCCAAAAAGCATT	2	1	0.5		TTTTTGCGGTCTGGGCTTGCTG	4	4	1		GAAGCCCTTACCCCAAAAAGC	3	1	0.333333	Total			585	146.25	Total			247
		CAAAGTGCTTACAGTGCAGGTAG	2	43	21.5		CTGCCCTAAGTGCTCCTTCTGGC	2	2	1							CTGCAGTGGAGGCACTTACAGC	1	25	25	mir-17a-2					Total			62	22.5		TTTTTGCGGTCTGGGCTTGCT	4	1	0.25		GAAGCCCTTACCCCAAAAAGCA	3	1	0.333333
		CAAAGTGCTTACAGTGCAGGTA	2	26	13		ACTGCCCTAAGTGCTCCTTC	2	1	0.5	mir-17a-2						TGCAGTGGAGGCACTTACAGC	1	3	3		CAAAGTGCTTACAGTGCAGGTAG	2	915	457.5							TTTGCGGTCTGGGCTTGCT	4	1	0.25		GGAAGCCCTTACCCCAAAAAGCAT	3	1	0.333333	mir-17a-2					mir-17a-2
		CAAAGTGCTTACAGTGCAGGT	2	25	12.5		ACTGCCCTAAGTGCTCCTTCT	2	1	0.5		CAAAGTGCTTACAGTGCAGGTA	2	1210	605		TACTGCAGTGGAGGCACTTAC	1	1	1		CAAAGTGCTTACAGTGCAGGTA	2	758	379	mir-17a-2						CTTTTTGCGGTCTGGGCTTGCTG	4	1	0.25	Total			451	157		CAAAGTGCTTACAGTGCAGGTAG	2	587	293.5		CTGCAGTGGAGGCACTTACAGC	1	15
		CAAAGTGCTTACAGTGCAGGTAGT	2	14	7		ACTGCCCTAAGTGCTCCTTCTG	2	1	0.5		CAAAGTGCTTACAGTGCAGGTAG	2	907	453.5		CTGCAGTGGAGGCACTTAC	1	1	1		CAAAGTGCTTACAGTGCAGGT	2	502	251		CTGCAGTGGAGGCACTTACAGC	1	22	22		TTTTGCGGTCTGGGCTTGCTG	4	1	0.25							CAAAGTGCTTACAGTGCAGGTA	2	418	209		ACTGCAGTGGAGGCACTTACA	1	1
		CAAAGTGCTTACAGTGCAGG	2	2	1		ACTGCCCTAAGTGCTCCTTCTGG	2	1	0.5		CAAAGTGCTTACAGTGCAGGT	2	806	403		ACTGCAGTGGAGGCACTTACA	1	1	1		CAAAGTGCTTACAGTGCAGGTAGT	2	135	67.5		GTACTATGGAATACCTACTGCAGTGGAGGCACTTACAGC	1	7	7		CTTTTTGCGGTCTGGGCTTGCTGT	4	1	0.25	mir-17a-2						CAAAGTGCTTACAGTGCAGGT	2	186	93	Total			16
	Total			110	55	Total			11	5.5		CAAAGTGCTTACAGTGCAGGTAGT	2	200	100		CTGCAGTGGAGGCACTTACA	1	1	1		CAAAGTGCTTACAGTGCAGG	2	35	17.5		CTGCAGTGGAGGCACTTACA	1	2	2	Total			2331	582.75		CTGCAGTGGAGGCACTTACAGC	1	22	22		CAAAGTGCTTACAGTGCAGGTAGT	2	100	50
												CAAAGTGCTTACAGTGCAGG	2	67	33.5	Total			32	32		CCAAAGTGCTTACAGTGCAGGT	2	6	3		CCTACTGCAGTGGAGGCACTTA	1	1	1							CCTACTGCAGTGGAGGCAC	1	1	1		CAAAGTGCTTACAGTGCAGG	2	15	7.5	mir-18a-2
	mir-18a-2					mir-19a-2						AAAGTGCTTACAGTGCAGGTA	3	14	4.66667							AAAGTGCTTACAGTGCAGGT	3	5	1.66667		CCTACTGCAGTGGAGGCACTTACAG	1	1	1	mir-17a-2						CCTACTGCAGTGGAGGCACTTAC	1	1	1		CCAAAGTGCTTACAGTGCAGGT	2	7	3.5		ACTGCCCTAAGTGCTCCTTCTGGC	2	7
		TAAGGTGCATCTAGTGCAGATA	2	3	1.5		TGTGCAAATCTATGCAAAACT	2	1	0.5		CCAAAGTGCTTACAGTGCAGGT	2	13	6.5	mir-18a-2						AAAGTGCTTACAGTGCAGGTAGT	3	4	1.33333		CTACTGCAGTGGAGGCACTTACAG	1	1	1		CAAAGTGCTTACAGTGCAGGTA	2	1139	569.5		ACTGCAGTGGAGGCACTTAC	1	1	1		AAAGTGCTTACAGTGCAGGTA	3	6	2		ACTGCCCTAAGTGCTCCTTCT	2	6
		TAAGGTGCATCTAGTGCAGATAG	2	1	0.5		TGTGCAAATCTATGCAAAACTGA	2	1	0.5		AAAGTGCTTACAGTGCAGGTAG	3	12	4		ACTGCCCTAAGTGCTCCTTCTG	2	72	36		AAAGTGCTTACAGTGCAGGTAG	3	3	1		TACCTACTGCAGTGGAGGCACTTACAGC	1	1	1		CAAAGTGCTTACAGTGCAGGTAG	2	915	457.5		CTGCAGTGGAGGCACTTACAG	1	1	1		AAAGTGCTTACAGTGCAGGTAG	3	4	1.33333		ACTGCCCTAAGTGCTCCTTCTG	2	6
	Total			4	2	Total			2	1		AAAGTGCTTACAGTGCAGGTAGT	3	5	1.66667		ACTGCCCTAAGTGCTCCTTCT	2	26	13		CCAAAGTGCTTACAGTGCAGGTA	2	2	1		CTGCAGTGGAGGCACTTACAGCA	1	1	1		CAAAGTGCTTACAGTGCAGGT	2	801	400.5		TGCAGTGGAGGCACTTACAGC	1	1	1		CAAAGTGCTTACAGTGC	2	1	0.5		ACTGCCCTAAGTGCTCCTTCTGG	2	6
												CAAAGTGCTTACAGTGCAG	2	3	1.5		ACTGCCCTAAGTGCTCCTTCTGG	2	20	10		AAAGTGCTTACAGTGCAGGTA	3	2	0.666667	Total			36	36		CAAAGTGCTTACAGTGCAGGTAGT	2	201	100.5		ACTGCAGTGGAGGCACTTACAGCA	1	1	1		GTGCTTACAGTGCAGGTA	3	1	0.333333		ACTGCCCTAAGTGCTCC	2	2
	mir-19a-2					mir-20a						AAAGTGCTTACAGTGCAGGT	3	3	1		TACTGCCCTAAGTGCTCCTTCT	2	16	8		CCAAAGTGCTTACAGT	2	1	0.5							CAAAGTGCTTACAGTGCAGG	2	47	23.5	Total			28	28		GCTTACAGTGCAGGTAG	3	1	0.333333		GATAGTGAAATAGACTAGCACCTACTGCCCTAAGTGCT	1	1
		GCTAGTTTTGCATAGTTGCACT	1	10	10		ACTGCAATGTAAGCACTTGAA	1	1	1		CCAAAGTGCTTACAGTGCAGGTA	2	3	1.5		ACTGCCCTAAGTGCTCCTTCTGGC	2	8	4		CAAAGTGCTTACAGTGC	2	1	0.5	mir-18a-2						AAAGTGCTTACAGTGCAGGTA	3	17	5.66667						Total			1326	661		CCTACTGCCCTAAGTGCTCCTTC	2	1
	Total			10	10		ACTGCAATGTAAGCACTTGAAGT	1	1	1		AAGTGCTTACAGTGCAGGT	3	2	0.666667		CTGCCCTAAGTGCTCCTTCTGGC	2	5	2.5		CAAAGTGCTTACAGTGCAG	2	1	0.5		ACTGCCCTAAGTGCTCCTTCTGG	2	31	15.5		CCAAAGTGCTTACAGTGCAGGT	2	10	5	mir-18a-2											GAAATAGACTAGCACCTACTGCCCTAAGTGCTCCTTCTGGC	1	1
						Total			2	2		CCAAAGTGCTTACAGTGCAGG	2	1	0.5		CCTACTGCCCTAAGTGCTCCTTCT	2	2	1		GTGCTTACAGTGCAGGTA	3	1	0.333333		ACTGCCCTAAGTGCTCCTTCT	2	15	7.5		AAAGTGCTTACAGTGCAGGT	3	6	2		ACTGCCCTAAGTGCTCCTTCT	2	24	12	mir-18a-2						ATAGACTAGCACCTACTGCCCTAAGTGCTCCTTCTGGC	1	1
	mir-20a											GTGCTTACAGTGCAGGTAG	3	1	0.333333		CTGCCCTAAGTGCTCCTTCTG	2	2	1	Total			2371	1183		TACTGCCCTAAGTGCTCCTTCT	2	10	5		AAAGTGCTTACAGTGCAGGTAG	3	6	2		ACTGCCCTAAGTGCTCCTTCTG	2	24	12		TAAGGTGCATCTAGTGCAGATA	2	51	25.5	Total			31
		TAAAGTGCTTATAGTGCAGGTAG	1	42	42	mir-19b-2						TGCTTACAGTGCAGGTAGT	3	1	0.333333		TACTGCCCTAAGTGCTCCTTCTGG	2	2	1							ACTGCCCTAAGTGCTCCTTCTGGC	2	10	5		CAAAGTGCTTACAGTGC	2	3	1.5		ACTGCCCTAAGTGCTCCTTCTGG	2	15	7.5		TAAGGTGCATCTAGTGCAGAT	2	14	7
		TAAAGTGCTTATAGTGCAGG	1	1	1		TGTGCAAATCCATGCAAAACTGA	2	10	5	Total			3248	1617.67		CCTACTGCCCTAAGTGCTCCTTC	2	1	0.5	mir-18a-2						ACTGCCCTAAGTGCTCCTTCTG	2	6	3		CAAAGTGCTTACAGTGCAGGTAGTA	1	3	3		ACTGCCCTAAGTGCTCCTTCTGGC	2	8	4		TAAGGTGCATCTAGTGCAGATAG	2	14	7	mir-19a-2
		TAAAGTGCTTATAGTGCAGGT	1	1	1		TGTGCAAATCCATGCAAAACT	2	3	1.5							ACTGCCCTAAGTGCTCCTTC	2	1	0.5		TAAGGTGCATCTAGTGCAGATA	2	123	61.5		CTGCCCTAAGTGCTCCTTCTGGC	2	4	2		CCAAAGTGCTTACAGTGCAGGTA	2	2	1		TACTGCCCTAAGTGCTCCTTCT	2	3	1.5		TAAGGTGCATCTAGTGCAGA	2	8	4		TGTGCAAATCTATGCAAAACTGA	2	85
		TAAAGTGCTTATAGTGCAGGTA	1	1	1		TGTGCAAATCCATGCAAAACTG	2	3	1.5	mir-18a-2						TACTGCCCTAAGTGCTCCTTCTG	2	1	0.5		TAAGGTGCATCTAGTGCAGAT	2	42	21		ACTGCCCTAAGTGCTCCTTC	2	2	1		AAGTGCTTACAGTGCAGGTAG	3	2	0.666667		CTGCCCTAAGTGCTCCTTCTGGC	2	3	1.5		TAAGGTGCATCTAGTGCAGATAGT	2	2	1		TGTGCAAATCTATGCAAAACT	2	70
	Total			45	45		CTGTGCAAATCCATGCAAAACTG	2	1	0.5		TAAGGTGCATCTAGTGCAGATA	2	307	153.5		CTGCCCTAAGTGCTCCTTCTGG	2	1	0.5		TAAGGTGCATCTAGTGCAGATAG	2	38	19		CCTACTGCCCTAAGTGCTCCTTCT	2	2	1		AAAGTGCTTACAGTGCAGGTAGT	3	2	0.666667		TACTGCCCTAAGTGCTCCTTC	2	1	0.5		CTAAGGTGCATCTAGTGCAGA	2	1	0.5		TTGTGCAAATCTATGCAAAACT	2	67
						Total			17	8.5		TAAGGTGCATCTAGTGCAGATAG	2	224	112	Total			157	78.5		TAAGGTGCATCTAGTGCAGA	2	21	10.5		CTGCCCTAAGTGCTCCTTCTGG	2	2	1		CAAAGTGCTTACAGTG	2	1	0.5		CCTACTGCCCTAAGTGCTCCTTCT	2	1	0.5		CTAAGGTGCATCTAGTGCAGAT	2	1	0.5		TGTGCAAATCTATGCAAAACTG	2	15
	mir-19b-2											TAAGGTGCATCTAGTGCAGAT	2	87	43.5							TAAGGTGCATCTAGTGCAGATAGT	2	6	3		TACTGCCCTAAGTGCTCCTTC	2	1	0.5		CAAAGTGCTTACAGTGCA	2	1	0.5	Total			79	39.5		AGGTGCATCTAGTGCAGATAGT	2	1	0.5		TTGTGCAAATCTATGCAAAACTGA	2	8
	Total			0	0	mir-92a-2						TAAGGTGCATCTAGTGCAGA	2	50	25	mir-19a-2						CTAAGGTGCATCTAGTGCAGA	2	2	1		TGAAATAGACTAGCACCTACTGCCCTAAGTGCTCCTTCTGGC	1	1	1		CAAAGTGCTTACAGTGCAG	2	1	0.5							GATAGTGAAATAGACTAGCACCTACTGCCCTAAGTGCT	1	1	1		TGTGCAAATCTATGCAAAAC	2	3
							TATTGCACTTGTCCCGGCCTGT	2	4965	2482.5		TAAGGTGCATCTAGTGCAGATAGT	2	34	17		TGTGCAAATCTATGCAAAACTGA	2	226	113		CTAAGGTGCATCTAGTGCAGAT	2	2	1		GAAATAGACTAGCACCTACTGCCCTAAGTGCTCCTTCTGGC	1	1	1		CCAAAGTGCTTACAGTGCAGG	2	1	0.5	mir-19a-2					Total			93	47		TTGTGCAAATCTATGCAAAACTG	2	3
	mir-92a-2						TATTGCACTTGTCCCGGCCTG	2	29	14.5		AAGGTGCATCTAGTGCAGATA	2	4	2		TTGTGCAAATCTATGCAAAACT	2	95	47.5		TAAGGTGCATCTAGTGC	2	1	0.5		AAATAGACTAGCACCTACTGCCCTAAGTGCTCCTTCTGGC	1	1	1		GCCAAAGTGCTTACAGTGCAGGT	2	1	0.5		TGTGCAAATCTATGCAAAACTGA	2	1024	512							TGTGCAAATCTATGCAAAACTGAT	2	3
		AGGTGGGGATCGGTAGCAATGCT	1	171	171		TATTGCACTTGTCCCGGCCT	2	20	10		CTAAGGTGCATCTAGTGCAGAT	2	3	1.5		TGTGCAAATCTATGCAAAACTG	2	90	45		CTAAGGTGCATCTAGTGCAGATA	2	1	0.5		AGACTAGCACCTACTGCCCTAAGTGCTCCTTCTGGC	2	1	0.5		CTTACAGTGCAGGTAG	3	1	0.333333		TGTGCAAATCTATGCAAAACTG	2	272	136	mir-19a-2						CAAATCTATGCAAAACT	2	1
		AGGTGGGGATCGGTAGCAATGC	1	61	61		ATTGCACTTGTCCCGGCCTGT	2	13	6.5		CTAAGGTGCATCTAGTGCAGA	2	2	1		TGTGCAAATCTATGCAAAACT	2	41	20.5	Total			236	118	Total			87	45	Total			3160	1575.83		TTGTGCAAATCTATGCAAAACT	2	208	104		GCTAGTTTTGCATAGTTGCACT	1	173	173		GTGCAAATCTATGCAAAACTGA	2	1
		AGGTGGGGATCGGTAGCAATG	1	4	4		TATTGCACTTGTCCCGGCC	2	2	1		CTAAGGTGCATCTAGTGCAGATA	2	2	1		TTGTGCAAATCTATGCAAAACTGA	2	23	11.5																	TGTGCAAATCTATGCAAAACT	2	191	95.5		GCTAGTTTTGCATAGTTGCAC	1	3	3		TGTGCAAATCTATGCAAAACTGATG	2	1
		GGTGGGGATCGGTAGCAATGCT	1	2	2		ACTTGTCCCGGCCTGT	2	2	1		TAAGGTGCATCTAGTGC	2	1	0.5		TTGTGCAAATCTATGCAAAACTG	2	17	8.5	mir-19a-2					mir-19a-2					mir-18a-2						TTGTGCAAATCTATGCAAAACTGA	2	69	34.5		GCTAGTTTTGCATAGTTGCACTA	1	3	3	Total			257
		GGGGATCGGTAGCAATGCT	1	1	1		TTGCACTTGTCCCGGCCTGT	2	1	0.5		TAAGGTGCATCTAGTGCA	2	1	0.5		TGTGCAAATCTATGCAAAAC	2	3	1.5		GCTAGTTTTGCATAGTTGCACT	1	313	313		TTGTGCAAATCTATGCAAAACT	2	67	33.5		TAAGGTGCATCTAGTGCAGATA	2	578	289		TTGTGCAAATCTATGCAAAACTG	2	26	13		GCTAGTTTTGCATAGTTGCACTAC	1	2	2
		AGGTGGGGATCGGTAGCAATGCTG	1	1	1	Total			5032	2516		TAAGGTGCATCTAGTGCAG	2	1	0.5		TGTGCAAATCTATGCAAAACTGAT	2	2	1		GCTAGTTTTGCATAGTTGCACTA	1	9	9		TGTGCAAATCTATGCAAAACTGA	2	58	29		TAAGGTGCATCTAGTGCAGAT	2	280	140		GTGCAAATCTATGCAAAACTGA	2	23	11.5		AGTTTTGCATAGTTGCACTACAAGAATATATGAGTT	1	1	1	mir-20a
	Total			240	240							CTAAGGTGCATCTAGTGCAGATAG	2	1	0.5		GTGCAAATCTATGCAAAACTG	2	1	0.5		GCTAGTTTTGCATAGTTGCACTAC	1	5	5		TGTGCAAATCTATGCAAAACT	2	42	21		TAAGGTGCATCTAGTGCAGATAG	2	159	79.5		TGTGCAAATCTATGCAAAAC	2	17	8.5	Total			182	182		ACTGCAATGTAAGCACTTGAAG	1	36
						mir-9-5						AAGGTGCATCTAGTGCAGATAG	2	1	0.5		GTGCAAATCTATGCAAAACTGA	2	1	0.5		GCTAGTTTTGCATAGTTGCA	1	1	1		TGTGCAAATCTATGCAAAACTG	2	4	2		TAAGGTGCATCTAGTGCAGA	2	135	67.5		TGTGCAAATCTATGCAAAACTGAT	2	9	4.5							ACTGCAATGTAAGCACTTGAAGT	1	30
	mir-9-5					Total			0	0	Total			718	359		AAATCTATGCAAAACTGA	2	1	0.5	Total			328	328		TTGTGCAAATCTATGCAAAACTGA	2	4	2		TAAGGTGCATCTAGTGCAGATAGT	2	59	29.5		TGCAAATCTATGCAAAACTGA	2	3	1.5	mir-20a						CTGCAATGTAAGCACTTGAAGT	1	28
		TTTCGGTTATCTAGCTTTATGA	5	1	0.2											Total			500	250							TGTGCAAATCTATGCAAAAC	2	1	0.5		TAAGGTGCATCTAGTGCAG	2	4	2		GTGCAAATCTATGCAAAACTG	2	2	1		TAAAGTGCTTATAGTGCAGGTAG	1	606	606		TACTGCAATGTAAGCACTTGAAGT	1	5
	Total			1	0.2	mir-190a-1					mir-19a-2										mir-20a						TTGTGCAAATCTATGCAAAACTG	2	1	0.5		CTAAGGTGCATCTAGTGCAGA	2	3	1.5		GTGCAAATCTATGCAAAAC	2	1	0.5		TAAAGTGCTTATAGTGCAGGTAGT	1	80	80		TACTGCAATGTAAGCACTTGA	1	2
						Total			0	0		GCTAGTTTTGCATAGTTGCACT	1	402	402	mir-20a						TAAAGTGCTTATAGTGCAGGTAG	1	1309	1309		AGAATATATGAGTTGTGCAAATCTATGCAAAACTGA	1	1	1		AGGTGCATCTAGTGCAGAT	2	3	1.5		GTGCAAATCTATGCAAAACT	2	1	0.5		TAAAGTGCTTATAGTGCAGGTA	1	48	48		TACTGCAATGTAAGCACTTGAA	1	2
	mir-190a-1											GCTAGTTTTGCATAGTTGCACTA	1	54	54		ACTGCAATGTAAGCACTTGAAGT	1	100	100		TAAAGTGCTTATAGTGCAGGTA	1	86	86		GTGCAAATCTATGCAAAACTGA	2	1	0.5		CTAAGGTGCATCTAGTGCAGATA	2	3	1.5		CAAATCTATGCAAAACTGA	2	1	0.5		TAAAGTGCTTATAGTGCAGGT	1	16	16		ACTGCAATGTAAGCACTTGAA	1	2
		TGATATGTTTGATATATTAGGTTG	2	5	2.5	mir-184-1						GCTAGTTTTGCATAGTTGCAC	1	22	22		CTGCAATGTAAGCACTTGAAGT	1	99	99		TAAAGTGCTTATAGTGCAGGTAGT	1	70	70		TTGTGCAAATCTATGCAAAACTGAT	2	1	0.5		CTAAGGTGCATCTAGTGCAGAT	2	2	1	Total			1847	923.5		TAAAGTGCTTATAGTGCAGGTAGTGTTTTGCACAATC	1	1	1		CAATCTACTGCAATGTAAGCACTTGAAGT	1	2
		TGATATGTTTGATATATTAGGTTGT	2	2	1		TGGACGGAGAACTGATAAGGGC	1	4696	4696		TAGTTTTGCATAGTTGCACT	1	3	3		ACTGCAATGTAAGCACTTGAAG	1	78	78		TAAAGTGCTTATAGTGCAGGT	1	35	35		TGTGCAAATCTATGCAAAACTGAT	2	1	0.5		AAGGTGCATCTAGTGCAGAT	2	2	1						Total			751	751		ACTGCAATGTAAGCACTTGA	1	1
	Total			7	3.5		TGGACGGAGAACTGATAAGGG	2	1733	866.5		GCTAGTTTTGCATAGTTGCACTAC	1	2	2		ACTGCAATGTAAGCACTTGAA	1	8	8		TAAAGTGCTTATAGTGCAGG	1	2	2	Total			181	91		AAGGTGCATCTAGTGCAGATA	2	2	1	mir-20a											CTGCAATGTAAGCACTTGAAG	1	1
							TGGACGGAGAACTGATAAGG	2	423	211.5		TAGTTTTGCATAGTTGCAC	1	1	1		CTGCAATGTAAGCACTTGAAG	1	8	8	Total			1502	1502							AAGGTGCATCTAGTGCAGATAG	2	1	0.5		ACTGCAATGTAAGCACTTGAAG	1	120	120	mir-19b-2					Total			109
	mir-184-1						TTGGACGGAGAACTGATAAGGGC	1	155	155		AGTTTTGCATAGTTGCACT	1	1	1		TACTGCAATGTAAGCACTTGAAGT	1	7	7						mir-20a						TAAGGTGCATCTAGTGCAGATAGTG	2	1	0.5		ACTGCAATGTAAGCACTTGAAGT	1	97	97		AGTTTTGCTGGTTTGCATTCAGC	1	6	6
		CCTTATCACTTTTCCAGCCCAGC	2	11	5.5		TTGGACGGAGAACTGATAAGG	2	126	63		TAGTTTTGCATAGTTGCACTA	1	1	1		ACTGCAATGTAAGCACTTGA	1	2	2	mir-19b-2						CTGCAATGTAAGCACTTGAAGT	1	102	102	Total			1232	616		CTGCAATGTAAGCACTTGAAGT	1	87	87	Total			6	6	mir-19b-2
		TTATCACTTTTCCAGCCCAGC	2	1	0.5		TTGGACGGAGAACTGATAAGGG	2	107	53.5		AGTTTTGCATAGTTGCACTA	1	1	1		TACTGCAATGTAAGCACTTGAA	1	2	2		AGTTTTGCTGGTTTGCATTCAGC	1	2	2		ACTGCAATGTAAGCACTTGAAGT	1	87	87							ACTGCAATGTAAGCACTTGAA	1	18	18							TGTGCAAATCCATGCAAAACTGA	2	202
	Total			12	6		TGGACGGAGAACTGATAAGGGCA	1	62	62	Total			487	487		CTACTGCAATGTAAGCACTTGA	1	1	1		AGTTTTGCTGGTTTGCATTC	1	1	1		ACTGCAATGTAAGCACTTGAAG	1	66	66	mir-19a-2						ACTGCAATGTAAGCACTTGA	1	8	8	mir-92a-2						TGTGCAAATCCATGCAAAACT	2	155
							TGGACGGAGAACTGATAAGGGCAT	1	27	27							TACTGCAATGTAAGCACTTGA	1	1	1	Total			3	3		ACTGCAATGTAAGCACTTGAA	1	6	6		GCTAGTTTTGCATAGTTGCACT	1	548	548		CTACTGCAATGTAAGCACTTGA	1	6	6		AGGTGGGGATCGGTAGCAATGCT	1	25	25		TGTGCAAATCCATGCAAAACTG	2	73
	mir-147						TGGACGGAGAACTGATAAG	2	3	1.5	mir-20a						TACTGCAATGTAAGCACTTGAAG	1	1	1							CTACTGCAATGTAAGCACTTGA	1	4	4		GCTAGTTTTGCATAGTTGCACTA	1	75	75		CTGCAATGTAAGCACTTGAAG	1	5	5		AGGTGGGGATCGGTAGCAATGC	1	2	2		CTGTGCAAATCCATGCAAAACT	2	22
		ACAGAATCGTTTCTGCACAAACT	1	1	1		TTGGACGGAGAACTGATAAGGGCA	1	2	2		TAAAGTGCTTATAGTGCAGGTAG	1	3540	3540		TGCAATGTAAGCACTTGAAGT	1	1	1	mir-92a-2						TACTGCAATGTAAGCACTTGA	1	3	3		GCTAGTTTTGCATAGTTGCAC	1	34	34		TACTGCAATGTAAGCACTTGAA	1	3	3	Total			27	27		AAATCCATGCAAAACT	2	2
	Total			1	1		TGGACGGAGAACTGAT	2	1	0.5		TAAAGTGCTTATAGTGCAGGTA	1	322	322	Total			308	308		AGGTGGGGATCGGTAGCAATGCT	1	149	149		TACTGCAATGTAAGCACTTGAA	1	3	3		TAGTTTTGCATAGTTGCACT	1	3	3		TACTGCAATGTAAGCACTTGAAGT	1	3	3							TGTGCAAATCCATGCAAAAC	2	1
							TTGGACGGAGAACTGATAAG	2	1	0.5		TAAAGTGCTTATAGTGCAGGTAGT	1	281	281							AGGTGGGGATCGGTAGCAATGC	1	37	37		CTGCAATGTAAGCACTTGAAG	1	2	2		GCTAGTTTTGCATAGTTGCACTAC	1	3	3		TACTGCAATGTAAGCACTTGA	1	2	2	mir-9-5						GCTGTGCAAATCCATGCAAAACT	2	1
	mir-9-4						GGACGGAGAACTGATAAGGGC	1	1	1		TAAAGTGCTTATAGTGCAGGT	1	229	229	mir-19b-2						AGGTGGGGATCGGTAGCAAT	1	1	1		TGTTTTGCACAATCTACTGCAATGTAAGCACT	1	1	1		CTAGTTTTGCATAGTTGCACT	1	1	1		ACAATCTACTGCAATGTAAGCACT	1	1	1	Total			0	0		GTGCAAATCCATGCAAAACT	2	1
		CTTTGGTTATCTAGCTGTATGA	7	457	65.2857		GACGGAGAACTGATAAGGGCA	1	1	1		AAAGTGCTTATAGTGCAGGTAG	1	12	12		TGTGCAAATCCATGCAAAACTGA	2	443	221.5		AGGTGGGGATCGGTAGCAATG	1	1	1		ACTGCAATGTAAGCACTTGA	1	1	1		AGTTTTGCATAGTTGCACT	1	1	1		ATCTACTGCAATGTAAGCACTTGAAG	1	1	1							CTGTGCAAATCCATGCAAAACTGA	2	1
		TCTTTGGTTATCTAGCTGTATG	7	312	44.5714	Total			7338	6141		TAAAGTGCTTATAGTGCAGG	1	8	8		TGTGCAAATCCATGCAAAACTG	2	334	167		GGTGGGGATCGGTAGCAATG	1	1	1		TACTGCAATGTAAGCACTTGAAG	1	1	1		TAGTTTTGCATAGTTGCACTA	1	1	1		TACTGCAATGTAAGCACTTGAAG	1	1	1	mir-190a-1						CAAATCCATGCAAAACTGA	2	1
		TCTTTGGTTATCTAGCTGTATGA	7	204	29.1429							AAAGTGCTTATAGTGCAGGTA	1	5	5		TGTGCAAATCCATGCAAAACT	2	122	61		AGGTGGGGATCGGTAGCAATGCTG	1	1	1		TACTGCAATGTAAGCACTTGAAGT	1	1	1	Total			666	666		TGCAATGTAAGCACTTGAAGT	1	1	1		TGATATGTTTGATATATTAGGTTG	2	22	11	Total			459
		TCTTTGGTTATCTAGCTGTAT	7	85	12.1429	mir-147						TAAAGTGCTTATAGTGCAGGTAGTGT	1	3	3		TGTGCAAATCCATGCAAAAC	2	10	5		TAGCAATGCTGTGTTCC	1	1	1		TGCAATGTAAGCACTTGAAGT	1	1	1							ACTGCAATGTAAGCACTTGAAGTA	1	1	1		TGATATGTTTGATATATTAGGTT	2	17	8.5
		TCTTTGGTTATCTAGCTGTA	7	24	3.42857	Total			0	0		TAAAGTGCTTATAGTGC	1	1	1		CTGTGCAAATCCATGCAAAACT	2	4	2	Total			191	191		CAATGTAAGCACTTGAAGT	1	1	1	mir-20a						CTGCAATGTAAGCACTTGAAGTA	1	1	1		TGATATGTTTGATATATTAGGT	2	6	3	mir-92a-2
		CTTTGGTTATCTAGCTGTATG	7	4	0.571429							AAGTGCTTATAGTGCAGGTAG	1	1	1		GTGCAAATCCATGCAAAACTGA	2	3	1.5							CTGCAATGTAAGCACTTGAAGTA	1	1	1		TAAAGTGCTTATAGTGCAGGTAG	1	3727	3727	Total			355	355		TGATATGTTTGATATATTAGGTTGT	2	3	1.5		TATTGCACTTGTCCCGGCCTGT	2	1021
		CTTTGGTTATCTAGCTGTAT	7	2	0.285714	mir-9-4						AAAGTGCTTATAGTGCAGGTAGT	1	1	1		GTGCAAATCCATGCAAAACTG	2	2	1	mir-9-5					Total			280	280		TAAAGTGCTTATAGTGCAGGTA	1	430	430							TGATATGTTTGATATATTAGG	2	1	0.5		TATTGCACTTGTCCCGGCCT	2	17
		TCTTTGGTTATCTAGCTGT	7	1	0.142857		ATAAAGCTAGATAACCGAAAGT	5	34	6.8		TGCTTATAGTGCAGGTAGT	1	1	1		GTGCAAATCCATGCAAAACT	2	1	0.5		TTCGGTTATCTAGCTTTATGA	5	2	0.4							TAAAGTGCTTATAGTGCAGGTAGT	1	282	282	mir-19b-2						ATGTTTGATATATTAGGTT	2	1	0.5		TATTGCACTTGTCCCGGCCTG	2	13
	Total			1089	155.571		ATAAAGCTAGATAACCGAAAG	5	2	0.4	Total			4404	4404	Total			919	459.5	Total			2	0.4	mir-19b-2						TAAAGTGCTTATAGTGCAGGT	1	261	261		TGTGCAAATCCATGCAAAACTGA	2	1399	699.5	Total			50	25		TATTGCACTTGTCCCGGCC	2	2
							TAAAGCTAGATAACCGAAAGTA	5	2	0.4																	TGTGCAAATCCATGCAAAACTGA	2	222	111		AAAGTGCTTATAGTGCAGGTAG	1	16	16		TGTGCAAATCCATGCAAAACTG	2	780	390							GTGTTCCTCCAGGTATTGCACTTGTCCCGGCCTGT	1	2
	mir-204-2					Total			38	7.6	mir-19b-2					mir-92a-2					mir-190a-1						TGTGCAAATCCATGCAAAACT	2	117	58.5		TAAAGTGCTTATAGTGCAGG	1	14	14		TGTGCAAATCCATGCAAAACT	2	502	251	mir-184-1						ATTGCACTTGTCCCGGCCTGT	2	2
		TTCCCTTTGTCATCCTATGCCT	3	87	29							AGTTTTGCTGGTTTGCATTCAGC	1	15	15		TATTGCACTTGTCCCGGCCTGT	2	172549	86274.5		TGATATGTTTGATATATTAGGTTG	2	23	11.5		TGTGCAAATCCATGCAAAACTG	2	27	13.5		TAAAGTGCTTATAGTGC	1	4	4		TGTGCAAATCCATGCAAAAC	2	32	16		CCTTATCACTTTTCCAGCCCAGC	2	14	7		TATTGCACTTGTCCCGGCCTGTG	1	2
		TTTCCCTTTGTCATCCTATGCCT	1	11	11	mir-204-2						AGTTTTGCTGGTTTGCATTC	1	1	1		ATTGCACTTGTCCCGGCCTGT	2	2600	1300		TGATATGTTTGATATATTAGGTTGT	2	19	9.5		CTGTGCAAATCCATGCAAAACT	2	7	3.5		AAAGTGCTTATAGTGCAGGT	1	4	4		GTGCAAATCCATGCAAAACTG	2	14	7		TTATCACTTTTCCAGCCCAGC	2	3	1.5		GCACTTGTCCCGGCCTGT	2	1
		TTCCCTTTGTCATCCTATGCC	3	1	0.333333		GCAGGGACAGCAAAGGGGAGC	1	2	2		TTTTGCTGGTTTGCATTCAGC	1	1	1		TATTGCACTTGTCCCGGCCTG	2	2117	1058.5		TGATATGTTTGATATATTAGGTT	2	18	9		TGTGCAAATCCATGCAAAAC	2	6	3		AAAGTGCTTATAGTGCAGGTA	1	1	1		GTGCAAATCCATGCAAAACTGA	2	14	7	Total			17	8.5		TATTGCACTTGTCCCGGCCTGTGT	1	1
	Total			99	40.3333		GCAGGGACAGCAAAGGGGAGCT	1	2	2	Total			17	17		TATTGCACTTGTCCCGGCCT	2	1034	517		TGATATGTTTGATATATTAGGT	2	1	0.5		AATCCATGCAAAACTGA	2	1	0.5		AAGTGCTTATAGTGCAGGTAG	1	1	1		CTGTGCAAATCCATGCAAAACT	2	7	3.5						Total			1061
							CAGGGACAGCAAAGGGGAGC	1	1	1							TATTGCACTTGTCCCGGCC	2	150	75		TGATATGTTTGATATATTAGGTTGTT	2	1	0.5	Total			380	190		TAAAGTGCTTATAGTGCAGGTAGTGT	1	1	1		GTGCAAATCCATGCAAAACT	2	5	2.5	mir-147
	mir-21-1					Total			5	5	mir-92a-2						TATTGCACTTGTCCCGGCCTGTG	1	70	70	Total			62	31						Total			4741	4741		CTGTGCAAATCCATGCAAAACTGA	2	2	1		ACAGAATCGTTTCTGCACAAACT	1	13	13	mir-9-5
		TAGCTTATCAGACTGGTGTTGGC	2	2160	1080							AGGTGGGGATCGGTAGCAATGCT	1	445	445		ATTGCACTTGTCCCGGCCTG	2	41	20.5						mir-92a-2											TGCAAATCCATGCAAAACT	2	1	0.5		AACAGAATCGTTTCTGCACAAACT	1	5	5		ATACAGCTAGATAACCAAAGAC	2	1
		TAGCTTATCAGACTGGTGTTGG	2	1879	939.5	mir-21-1						AGGTGGGGATCGGTAGCAATGC	1	119	119		ACTTGTCCCGGCCTGT	2	35	17.5	mir-184-1						TATTGCACTTGTCCCGGCCTGT	2	17501	8750.5	mir-19b-2						CAAATCCATGCAAAACT	2	1	0.5	Total			18	18	Total			1
		TAGCTTATCAGACTGGTGTTG	2	112	56		CGACAACAGTCTGTAGGCTGT	1	188	188		AGGTGGGGATCGGTAGCAATG	1	6	6		TATTGCACTTGTCCCGGCCTGTGT	1	27	27		CCTTATCACTTTTCCAGCCCAGC	2	57	28.5		TATTGCACTTGTCCCGGCCT	2	453	226.5		AGTTTTGCTGGTTTGCATTCAGC	1	8	8		AAATCCATGCAAAACT	2	1	0.5
		TAGCTTATCAGACTGGTGTTGGCT	2	14	7		CGACAACAGTCTGTAGGC	1	4	4		GGTGGGGATCGGTAGCAATGCT	1	2	2		TATTGCACTTGTCCCGGC	2	23	11.5		TTATCACTTTTCCAGCCCAGC	2	6	3		TATTGCACTTGTCCCGGCCTG	2	158	79		TTTTGCTGGTTTGCATTCAGC	1	1	1	Total			2758	1379	mir-9-4					mir-190a-1
		TAGCTTATCAGACTGGTGTT	2	12	6		AAGATTGCAAGGCGACAACAGTCTGTAGGCT	1	2	2		GTGGGGATCGGTAGCAATGCT	1	2	2		ATTGCACTTGTCCCGGCCT	2	15	7.5		CTTATCACTTTTCCAGCCCAGC	2	4	2		TATTGCACTTGTCCCGGCC	2	62	31	Total			9	9							TCTTTGGTTATCTAGCTGTATGA	7	2412	344.571		ACTATATATCAAACATATTCCT	2	42
		TAGCTTATCAGACTGGTGT	2	7	3.5		GGCGACAACAGTCTGTAGGCTGT	1	2	2		AGGTGGGGATCGGTAGCAATGCTGT	1	2	2		TTGCACTTGTCCCGGCCTGT	2	4	2		TCCTTATCACTTTTCCAGCCCAGC	2	2	1		ATTGCACTTGTCCCGGCCTGT	2	49	24.5						mir-92a-2						TCTTTGGTTATCTAGCTGTATG	7	1334	190.571		CTATATATCAAACATATTCCT	2	10
		ATAGCTTATCAGACTGGTGTTGG	1	4	4		GACAACAGTCTGTAGGCTGT	1	2	2		AGGTGGGGATCGGTAGC	1	1	1		ATTGCACTTGTCCCGGCC	2	3	1.5		TTATCACTTTTCCAGCCCAGCT	2	1	0.5		TATTGCACTTGTCCCGGC	2	10	5	mir-92a-2						TATTGCACTTGTCCCGGCCTGT	2	45941	22970.5		CTTTGGTTATCTAGCTGTATGA	7	1118	159.714	Total			52
		ATAGCTTATCAGACTGGTGTTGGC	1	3	3		CGACAACAGTCTGTAGGCT	1	1	1		AGGTGGGGATCGGTAGCA	1	1	1		TGCACTTGTCCCGGCCTGT	2	3	1.5	Total			70	35		ACTTGTCCCGGCCTGT	2	10	5		AGGTGGGGATCGGTAGCAATGCT	1	138	138		ATTGCACTTGTCCCGGCCTGT	2	644	322		TCTTTGGTTATCTAGCTGTAT	7	974	139.143
		AGCTTATCAGACTGGTGTTGG	2	2	1		CGACAACAGTCTGTAGGCTG	1	1	1		GTGGGGATCGGTAGCAATGC	1	1	1		GCACTTGTCCCGGCCTGT	2	3	1.5							GCACTTGTCCCGGCCTGT	2	4	2		AGGTGGGGATCGGTAGCAATGC	1	19	19		TATTGCACTTGTCCCGGCCTG	2	570	285		TCTTTGGTTATCTAGCTGTA	7	255	36.4286	mir-184-1
		AGCTTATCAGACTGGTGTTGGC	2	2	1		TGTTAAGATTGCAAGGCGACAACAGTCTGTAGGCTGT	1	1	1		GGATCGGTAGCAATGCT	1	1	1		TATTGCACTTGTCCCGG	2	1	0.5	mir-147						TATTGCACTTGTCCCGGCCTGTG	1	3	3		AGGTGGGGATCGGTAGCAA	1	1	1		TATTGCACTTGTCCCGGCCT	2	224	112		CTTTGGTTATCTAGCTGTATG	7	115	16.4286		TGGACGGAGAACTGATAAGGGC	1	1337
		CTTATCAGACTGGTGTTGG	2	1	0.5	Total			201	201		GTGGGGATCGGTAGCAATGCTGT	1	1	1		CAGGTATTGCACTTGTCCCGGCCTGT	1	1	1		ACAGAATCGTTTCTGCACAAACT	1	47	47		TATTGCACTTGTCCCGGCCTGTGT	1	3	3		AGGTGGGGATCGGTAGCAATG	1	1	1		TATTGCACTTGTCCCGGCC	2	72	36		TCTTTGGTTATCTAGCTGT	7	14	2		TGGACGGAGAACTGATAAGGG	2	920
		CTTATCAGACTGGTGTTGGC	2	1	0.5						Total			581	581		ATTGCACTTGTCCCGGCCTGTG	1	1	1		AACAGAATCGTTTCTGCACAAACT	1	6	6		TATTGCACTTGTCCCGG	2	2	1		GGTGGGGATCGGTAGCAATGC	1	1	1		TATTGCACTTGTCCCGGCCTGTG	1	48	48		CTTTGGTTATCTAGCTGTA	7	10	1.42857		TGGACGGAGAACTGATAAGG	2	248
	Total			4197	2102	mir-194a										Total			178677	89388	Total			53	53		CACTTGTCCCGGCCTGT	2	2	1		GTGGGGATCGGTAGCAATGCT	1	1	1		TATTGCACTTGTCCCGGCCTGTGT	1	21	21		CTTTGGTTATCTAGCTGTAT	7	9	1.28571		TGGACGGAGAACTGATAAGGGCA	1	91
							CCAGTGGAGGTGCTGTTACTTG	1	1	1	mir-9-5																CCTCCAGGTATTGCACTTGTCCCGGCCT	1	1	1	Total			161	161		ATTGCACTTGTCCCGGCCTG	2	8	4		TTTGGTTATCTAGCTGTATGA	7	2	0.285714		TTGGACGGAGAACTGATAAGGG	2	61
	mir-194a					Total			1	1		TTTCGGTTATCTAGCTTTATGA	5	10	2	mir-9-5					mir-9-4						ATTGCACTTGTCCCGGCCTG	2	1	0.5							TTGCACTTGTCCCGGCCTGT	2	8	4		TCTTTGGTTATCTAGCTGTATGAG	7	2	0.285714		TTGGACGGAGAACTGATAAGGGC	1	27
		TGTAACAGCAACTCCATG	1	2	2							TTTCGGTTATCTAGCTTTATG	5	1	0.2		TACAGCTAGATAACCAAAGAC	2	1	0.5		TCTTTGGTTATCTAGCTGTATGA	7	14634	2090.57		GTGTTCCTCCAGGTATTGCACTTGTCCCGGCCTGT	1	1	1	mir-9-5						TATTGCACTTGTCCCGGC	2	7	3.5		CTTTGGTTATCTAGCTGTATGAG	7	2	0.285714		TGGACGGAGAACTGATAAGGGCAT	1	19
	Total			2	2	mir-192						CTTTCGGTTATCTAGCTTTATGA	5	1	0.2		TACAGCTAGATAACCAAAGACA	2	1	0.5		TCTTTGGTTATCTAGCTGTATG	7	9412	1344.57		TGCACTTGTCCCGGCCTGT	2	1	0.5		TTTCGGTTATCTAGCTTTATGA	5	4	0.8		ACTTGTCCCGGCCTGT	2	5	2.5		GTCTTTGGTTATCTAGCTGTAT	3	1	0.333333		TTGGACGGAGAACTGATAAGG	2	17
							CCTGTCAGTTCTGTAGGCCACT	1	9	9	Total			12	2.4	Total			2	1		TCTTTGGTTATCTAGCTGTAT	7	3895	556.429	Total			18261	9134.5	Total			4	0.8		ATTGCACTTGTCCCGGCCT	2	2	1		TTTGGTTATCTAGCTGTATG	7	1	0.142857		TGGACGGAGAACTGATAAG	2	8
	mir-192						CTGTCAGTTCTGTAGGCCACTG	1	4	4												CTTTGGTTATCTAGCTGTATGA	7	3591	513												TGCACTTGTCCCGGCCTGT	2	2	1		TGGTTATCTAGCTGTATG	7	1	0.142857		TTGGACGGAGAACTGATAAGGGCA	1	2
		ATGACCTATGAATTGACAGCC	1	515	515		CCTGTCAGTTCTGTAGGCCACTG	1	1	1	mir-190a-1					mir-190a-1						TCTTTGGTTATCTAGCTGTA	7	3052	436	mir-9-5					mir-190a-1						ATTGCACTTGTCCCGGCCTGTG	1	2	2		TTGGTTATCTAGCTGTATGA	7	1	0.142857		ACGGAGAACTGATAAGGG	2	1
		ATGACCTATGAATTGACAGC	1	42	42	Total			14	14		TGATATGTTTGATATATTAGGTTG	2	125	62.5		ACTATATATCAAACATATTCCT	2	16	8		CTTTGGTTATCTAGCTGTATG	7	306	43.7143		ATACAGCTAGATAACCAAAGA	5	2	0.4		TGATATGTTTGATATATTAGGTTG	2	156	78		ATTGCACTTGTCCCGGC	2	1	0.5		TGGTTATCTAGCTGTATGA	7	1	0.142857	Total			2731
		ATGACCTATGAATTGACAGCCA	1	33	33							TGATATGTTTGATATATTAGGTTGT	2	105	52.5		CTATATATCAAACATATTCCT	2	9	4.5		TCTTTGGTTATCTAGCTGT	7	71	10.1429		TACAGCTAGATAACCAAAGA	5	1	0.2		TGATATGTTTGATATATTAGGTT	2	154	77		CACTTGTCCCGGCCTG	2	1	0.5		CTTTGGTTATCTAGCTGTATGAGT	7	1	0.142857
		ATGACCTATGAATTGACAG	1	1	1	mir-100-2						TGATATGTTTGATATATTAGGT	2	43	21.5		TATATATCAAACATATTCCT	2	1	0.5		CTTTGGTTATCTAGCTGTA	7	41	5.85714		ATACAGCTAGATAACCAAAGAC	2	1	0.5		TGATATGTTTGATATATTAGGTTGT	2	113	56.5		CAGGTATTGCACTTGTCCCGGCCTGT	1	1	1		TCTTTGGTTATCTAGCTGTATGAGTGAT	2	1	0.5	mir-147
		ATGACCTATGAATTGACAGCCAGTGATTTCCAGCCTCTGC	1	1	1	Total			0	0		TGATATGTTTGATATATTAGGTT	2	39	19.5	Total			26	13		CTTTGGTTATCTAGCTGTAT	7	22	3.14286		ATACAGCTAGATAACCAAAGACA	2	1	0.5		TGATATGTTTGATATATTAGGT	2	90	45		GCACTTGTCCCGGCCTGT	2	1	0.5	Total			6254	893.976		GTGTGCGGAAATGCTTCTGCT	1	1
	Total			592	592							TGATATGTTTGATATATTAGGTTGTT	2	16	8							TCTTTGGTTATCTAGC	7	17	2.42857	Total			5	1.6		TGATATGTTTGATATATTAGGTTGTT	2	13	6.5		CACTTGTCCCGGCCTGT	2	1	0.5						Total			1
						let-7a-3						TGATATGTTTGATATATTAGG	2	4	2	mir-184-1						TTTGGTTATCTAGCTGTATGA	7	8	1.14286							TGATATGTTTGATATATTAGG	2	12	6		ACTTGTCCCGGCCTGTGT	1	1	1	mir-204-2
	mir-100-2						CTGTACAGCCTCCTAGCTTTCC	1	1	1		TGATATGTTTGATATAT	2	1	0.5		TGGACGGAGAACTGATAAGGGC	1	33367	33367		CTTTGGTTATCTAGCTGTATGAG	7	5	0.714286	mir-190a-1						GATATGTTTGATATATTAGGTT	2	4	2	Total			47560	23816.5		TTCCCTTTGTCATCCTATGCCT	3	1405	468.333	mir-9-4
		AACCCGTAGATCCGAACTTGTG	2	94198	47099	Total			1	1		TGATATGTTTGATATATTAG	2	1	0.5		TGGACGGAGAACTGATAAGGG	2	17680	8840		TCTTTGGTTATCTAGCTGTATGAG	7	4	0.571429		ACTATATATCAAACATATTCCT	2	29	14.5		GATATGTTTGATATATTAGGT	2	2	1							TTTCCCTTTGTCATCCTATGCCT	1	115	115		ATAAAGCTAGATAACCGAAAGT	5	2378
		AACCCGTAGATCCGAACTTGT	2	20924	10462							GATATGTTTGATATATTAGGT	2	1	0.5		TGGACGGAGAACTGATAAGG	2	7813	3906.5		GTCTTTGGTTATCTAGCTGTA	3	3	1		CTATATATCAAACATATTCCT	2	24	12		GATATGTTTGATATATTAGGTTG	2	1	0.5	mir-9-5						TTCCCTTTGTCATCCTATGCC	3	23	7.66667		TAAAGCTAGATAACCGAAAGTA	5	540
		ACCCGTAGATCCGAACTTGTG	2	592	296	mir-125b-3						CTGATATGTTTGATATATTAGGTT	2	1	0.5		TGGACGGAGAACTGATAAGGGCA	1	1181	1181		GTTATCTAGCTGTATGA	7	2	0.285714		CTATATATCAAACATATTCCTA	2	2	1	Total			545	272.5	Total			0	0		TTCCCTTTGTCATCCTATGCCTG	3	8	2.66667		ATAAAGCTAGATAACCGAAAGTA	5	182
		AACCCGTAGATCCGAACTTG	2	209	104.5		ACGGGTTGGGTTCTTGGGAGCT	1	188	188		GATATGTTTGATATATTAGGTT	2	1	0.5		TTGGACGGAGAACTGATAAGGGC	1	1081	1081		TCTTTGGTTATCTAGCTGTATGAGTGAT	2	2	1	Total			55	27.5												TCCCTTTGTCATCCTATGCCT	3	2	0.666667		TAAAGCTAGATAACCGAAAGT	5	83
		AACCCGTAGATCCGAACT	2	86	43		ACGGGTTGGGTTCTTGGGAGC	1	32	32		GATATGTTTGATATATTAGGTTG	2	1	0.5		TTGGACGGAGAACTGATAAGG	2	1058	529		TCTTTGGTTATCTAGCT	7	1	0.142857						mir-184-1					mir-190a-1						CTTTGTCATCCTATGCCT	3	2	0.666667		ATAAAGCTAGATAACCGAAA	5	64
		ACCCGTAGATCCGAACTTGT	2	65	32.5		CGGGTTGGGTTCTTGGGAGCT	1	20	20		CTGATATGTTTGATATATTAGGTTGT	2	1	0.5		TTGGACGGAGAACTGATAAGGG	2	1033	516.5		TCTTTGGTTATCTAGCTG	7	1	0.142857	mir-184-1						TTATCACTTTTCCAGCCCAGC	2	22	11		ACTATATATCAAACATATTCCT	2	51	25.5		TTTCCCTTTGTCATCCTATGC	1	1	1		ATAAAGCTAGATAACCGAAAG	5	29
		AACCCGTAGATCCGAACTTGTGG	1	53	53		CGTTTTGCTGTGATGTGCACGGGTTGGGTTCTTGGGAGCT	1	4	4	Total			339	169.5		GGACGGAGAACTGATAAGGGC	1	362	362		CTTTGGTTATCTAGCTGT	7	1	0.142857		TGGACGGAGAACTGATAAGGGC	1	7499	7499		CCTTATCACTTTTCCAGCCCAGC	2	15	7.5		CTATATATCAAACATATTCCT	2	17	8.5		TTTCCCTTTGTCATCCTATGCC	1	1	1		CATAAAGCTAGATAACCGAAAGT	5	8
		CGTAGATCCGAACTTGTG	2	40	20		CGGGTTGGGTTCTTGGGAGC	1	2	2							TGGACGGAGAACTGATAAG	2	201	100.5		TGTCTTTGGTTATCTAGCTGTA	3	1	0.333333		TGGACGGAGAACTGATAAGGG	2	3552	1776		TCCTTATCACTTTTCCAGCCCAGC	2	6	3		ACTATATATCAAACATATTCCTA	2	4	2	Total			1557	597		TAAAGCTAGATAACCGAAA	5	3
		AACCCGTAGATCCGAACTTGTGGTGACTGGCTGCA	1	24	24		ACGGGTTGGGTTCTTGGGAG	1	1	1	mir-184-1						GGACGGAGAACTGATAAGGG	2	166	83		TGTCTTTGGTTATCTAGCTGTAT	3	1	0.333333		TGGACGGAGAACTGATAAGG	2	943	471.5		TCCTTATCACTTTTCCAGCCCA	2	2	1		TATATATCAAACATATTCCT	2	1	0.5							TAAAGCTAGATAACCGAAAGTAG	2	3
		ACCCGTAGATCCGAACTTGTGG	1	21	21	Total			247	247		CCTTATCACTTTTCCAGCCCAGC	2	59	29.5		TGGACGGAGAACTGATAAGGGCAT	1	160	160		TTTGGTTATCTAGCTGTAT	7	1	0.142857		TGGACGGAGAACTGATAAGGGCA	1	277	277		TCCTTATCACTTTTCCAGCCCAG	2	1	0.5	Total			73	36.5	mir-21-1						TAAAGCTAGATAACCGAAAG	5	2
		CCGTAGATCCGAACTTGTG	2	17	8.5							TTATCACTTTTCCAGCCCAGC	2	54	27		GGACGGAGAACTGATAAGG	2	63	31.5		GTCTTTGGTTATCTAGCTGTATG	3	1	0.333333		TTGGACGGAGAACTGATAAGGG	2	178	89		CTTATCACTTTTCCAGCCCAGC	2	1	0.5							TAGCTTATCAGACTGGTGTTGGC	2	8624	4312		ATCATAAAGCTAGATAACCGAAAGT	1	2
		AACCCGTAGATCCGAAC	2	11	5.5	mir-125b-2						TCCTTATCACTTTTCCAGCCCAG	2	4	2		TTGGACGGAGAACTGATAAG	2	37	18.5		GTCTTTGGTTATCTAGCTGTATGA	3	1	0.333333		TTGGACGGAGAACTGATAAGGGC	1	161	161		TATCACTTTTCCAGCCCAGC	2	1	0.5	mir-184-1						TAGCTTATCAGACTGGTGTTGG	2	1706	853		CTAGATAACCGAAAGT	5	2
		AACCCGTAGATCCGAACTTGTGGT	1	5	5		ACGGGTTAGGCTCTTGGGACGC	1	814	814		CTTATCACTTTTCCAGCCCAGC	2	4	2		TGGACGGAGAACTGATAA	2	22	11		TGGTTATCTAGCTGTATGA	7	1	0.142857		TTGGACGGAGAACTGATAAGG	2	116	58		TTATCACTTTTCCAGCCCAGCT	2	1	0.5		TGGACGGAGAACTGATAAGGGC	1	20970	20970		TAGCTTATCAGACTGGTGTTGGCT	2	234	117		TAAAGCTAGATAACCGAA	5	1
		CGTAGATCCGAACTTGT	2	4	2		ACGGGTTAGGCTCTTGGGACG	1	20	20		TCCTTATCACTTTTCCAGCCC	2	1	0.5		CGGAGAACTGATAAGGGC	1	20	20		TTATCTAGCTGTATGA	7	1	0.142857		TGGACGGAGAACTGATAAGGGCAT	1	79	79	Total			49	24.5		TGGACGGAGAACTGATAAGGG	2	16523	8261.5		TAGCTTATCAGACTGGTGTTG	2	83	41.5		CATAAAGCTAGATAACCGAAA	5	1
		AACCCGTAGATCCGAACTT	2	3	1.5		ACGGGTTAGGCTCTTGGGAC	1	3	3		TCCTTATCACTTTTCCAGCCCA	2	1	0.5		TTGGACGGAGAACTGATAAGGGCA	1	20	20		TCTTTGGTTATCTAGCTGTATGAGT	7	1	0.142857		TGGACGGAGAACTGATAAG	2	19	9.5							TGGACGGAGAACTGATAAGG	2	4900	2450		TAGCTTATCAGACTGGTGT	2	17	8.5		TCATAAAGCTAGATAACCGAAAGT	5	1
		GAACCCGTAGATCCGAACTTGT	1	3	3	Total			837	837		CCTTATCACTTTTCCAGCCCAGCT	2	1	0.5		ACGGAGAACTGATAAGGGC	1	16	16	Total			35076	5012.9		ACGGAGAACTGATAAGGGC	1	6	6	mir-147						TGGACGGAGAACTGATAAGGGCA	1	986	986		AGCTTATCAGACTGGTGTTGGC	2	12	6		AAAGCTAGATAACCGAAAGTA	5	1
		CCGTAGATCCGAACTTGT	2	3	1.5						Total			124	62		GGACGGAGAACTGATAAGGGCA	1	13	13							ACGGAGAACTGATAAGGG	2	5	2.5		ACAGAATCGTTTCTGCACAAACT	1	37	37		TTGGACGGAGAACTGATAAGGG	2	626	313		TAGCTTATCAGACTGGTGTT	2	8	4		CTAGATAACCGAAAGTA	5	1
		CCGTAGATCCGAACTTG	2	2	1	let-7c											ACGGAGAACTGATAAGGG	2	8	4	mir-204-2						TGGACGGAGAACTGATAA	2	4	2		AACAGAATCGTTTCTGCACAAACT	1	1	1		TTGGACGGAGAACTGATAAGGGC	1	438	438		ATAGCTTATCAGACTGGTGTTG	1	4	4		TAGATAACCGAAAGTA	5	1
		ACGAACCCGTAGATCCGAACT	1	1	1		CTGTACAACCTTCTAGCTTTCC	3	9	3	mir-147						TGGACGGAGAACTGATA	2	6	3		TTCCCTTTGTCATCCTATGCCT	3	2272	757.333		GACGGAGAACTGATAAGGGC	1	3	3	Total			38	38		TTGGACGGAGAACTGATAAGG	2	428	214		ATAGCTTATCAGACTGGTGTTGGC	1	4	4	Total			3302
		ACCCGTAGATCCGAACT	2	1	0.5		GTTAACTGTACAACCTTCTAGC	1	6	6		ACAGAATCGTTTCTGCACAAACT	1	14	14		ACGGAGAACTGATAAGG	2	4	2		TTTCCCTTTGTCATCCTATGCCT	1	224	224		TTGGACGGAGAACTGATAAGGGCA	1	3	3							TGGACGGAGAACTGATAAG	2	231	115.5		CTTATCAGACTGGTGTTGGC	2	4	2
		ACCCGTAGATCCGAACTTG	2	1	0.5		GTACAACCTTCTAGCTTTCCTT	1	1	1		AACAGAATCGTTTCTGCACAAACT	1	6	6		GGAGAACTGATAAGGG	2	4	2		TTCCCTTTGTCATCCTATGCC	3	32	10.6667		GACGGAGAACTGATAAGGGCA	1	2	2	mir-9-4						GGACGGAGAACTGATAAGGGC	1	185	185		ATAGCTTATCAGACTGGTGTTGG	1	3	3	mir-204-2
		CCCGTAGATCCGAACTTGTG	2	1	0.5	Total			16	10	Total			20	20		GAGAACTGATAAGGGC	1	4	4		TTTCCCTTTGTCATCCTATGCC	1	13	13		TGGACGGAGAACTGATA	2	1	0.5		TCTTTGGTTATCTAGCTGTATGA	7	27706	3958		GGACGGAGAACTGATAAGGG	2	162	81		AGCTTATCAGACTGGTGTTGGCT	2	3	1.5		GCAGGGACAGCAAAGGGGAGC	1	18
		CCGTAGATCCGAACTTGTGG	1	1	1												TTGGACGGAGAACTGATAAGGGCAT	1	4	4		CTTTGTCATCCTATGCCT	3	12	4		TTGGACGGAGAACTGATAAG	2	1	0.5		TCTTTGGTTATCTAGCTGTATG	7	17706	2529.43		TGGACGGAGAACTGATAAGGGCAT	1	145	145		AGCTTATCAGACTGGTGTTGG	2	2	1		GCAGGGACAGCAAAGGGGAGCT	1	9
		CGTAGATCCGAACTTGTGG	1	1	1	mir-99a					mir-9-4						TGGACGGAGAACTGAT	2	3	1.5		TTCCCTTTGTCATCCTATGCCTG	3	3	1		GGACGGAGAACTGATAAGGG	2	1	0.5		TCTTTGGTTATCTAGCTGTAT	7	16743	2391.86		GGACGGAGAACTGATAAGG	2	59	29.5		TAGCTTATCAGACTGGT	2	1	0.5		CAGGGACAGCAAAGGGGAGC	1	2
	Total			116266	58187.5	Total			0	0		TCTTTGGTTATCTAGCTGTATGA	7	71826	10260.9		TTGGACGGAGAACTGATAA	2	3	1.5		TTCCCTTTGTCATCCTATGC	3	2	0.666667		CGGAGAACTGATAAGGG	2	1	0.5		CTTTGGTTATCTAGCTGTATGA	7	4049	578.429		TGGACGGAGAACTGATAA	2	29	14.5		GATAGCTTATCAGACTGGTGTT	1	1	1		CTGGAGCTTCTGTAAGGCAGGGACAGCAAAGGGGAGC	1	1
												TCTTTGGTTATCTAGCTGTATG	7	45654	6522		GACGGAGAACTGATAAGGGC	1	3	3		TCCCTTTGTCATCCTATGCCT	3	2	0.666667		CGGAGAACTGATAAGGGC	1	1	1		TCTTTGGTTATCTAGCTGTA	7	3946	563.714		TTGGACGGAGAACTGATAAG	2	20	10		CTTATCAGACTGGTGTTGG	2	1	0.5		TGGAGCTTCTGTAAGGCAGGGACAGCAAAGGGGAGC	1	1
	let-7a-3					mir-190b						TCTTTGGTTATCTAGCTGTAT	7	19534	2790.57		GACGGAGAACTGATAAGGGCA	1	3	3	Total			2560	1011.33		ACGGAGAACTGATAAGGGCA	1	1	1		CTTTGGTTATCTAGCTGTATG	7	630	90		TGGACGGAGAACTGATA	2	19	9.5		TATCAGACTGGTGTTGGC	2	1	0.5		GGCAGGGACAGCAAAGGGGAGC	1	1
		TGAGGTAGTAGGTTGTATAGTT	7	787	112.429	Total			0	0		TCTTTGGTTATCTAGCTGTA	7	10958	1565.43		CGGAGAACTGATAAGGGCA	1	3	3							TTGGACGGAGAACTGATAAGGGCAT	1	1	1		TCTTTGGTTATCTAGCTGT	7	364	52		ACGGAGAACTGATAAGGGC	1	14	14		ATCAGACTGGTGTTGGC	2	1	0.5		CAGGGACAGCAAAGGGGAGCT	1	1
		TGAGGTAGTAGGTTGTATAGT	7	44	6.28571							CTTTGGTTATCTAGCTGTATGA	7	8143	1163.29		ACGGAGAACTGATAAGGGCAT	1	3	3	mir-21-1					Total			12854	10443.5		TCTTTGGTTATCTAGC	7	75	10.7143		TTGGACGGAGAACTGATAAGGGCA	1	14	14		ATAGCTTATCAGACTGGTGTTGGCT	1	1	1	Total			33
		TGAGGTAGTAGGTTGTATAGTTC	1	3	3	mir-9-10						TCTTTGGTTATCTAGCTGT	7	569	81.2857		GACGGAGAACTGATAAGG	2	2	1		TAGCTTATCAGACTGGTGTTGGC	2	42874	21437							CTTTGGTTATCTAGCTGTAT	7	63	9		ACGGAGAACTGATAAGGG	2	12	6	Total			10710	5361.5
		TGAGGTAGTAGGTTGTATAG	7	2	0.285714		ATAAAGCTAGATAACCGAAAGT	5	34	6.8		CTTTGGTTATCTAGCTGTATG	7	560	80		CGGAGAACTGATAAGG	2	2	1		TAGCTTATCAGACTGGTGTTGG	2	5816	2908	mir-147						CTTTGGTTATCTAGCTGTA	7	36	5.14286		GGACGGAGAACTGATAAGGGCA	1	11	11						mir-21-1
		TGAGGTAGTAGGTTGTA	8	1	0.125		ATAAAGCTAGATAACCGAAAG	5	2	0.4		TTTGGTTATCTAGCTGTATGA	7	89	12.7143		GGACGGAGAACTGATAAG	2	1	0.5		TAGCTTATCAGACTGGTGTTGGCT	2	596	298		GTGTGCGGAAATGCTTCTGCTC	1	8	8		TTTGGTTATCTAGCTGTATGA	7	33	4.71429		TGGACGGAGAACTGAT	2	5	2.5	mir-194a						CGACAACAGTCTGTAGGCTGT	1	122
		GAGGTAGTAGGTTGTATAGTT	7	1	0.142857		TAAAGCTAGATAACCGAAAGTA	5	2	0.4		CTTTGGTTATCTAGCTGTAT	7	58	8.28571		CGGAGAACTGATAAGGG	2	1	0.5		TAGCTTATCAGACTGGTGTTG	2	330	165		GTGTGCGGAAATGCTTCTG	1	2	2		TCTTTGGTTATCTAGCTG	7	8	1.14286		ACGGAGAACTGATAAGG	2	5	2.5		TGTAACAGCAACTCCATGTGGAA	1	326	326		CGACAACAGTCTGTAGGCTGTC	1	7
	Total			838	122.268	Total			38	7.6		TCTTTGGTTATCTAGC	7	46	6.57143		GGAGAACTGATAAGGGC	1	1	1		TAGCTTATCAGACTGGTGT	2	80	40		CAGTGTGCGGAAATGCTTCTGCT	1	2	2		TTATCTAGCTGTATGA	7	6	0.857143		GACGGAGAACTGATAAGGGC	1	5	5		TGTAACAGCAACTCCATGTGGA	1	316	316		CGACAACAGTCTGTAGGCTGTCT	1	5
												CTTTGGTTATCTAGCTGTA	7	45	6.42857		GAGAACTGATAAGGGCA	1	1	1		AGCTTATCAGACTGGTGTTGGC	2	43	21.5	Total			12	12		TCTTTGGTTATCTAGCTGTATGAG	7	6	0.857143		CGGAGAACTGATAAGGG	2	3	1.5		TGTAACAGCAACTCCATGTGG	1	28	28		GACAACAGTCTGTAGGCTGTCT	1	4
[truncated: 4,272 more rows]
[truncated: 111 more columns]

## Sheet: Table S5b
Table S5b. Extensive list of raw data from novel miRNA-5p and 3p per sample.
[truncated: 579 more rows]
[truncated: 111 more columns]

## Sheet: Table S5c
Table S5c. Summarized of total raw and weight read counts per miRNA-5p and 3p per sample.
[truncated: 741 more rows]

[truncated: 9 more sheets: Table S6, Table S7ab, Table S8, Table S9ab, Table S10, Table S11, Table S12, Table S13, Table S14]
